# Supplementary material for: Metagenomes Reveal Global Distribution of Bacterial Steroid Catabolism in Natural, Engineered, and Host Environments
Source: mBio. 2018 Jan 30;9(1):e02345-17. doi: 10.1128/mBio.02345-17 (PMC5790920; doi:10.1128/mBio.02345-17)
Supplement: TABLE S1A [file mbo001183694st1a.xlsx]

## Sheet: Sheet1
Table listing metagenome characteristics and metadata of 105 metagenomes with HMM hits for all 10 bacterial steroid degradation protein families
Metagenome ID	Filename	# of contigs	Total length [bp]	GC content [%]	N50	Longest contig [bp]	# of predicted proteins	# of HMM hits	# of genome equivalents	Average genome size	HMM hits per genome equivalent	# of steroid dergader MAGs	Logitude	Latitude	Environmental classifications						Metagenome source	Sequencing technology	Download link
															Global environment	Level 1	Level 2	Level 3	Level 4	Level 5
HCC_01	hydro_2012TP6_6m	2390665	1282178941	53.21	698	546051	3062038	630	301.829	4.24803e+06	2.08727	0	-111.55	57.02	Hydrocarbon contaminated	Engineered	Bioremediation	Hydrocarbon-contaminated	Tailing pond	NA	Hydrocarbon metagenome project	Illumina	https://img.jgi.doe.gov/cgi-bin/m/main.cgi?section=MetaDetail&page=metaDetail&taxon_oid=3300001580
HCC_02	hydro_CO182	575671	283498382	57.77	590	499594	723996	198	75.0635	3.77678e+06	2.63777	0	113.78	52.1	Hydrocarbon contaminated	Engineered	Bioremediation	Hydrocarbon-contaminated	Coal bed	NA	Hydrocarbon metagenome project	Illumina	https://img.jgi.doe.gov/cgi-bin/m/main.cgi?section=MetaDetail&page=metaDetail&taxon_oid=3300000052
HCC_03	hydro_CO183	415140	201463969	57.51	577	116719	514907	106	44.4681	4.53052e+06	2.38373	0	113.78	52.1	Hydrocarbon contaminated	Engineered	Bioremediation	Hydrocarbon-contaminated	Coal bed	NA	Hydrocarbon metagenome project	Illumina	https://img.jgi.doe.gov/cgi-bin/m/main.cgi?section=MetaDetail&page=metaDetail&taxon_oid=3300000053
HCC_04	hydro_SyncrudeMLSB2011	2098465	1148076561	50.12	638	252309	2761248	588	254.281	4.515e+06	2.31241	0	111.55	57.02	Hydrocarbon contaminated	Engineered	Bioremediation	Hydrocarbon-contaminated	Tailing pond	NA	Hydrocarbon metagenome project	454	https://img.jgi.doe.gov/cgi-bin/m/main.cgi?section=MetaDetail&page=metaDetail&taxon_oid=3300000558
COM_01	ADGO01.1	218885	104943538	58.18	479	49475	273194	59	20.4862	5.12265e+06	2.87999	0	-121.76	38.54	Compost	Engineered	Solid waste	Compost	Grass	Switchgrass added	NCBI/NLM/NIH	454	http://www.ncbi.nlm.nih.gov/Traces/wgs/ADGO01
COM_02	imgm_2199352012_solid_waste	511856	495813128	59.14	2300	716244	851052	244	87.9685	5.63626e+06	2.77372	0	-121.75	38.54	Compost	Engineered	Solid waste	Compost	Grass	Rice straw enriched	IMG/M	454/Illumina	https://img.jgi.doe.gov/cgi-bin/m/main.cgi?section=TaxonDetail&page=taxonDetail&taxon_oid=2199352012
COM_03	imgm_2199352030_solid_waste	1373328	433746055	48.36	401	65988	1486340	124	122.98	3.52695e+06	1.00829	0	-46.62	-23.65	Compost	Engineered	Solid waste	Compost	Zoo	NA	IMG/M	454	https://img.jgi.doe.gov/cgi-bin/m/main.cgi?section=TaxonDetail&page=taxonDetail&taxon_oid=2199352030
COM_04	imgm_2209111003_solid_waste	1720157	506013979	50.86	373	39861	1840711	136	151.598	3.33787e+06	0.89711	0	-46.62	-23.65	Compost	Engineered	Solid waste	Compost	Zoo	NA	IMG/M	454	https://img.jgi.doe.gov/cgi-bin/m/main.cgi?section=TaxonDetail&page=taxonDetail&taxon_oid=2209111003
COM_05	imgm_3300001077_solid_waste	373222	236465129	64.46	809	100975	506694	110	54.1166	4.36955e+06	2.03265	0	-122.31	37.87	Compost	Engineered	Solid waste	Compost	Municipal	Feedstock adapted	IMG/M	Illumina	https://img.jgi.doe.gov/cgi-bin/m/main.cgi?section=TaxonDetail&page=taxonDetail&taxon_oid=3300001077
WWT_01	APMI01.1	172804	421592834	54.61	3462	1601666	509167	288	86.3801	4.88067e+06	3.3341	1	10.42	55.4	aerobic WWTP	Engineered	Waste water treatment	Aerobic	NA	Municipal waste water	NCBI/NLM/NIH	Illumina	http://www.ncbi.nlm.nih.gov/Traces/wgs/APMI01
WWT_02	CEGC01.1	23682	29916034	49.67	1347	66576	42917	47	5.92439	5.04964e+06	7.93331	1	-79.96	40.44	aerobic WWTP	Engineered	Waste water treatment	Aerobic	Microbial mats grown on grass silage in produced waste water	Sample b 1	NCBI/NLM/NIH	Illumina	http://www.ncbi.nlm.nih.gov/Traces/wgs/CEGC01
WWT_03	CEGD01.1	26828	34723686	49.11	1407	42199	49337	38	6.39754	5.42766e+06	5.93978	0	-79.96	40.44	aerobic WWTP	Engineered	Waste water treatment	Aerobic	Microbial mats grown on grass silage in produced waste water	Sample b 2	NCBI/NLM/NIH	Illumina	http://www.ncbi.nlm.nih.gov/Traces/wgs/CEGD01
WWT_04	CEGE01.1	19769	35740491	49.88	2901	66255	45026	48	5.69925	6.27109e+06	8.42216	1	-79.96	40.44	aerobic WWTP	Engineered	Waste water treatment	Aerobic	Microbial mats grown on grass silage in produced waste water	Sample a 2	NCBI/NLM/NIH	Illumina	http://www.ncbi.nlm.nih.gov/Traces/wgs/CEGE01
WWT_05	CEGF01.1	27189	44121998	52.43	2183	86659	60733	69	10.1162	4.36151e+06	6.82073	0	-79.96	40.44	aerobic WWTP	Engineered	Waste water treatment	Aerobic	Microbial mats grown on grass silage in produced waste water	Sample a 3	NCBI/NLM/NIH	Illumina	http://www.ncbi.nlm.nih.gov/Traces/wgs/CEGF01
WWT_06	CXWJ01.1	68129	175731459	60.68	3010	439284	222367	112	34.989	5.02248e+06	3.20101	0	16.4	48.2	aerobic WWTP	Engineered	Waste water treatment	Aerobic	Activated sludge	Municipal waste water	NCBI/NLM/NIH	Illumina	http://www.ncbi.nlm.nih.gov/Traces/wgs/CXWJ01
WWT_07	CXWK01.1	102630	301288901	58.38	3791	913506	370732	224	66.2361	4.54871e+06	3.38184	3	9.87	57.05	aerobic WWTP	Engineered	Waste water treatment	Aerobic	Activated sludge	Municipal waste water	NCBI/NLM/NIH	Illumina	http://www.ncbi.nlm.nih.gov/Traces/wgs/CXWK01
WWT_08	JRYC01.1	186619	113936901	59.38	626	90622	256101	36	22.4119	5.08377e+06	1.60629	0	79.09	21.15	aerobic WWTP	Engineered	Waste water treatment	Aerobic	Activated sludge	Industrial waste water	NCBI/NLM/NIH	Illumina	http://www.ncbi.nlm.nih.gov/Traces/wgs/JRYC01
WWT_09	JRYD01.1	184111	123454344	59.38	843	526641	268025	57	25.7948	4.78602e+06	2.20975	0	79.09	21.15	aerobic WWTP	Engineered	Waste water treatment	Aerobic	Activated sludge	Industrial waste water at 2 ppm do	NCBI/NLM/NIH	Illumina	http://www.ncbi.nlm.nih.gov/Traces/wgs/JRYD01
WWT_10	JRYE01.1	164242	112100814	60.02	891	96928	242225	52	24.1043	4.65067e+06	2.1573	0	79.09	21.15	aerobic WWTP	Engineered	Waste water treatment	Aerobic	Activated sludge	Industrial waste water at 4 ppm do	NCBI/NLM/NIH	Illumina	http://www.ncbi.nlm.nih.gov/Traces/wgs/JRYE01
WWT_11	JRYF01.1	148398	115982136	57.86	1226	417822	225360	72	22.6789	5.11409e+06	3.17475	0	72.41	23.13	aerobic WWTP	Engineered	Waste water treatment	Aerobic	Activated sludge	Industrial waste water high tds	NCBI/NLM/NIH	Illumina	http://www.ncbi.nlm.nih.gov/Traces/wgs/JRYF01
WWT_12	JRYG01.1	179321	120244884	59.58	786	258263	254527	49	21.0654	5.70816e+06	2.32609	0	72.41	23.13	aerobic WWTP	Engineered	Waste water treatment	Aerobic	Activated sludge	Industrial waste water low tds	NCBI/NLM/NIH	Illumina	http://www.ncbi.nlm.nih.gov/Traces/wgs/JRYG01
WWT_13	JRYH01.1	159908	130784568	62.87	1503	398641	257143	124	24.4816	5.34215e+06	5.06502	1	72.41	23.13	aerobic WWTP	Engineered	Waste water treatment	Aerobic	Activated sludge	Industrial waste water	NCBI/NLM/NIH	Illumina	http://www.ncbi.nlm.nih.gov/Traces/wgs/JRYH01
WWT_14	JRYI01.1	157916	97425066	61.1	671	172673	218971	53	19.0596	5.11159e+06	2.78075	0	79.09	21.15	aerobic WWTP	Engineered	Waste water treatment	Aerobic	Activated sludge	Industrial waste water at 1 ppm do	NCBI/NLM/NIH	Illumina	http://www.ncbi.nlm.nih.gov/Traces/wgs/JRYI01
WWT_15	JRYJ01.1	169062	105726027	62.1	669	107183	237694	48	21.7558	4.85968e+06	2.20631	0	72.41	23.13	aerobic WWTP	Engineered	Waste water treatment	Aerobic	Activated sludge	Industrial waste water high tds	NCBI/NLM/NIH	Illumina	http://www.ncbi.nlm.nih.gov/Traces/wgs/JRYJ01
WWT_16	JRYK01.1	205161	129912126	61.11	729	301249	287366	58	29.9236	4.34146e+06	1.93827	0	72.41	23.13	aerobic WWTP	Engineered	Waste water treatment	Aerobic	Activated sludge	Industrial waste water low tds	NCBI/NLM/NIH	Illumina	http://www.ncbi.nlm.nih.gov/Traces/wgs/JRYK01
WWT_17	JRYL01.1	117879	87481641	58.16	1045	410730	179475	55	18.9461	4.6174e+06	2.90297	0	72.41	23.13	aerobic WWTP	Engineered	Waste water treatment	Aerobic	Activated sludge	Industrial waste water	NCBI/NLM/NIH	Illumina	http://www.ncbi.nlm.nih.gov/Traces/wgs/JRYL01
WWT_18	hydro_PW_MHGC_2012April2	1486449	1015936974	53.92	1184	633381	2163229	592	270.051	3.76201e+06	2.19217	1	-110.68	50.04	aerobic WWTP	Engineered	Waste water treatment	Aerobic	NA	Industrial waste water	Hydrocarbon metagenome project	454	https://img.jgi.doe.gov/cgi-bin/m/main.cgi?section=MetaDetail&page=metaDetail&taxon_oid=3300001592
WWT_19	JTFP01.1	200530	106742226	49.65	668	62111	254791	58	28.3432	3.76606e+06	2.04635	1	72.41	23.13	aerobic WWTP	Engineered	Waste water treatment	Aerobic	Activated sludge	Industrial waste water	NCBI/NLM/NIH	Illumina	http://www.ncbi.nlm.nih.gov/Traces/wgs/JTFP01
WWT_20	mgm4455295.3	213518	161691487	67.62	890	66364	318313	112	19.006	8.51862e+06	5.89287	0	9.86	57.05	aerobic WWTP	Engineered	Waste water treatment	Aerobic	Activated sludge	Municipal waste water	MGRAST	Illumina	http://metagenomics.anl.gov/linkin.cgi?metagenome=mgm4455295.3
WWT_21	mgm4463936.3	269385	145725513	46.84	522	32884	335336	32	34.8549	4.18092e+06	0.918092	0	10.05	57.04	aerobic WWTP	Engineered	Waste water treatment	Aerobic	Activated sludge	Municipal waste water	MGRAST	Illumina	http://metagenomics.anl.gov/linkin.cgi?metagenome=mgm4463936.3
GRW_01	imgm_3300000571	890828	618992944	49.62	988	568276	1285595	112	242.358	2.55404e+06	0.462126	0	-73.6	43.29	Groundwater	Environmental	Aquatic	Freshwater	Groundwater	5.4m	IMG/M	Illumina	https://img.jgi.doe.gov/cgi-bin/m/main.cgi?section=TaxonDetail&page=taxonDetail&taxon_oid=3300000571
GRW_02	imgm_3300001380	744425	629591094	54.24	1769	969794	1180590	402	168.438	3.73781e+06	2.38663	0	-73.6	43.1	Groundwater	Environmental	Aquatic	Freshwater	Groundwater	5.8m (contaminated)	IMG/M	Illumina	https://img.jgi.doe.gov/cgi-bin/m/main.cgi?section=TaxonDetail&page=taxonDetail&taxon_oid=3300001380
LEN_01	imgm_3300000756	593577	387873697	42.8	884	94033	758820	90	74.3957	5.21366e+06	1.20975	1	-81.73	41.77	Lentic	Environmental	Aquatic	Freshwater	Lentic	Hypolimnion (dead zone)	IMG/M	Illumina	https://img.jgi.doe.gov/cgi-bin/m/main.cgi?section=TaxonDetail&page=taxonDetail&taxon_oid=3300000756
LEN_02	imgm_3300002161	579705	309519846	49.45	562	104408	739621	83	68.7707	4.50075e+06	1.20691	0	-82.85	41.47	Lentic	Environmental	Aquatic	Freshwater	Lentic	Dead zone	IMG/M	Illumina	https://img.jgi.doe.gov/cgi-bin/m/main.cgi?section=TaxonDetail&page=taxonDetail&taxon_oid=3300002161
LEN_03	imgm_3300002184	1173384	743990132	59.61	749	1031780	1604061	637	163.638	4.54656e+06	3.89274	0	-81.36	42.29	Lentic	Environmental	Aquatic	Freshwater	Lentic	Ice	IMG/M	Illumina	https://img.jgi.doe.gov/cgi-bin/m/main.cgi?section=TaxonDetail&page=taxonDetail&taxon_oid=3300002184
LEN_04	imgm_3300002447	1173683	625786594	49.99	573	113255	1359574	139	89.3135	7.00663e+06	1.55632	0	-78	43.93	Lentic	Environmental	Aquatic	Freshwater	Lentic	Epilimnion	IMG/M	Illumina	https://img.jgi.doe.gov/cgi-bin/m/main.cgi?section=TaxonDetail&page=taxonDetail&taxon_oid=3300002447
DEO_01	imgm_2088090017	71168	25346668	40.94	398	24820	75405	24	8.15611	3.10769e+06	2.94258	0	-88.44	28.67	Deep ocean	Environmental	Aquatic	Marine	Deep ocean	Oil spill plume	IMG/M	Illumina	https://img.jgi.doe.gov/cgi-bin/m/main.cgi?section=TaxonDetail&page=taxonDetail&taxon_oid=2088090017
DEO_02	imgm_3300000971	38667	22232639	58.39	598	42974	51667	48	4.85098	4.58313e+06	9.89491	1	-124.49	15.91	Deep ocean	Environmental	Aquatic	Marine	Deep ocean	Pacific	IMG/M	Illumina	https://img.jgi.doe.gov/cgi-bin/m/main.cgi?section=TaxonDetail&page=taxonDetail&taxon_oid=3300000971
DEO_03	imgm_3300000975	37215	23559049	55.36	900	40500	50590	27	5.69277	4.13842e+06	4.74286	1	63.25	-27.98	Deep ocean	Environmental	Aquatic	Marine	Deep ocean	Indian	IMG/M	Illumina	https://img.jgi.doe.gov/cgi-bin/m/main.cgi?section=TaxonDetail&page=taxonDetail&taxon_oid=3300000975
DEO_04	imgm_3300001006	9905	9110632	55.56	4968	57230	16168	17	5.26879	1.72917e+06	3.22655	1	12.77	-32.81	Deep ocean	Environmental	Aquatic	Marine	Deep ocean	Atlantic	IMG/M	Illumina	https://img.jgi.doe.gov/cgi-bin/m/main.cgi?section=TaxonDetail&page=taxonDetail&taxon_oid=3300001006
DEO_05	imgm_3300001016	26600	19691981	56.83	1194	64534	39552	20	4.37448	4.50156e+06	4.57197	0	179.14	-28.41	Deep ocean	Environmental	Aquatic	Marine	Deep ocean	Pacific	IMG/M	Illumina	https://img.jgi.doe.gov/cgi-bin/m/main.cgi?section=TaxonDetail&page=taxonDetail&taxon_oid=3300001016
DEO_06	imgm_3300001051	25444	16312242	58.37	796	17789	35518	33	3.89208	4.19114e+06	8.47876	1	-108.06	12	Deep ocean	Environmental	Aquatic	Marine	Deep ocean	Pacific	IMG/M	Illumina	https://img.jgi.doe.gov/cgi-bin/m/main.cgi?section=TaxonDetail&page=taxonDetail&taxon_oid=3300001051
DEO_07	imgm_3300001105	74133	48466561	62.41	869	103099	105976	65	11.5017	4.21388e+06	5.65136	2	-150.35	21.06	Deep ocean	Environmental	Aquatic	Marine	Deep ocean	Pacific	IMG/M	Illumina	https://img.jgi.doe.gov/cgi-bin/m/main.cgi?section=TaxonDetail&page=taxonDetail&taxon_oid=3300001105
DEO_08	imgm_3300001114	46500	26512352	60.05	599	83522	62136	41	6.70385	3.9548e+06	6.11589	1	-170.77	-5.74	Deep ocean	Environmental	Aquatic	Marine	Deep ocean	Pacific	IMG/M	Illumina	https://img.jgi.doe.gov/cgi-bin/m/main.cgi?section=TaxonDetail&page=taxonDetail&taxon_oid=3300001114
DEO_09	imgm_3300001115	58339	34401031	60.54	652	83452	79185	58	8.58662	4.00635e+06	6.75469	1	-163.53	9.22	Deep ocean	Environmental	Aquatic	Marine	Deep ocean	Pacific	IMG/M	Illumina	https://img.jgi.doe.gov/cgi-bin/m/main.cgi?section=TaxonDetail&page=taxonDetail&taxon_oid=3300001115
DEO_10	imgm_3300001123	91692	51412913	45.56	593	155205	120146	60	16.6948	3.07957e+06	3.59393	0	-17.26	32.08	Deep ocean	Environmental	Aquatic	Marine	Deep ocean	Atlantic	IMG/M	Illumina	https://img.jgi.doe.gov/cgi-bin/m/main.cgi?section=TaxonDetail&page=taxonDetail&taxon_oid=3300001123
HYV_01	imgm_3300001678	55478	160783924	44.02	3649	830465	188795	123	23.8895	6.73031e+06	5.1487	0	-176.6	-20.18	Hydrothermal vent	Environmental	Aquatic	Marine	Hydrothermal vent	NA	IMG/M	Illumina	https://img.jgi.doe.gov/cgi-bin/m/main.cgi?section=TaxonDetail&page=taxonDetail&taxon_oid=3300001678
HYV_02	imgm_3300001679	66057	213649834	42.34	4573	738268	249808	92	26.9117	7.93892e+06	3.41859	0	-176.18	-20.68	Hydrothermal vent	Environmental	Aquatic	Marine	Hydrothermal vent	NA	IMG/M	Illumina	https://img.jgi.doe.gov/cgi-bin/m/main.cgi?section=TaxonDetail&page=taxonDetail&taxon_oid=3300001679
HYV_03	imgm_3300001680	106034	317764985	43.6	3869	257326	371004	148	42.1563	7.53777e+06	3.51074	0	-176.13	-20.05	Hydrothermal vent	Environmental	Aquatic	Marine	Hydrothermal vent	NA	IMG/M	Illumina	https://img.jgi.doe.gov/cgi-bin/m/main.cgi?section=TaxonDetail&page=taxonDetail&taxon_oid=3300001681
HYV_04	JYMV01.1	53923	488620361	42.76	9673	830465	466230	275	64.9867	7.51878e+06	4.23164	0	-176.13	-20.05	Hydrothermal vent	Environmental	Aquatic	Marine	Hydrothermal vent	NA	NCBI/NLM/NIH	Illumina	http://www.ncbi.nlm.nih.gov/Traces/wgs/JYMV01
OMZ_01	imgm_3300000167	311147	233577846	37.66	1205	267527	480269	109	58.2742	4.00825e+06	1.87047	0	-123.29	48.35	OMZ	Environmental	Aquatic	Marine	OMZ	120m	IMG/M	Illumina	https://img.jgi.doe.gov/cgi-bin/m/main.cgi?section=TaxonDetail&page=taxonDetail&taxon_oid=3300000167
OMZ_02	imgm_3300000219	293222	168607881	37.64	662	73948	397856	48	62.3146	2.70575e+06	0.770285	0	-134.67	49.28	OMZ	Environmental	Aquatic	Marine	OMZ	1000m	IMG/M	Illumina	https://img.jgi.doe.gov/cgi-bin/m/main.cgi?section=TaxonDetail&page=taxonDetail&taxon_oid=3300000219
OMZ_03	imgm_3300000222	288902	174490890	36.9	730	83214	403487	51	67.6579	2.57902e+06	0.753793	0	-130.67	48.97	OMZ	Environmental	Aquatic	Marine	OMZ	500m	IMG/M	Illumina	https://img.jgi.doe.gov/cgi-bin/m/main.cgi?section=TaxonDetail&page=taxonDetail&taxon_oid=3300000222
OMZ_04	imgm_3300000226	294162	237884731	37.2	1499	318546	467143	189	67.8376	3.50668e+06	2.78606	1	-123.5	48.6	OMZ	Environmental	Aquatic	Marine	OMZ	135m	IMG/M	Illumina	https://img.jgi.doe.gov/cgi-bin/m/main.cgi?section=TaxonDetail&page=taxonDetail&taxon_oid=3300000226
OMZ_05	imgm_3300000239	307692	214734412	37.33	1013	405066	458052	168	62.0795	3.45902e+06	2.70621	1	-123.52	48.57	OMZ	Environmental	Aquatic	Marine	OMZ	120m	IMG/M	Illumina	https://img.jgi.doe.gov/cgi-bin/m/main.cgi?section=TaxonDetail&page=taxonDetail&taxon_oid=3300000239
OMZ_06	imgm_3300000257	360843	194512667	34.99	542	116825	403441	54	41.495	4.68762e+06	1.30136	0	-123.3	48.35	OMZ	Environmental	Aquatic	Marine	OMZ	100m	IMG/M	Illumina	https://img.jgi.doe.gov/cgi-bin/m/main.cgi?section=TaxonDetail&page=taxonDetail&taxon_oid=3300000257
OMZ_07	imgm_3300000265	249691	161683159	34.5	840	83811	366039	110	50.9257	3.17489e+06	2.16001	0	-126.67	48.65	OMZ	Environmental	Aquatic	Marine	OMZ	10m	IMG/M	Illumina	https://img.jgi.doe.gov/cgi-bin/m/main.cgi?section=TaxonDetail&page=taxonDetail&taxon_oid=3300000265
OMZ_08	imgm_3300002176	516756	276313254	36.14	555	58964	679490	187	117.816	2.3453e+06	1.58722	0	158	0	OMZ	Environmental	Aquatic	Marine	OMZ	50m	IMG/M	Illumina	https://img.jgi.doe.gov/cgi-bin/m/main.cgi?section=TaxonDetail&page=taxonDetail&taxon_oid=3300002176
OMZ_09	imgm_3300002178	312076	181297340	44.84	652	52234	410197	156	64.5684	2.80784e+06	2.41604	0	156	8	OMZ	Environmental	Aquatic	Marine	OMZ	150m	IMG/M	Illumina	https://img.jgi.doe.gov/cgi-bin/m/main.cgi?section=TaxonDetail&page=taxonDetail&taxon_oid=3300002178
OPO_01	imgm_3300001354	908805	628868536	36.85	985	221095	1310281	437	190.51	3.30097e+06	2.29384	0	7.9	54.18	Open ocean	Environmental	Aquatic	Marine	Open ocean	Atlantic	IMG/M	Illumina	https://img.jgi.doe.gov/cgi-bin/m/main.cgi?section=TaxonDetail&page=taxonDetail&taxon_oid=3300001354
OPO_02	imgm_3300002153	871968	500866322	47.12	629	95796	1046273	144	73.6167	6.8037e+06	1.95608	0	9.86	73.02	Open ocean	Environmental	Aquatic	Marine	Open ocean	Atlantic	IMG/M	Illumina	https://img.jgi.doe.gov/cgi-bin/m/main.cgi?section=TaxonDetail&page=taxonDetail&taxon_oid=3300002153
OPO_03	imgm_3300002186	1024950	559495569	46.65	570	115416	1192199	154	77.2639	7.24136e+06	1.99317	0	8.87	71.2	Open ocean	Environmental	Aquatic	Marine	Open ocean	Atlantic	IMG/M	Illumina	https://img.jgi.doe.gov/cgi-bin/m/main.cgi?section=TaxonDetail&page=taxonDetail&taxon_oid=3300002186
OPO_04	imgm_3300002913	704118	406071638	40.93	643	166146	928080	367	160.489	2.53021e+06	2.28676	0	-44.99	-37.98	Open ocean	Environmental	Aquatic	Marine	Open ocean	Atlantic	IMG/M	Illumina	https://img.jgi.doe.gov/cgi-bin/m/main.cgi?section=TaxonDetail&page=taxonDetail&taxon_oid=3300002913
OPO_05	mgm4449103	665542	275508477	42.85	487	741	735675	78	75.6386	3.64243e+06	1.03122	0	-64.5	32.17	Open ocean	Environmental	Aquatic	Marine	Open ocean	Antarctic	MGRAST	454	http://metagenomics.anl.gov/linkin.cgi?metagenome=mgm4449103.3
OPO_06	imgm_3300001749	491247	437751882	44.43	1841	267607	782280	258	108.118	4.04882e+06	2.38627	0	-119.85	34.39	Open ocean	Environmental	Aquatic	Marine	Open ocean	Marine oil seeps	IMG/M	Illumina	https://img.jgi.doe.gov/cgi-bin/m/main.cgi?section=TaxonDetail&page=taxonDetail&taxon_oid=3300001749
OPO_07	imgm_3300002180	1073265	692506775	46.32	787	482522	1463352	547	184.941	3.74447e+06	2.9577	1	-119.85	34.39	Open ocean	Environmental	Aquatic	Marine	Open ocean	Marine oil seeps	IMG/M	Illumina	https://img.jgi.doe.gov/cgi-bin/m/main.cgi?section=TaxonDetail&page=taxonDetail&taxon_oid=3300002180
OPO_08	imgm_3300002225	804945	572391776	48.77	997	929203	1138300	398	146.491	3.90736e+06	2.7169	0	-119.85	34.39	Open ocean	Environmental	Aquatic	Marine	Open ocean	Marine oil seeps	IMG/M	Illumina	https://img.jgi.doe.gov/cgi-bin/m/main.cgi?section=TaxonDetail&page=taxonDetail&taxon_oid=3300002225
OPO_09	imgm_3300001685	803203	495862225	44.96	761	332039	1065606	207	106.824	4.64188e+06	1.93778	0	-119.85	34.39	Open ocean	Environmental	Aquatic	Marine	Open ocean	Marine oil seeps	IMG/M	Illumina	https://img.jgi.doe.gov/cgi-bin/m/main.cgi?section=TaxonDetail&page=taxonDetail&taxon_oid=3300001685
SAL_01	imgm_3300001130	422906	292700959	43.37	984	147968	672136	48	11.3298	2.58346e+07	4.23662	0	161.93	-77.39	Saline lake	Environmental	Aquatic	Non-marine saline lake	Lentic	NA	IMG/M	Illumina	https://img.jgi.doe.gov/cgi-bin/m/main.cgi?section=TaxonDetail&page=taxonDetail&taxon_oid=3300001130
THS_01	imgm_3300002966	1322262	1213896977	47.66	1994	345463	2113163	428	301.932	4.02043e+06	1.41754	2	-110.44	44.61	Thermal spring	Environmental	Aquatic	Thermal springs	Water	NA	IMG/M	Illumina	https://img.jgi.doe.gov/cgi-bin/m/main.cgi?section=TaxonDetail&page=taxonDetail&taxon_oid=3300002966
DES_01	imgm_3300002756	316803	251269858	57.78	1160	362454	477923	213	55.8784	4.49673e+06	3.81185	1	7.16	47.38	Deep subsurface	Environmental	Terrestrial	Soil	Deep subsurface	300m	IMG/M	Illumina	https://img.jgi.doe.gov/cgi-bin/m/main.cgi?section=TaxonDetail&page=taxonDetail&taxon_oid=3300002756
SOI_01	imgm_2032320004	437457	189275844	59.96	465	632	523334	54	33.3018	5.68365e+06	1.62153	0	-76.55	38.88	Desert	Environmental	Terrestrial	Soil	Desert	NA	IMG/M	454	https://img.jgi.doe.gov/cgi-bin/m/main.cgi?section=TaxonDetail&page=taxonDetail&taxon_oid=2032320004
SOI_02	imgm_2032320005	371529	157702128	63.13	456	627	440485	50	21.6209	7.29396e+06	2.31257	0	-84.4	35.9	Desert	Environmental	Terrestrial	Soil	Desert	NA	IMG/M	454	https://img.jgi.doe.gov/cgi-bin/m/main.cgi?section=TaxonDetail&page=taxonDetail&taxon_oid=2032320005
SOI_03	imgm_2032320006	306959	130858946	63.78	458	678	362632	64	18.5758	7.04459e+06	3.44534	0	-84.4	35.94	Desert	Environmental	Terrestrial	Soil	Desert	NA	IMG/M	454	https://img.jgi.doe.gov/cgi-bin/m/main.cgi?section=TaxonDetail&page=taxonDetail&taxon_oid=2032320006
SOI_04	imgm_2124908007	1083603	386839648	60.88	412	631	1204834	145	58.7425	6.58535e+06	2.4684	0	-89.63	45.68	Desert	Environmental	Terrestrial	Soil	Desert	NA	IMG/M	454	https://img.jgi.doe.gov/cgi-bin/m/main.cgi?section=TaxonDetail&page=taxonDetail&taxon_oid=2124908007
SOI_05	imgm_3300001305	1577486	713287419	64.52	430	108159	1923079	395	187.232	3.80964e+06	2.10968	0	-123.07	38.99	Grassland	Environmental	Terrestrial	Soil	Grassland	NA	IMG/M	Illumina	https://img.jgi.doe.gov/cgi-bin/m/main.cgi?section=TaxonDetail&page=taxonDetail&taxon_oid=3300001305
SOI_06	imgm_3300001356	1370462	951145351	64.24	1014	485804	1937622	691	146.619	6.48718e+06	4.71289	2	11.88	50.13	Peat	Environmental	Terrestrial	Soil	Peat	NA	IMG/M	Illumina	https://img.jgi.doe.gov/cgi-bin/m/main.cgi?section=TaxonDetail&page=taxonDetail&taxon_oid=3300001356
SOI_07	imgm_3300001418	138586	74727251	67.36	582	33494	177127	77	13.4784	5.54421e+06	5.71283	0	-156.61	71.3	Peat	Environmental	Terrestrial	Soil	Peat	NA	IMG/M	Illumina	https://img.jgi.doe.gov/cgi-bin/m/main.cgi?section=TaxonDetail&page=taxonDetail&taxon_oid=3300001418
SOI_08	imgm_3300001461	147639	53549027	59.92	333	35826	160704	61	12.4977	4.28472e+06	4.88091	0	-95.15	31.11	Temperate Forest	Environmental	Terrestrial	Soil	Temperate forest	NA	IMG/M	Illumina	https://img.jgi.doe.gov/cgi-bin/m/main.cgi?section=TaxonDetail&page=taxonDetail&taxon_oid=3300001461
SOI_09	imgm_3300001471	1158730	529735656	59.35	435	159973	1361960	312	78.4629	6.75142e+06	3.9764	1	-83.37	46.42	Temperate Forest	Environmental	Terrestrial	Soil	Temperate forest	NA	IMG/M	Illumina	https://img.jgi.doe.gov/cgi-bin/m/main.cgi?section=TaxonDetail&page=taxonDetail&taxon_oid=3300001471
SOI_10	imgm_3300002162	393706	203781626	53.91	547	121966	475364	63	48.1727	4.23023e+06	1.30779	0	-156.6	71.28	Peat	Environmental	Terrestrial	Soil	Peat	NA	IMG/M	Illumina	https://img.jgi.doe.gov/cgi-bin/m/main.cgi?section=TaxonDetail&page=taxonDetail&taxon_oid=3300002162
SOI_11	imgm_3300002522	1635	19512069	66.56	55124	377642	19443	52	8.11659	2.40397e+06	6.40663	1	164.28	-78.08	Antarctic dry valley	Environmental	Terrestrial	Soil	Antarctic dry valley	UQ493	IMG/M	Illumina	https://img.jgi.doe.gov/cgi-bin/m/main.cgi?section=TaxonDetail&page=taxonDetail&taxon_oid=3300002522
SOI_12	imgm_3300002535	1808	19420373	66.62	67232	422803	19465	46	21.7038	894792	2.11945	1	164.11	-78.05	Antarctic dry valley	Environmental	Terrestrial	Soil	Antarctic dry valley	UQ836	IMG/M	Illumina	https://img.jgi.doe.gov/cgi-bin/m/main.cgi?section=TaxonDetail&page=taxonDetail&taxon_oid=3300002535
SOI_13	imgm_3300002908	1568864	967438113	62.2	730	59271	2115653	390	193.749	4.99326e+06	2.01291	0	-123.65	39.72	Grassland	Environmental	Terrestrial	Soil	Grassland	NA	IMG/M	Illumina	https://img.jgi.doe.gov/cgi-bin/m/main.cgi?section=TaxonDetail&page=taxonDetail&taxon_oid=3300002908
SOI_14	imgm_3300002917	1294708	757346763	58.23	661	181012	1669486	387	115.174	6.57567e+06	3.36013	0	-123.63	39.74	Grassland	Environmental	Terrestrial	Soil	Grassland	NA	IMG/M	Illumina	https://img.jgi.doe.gov/cgi-bin/m/main.cgi?section=TaxonDetail&page=taxonDetail&taxon_oid=3300002917
SOI_15	mgm4460919	578478	305140693	60.73	530	1200	660138	86	43.723	6.97895e+06	1.96693	0	-46.42	-23.85	Tropical Forest	Environmental	Terrestrial	Soil	Tropical forest	Coastal plain	MGRAST	454	http://metagenomics.anl.gov/linkin.cgi?metagenome=mgm4460919.3
SOI_16	mgm4461011	1610104	561614752	61.26	415	1193	1739137	132	90.6335	6.19655e+06	1.45642	0	81	27	Tropical Forest	Environmental	Terrestrial	Soil	Tropical forest	NA	MGRAST	454	http://metagenomics.anl.gov/linkin.cgi?metagenome=mgm4461011.3
SOI_17	mgm4504797_assem	1847717	907269942	55.35	468	20234	2315293	166	61.8513	1.46686e+07	2.68386	0	-92.96	41.77	Grassland	Environmental	Terrestrial	Soil	Grassland	NA	MGRAST	Illumina	http://metagenomics.anl.gov/linkin.cgi?metagenome=mgm4504797.3
TER_01	imgm_3300001545	675969	309631441	59.11	435	40531	798583	193	47.4179	6.52985e+06	4.0702	1	-80.23	26.06	Arthropoda	Host associated	Arthropoda	Insects	Termite	Gut	IMG/M	Illumina	https://img.jgi.doe.gov/cgi-bin/m/main.cgi?section=TaxonDetail&page=taxonDetail&taxon_oid=3300001545
AFG_01	AGFS01.1	172596	97932522	54.06	490	359777	234926	65	12.0657	8.11658e+06	5.38715	0	-79.7	9.12	Ant fungus garden	Host associated	Fungi	Atta colombica fungus garden	NA	NA	NCBI/NLM/NIH	454	http://www.ncbi.nlm.nih.gov/Traces/wgs/AGFS01
RHI_01	imgm_2124908023_plants	13507	28451840	58.48	3794	33461	38086	39	3.91669	7.26426e+06	9.95739	0	-85.37	42.4	Rhizosphere	Host associated	Plants	Rhizosphere	Switchgrass	NA	IMG/M	Illumina	https://img.jgi.doe.gov/cgi-bin/m/main.cgi?section=TaxonDetail&page=taxonDetail&taxon_oid=2124908023
RHI_02	imgm_3300001456	588995	227111689	58.72	360	58440	669240	58	64.902	3.4993e+06	0.893655	0	-85.37	42.4	Rhizosphere	Host associated	Plants	Rhizosphere	Miscanthus	NA	IMG/M	Illumina	https://img.jgi.doe.gov/cgi-bin/m/main.cgi?section=TaxonDetail&page=taxonDetail&taxon_oid=3300001456
RHI_03	imgm_3300001904	504155	220180344	58.96	405	63863	599715	157	56.4891	3.89775e+06	2.7793	2	-85.37	42.4	Rhizosphere	Host associated	Plants	Rhizosphere	Corn	NA	IMG/M	Illumina	https://img.jgi.doe.gov/cgi-bin/m/main.cgi?section=TaxonDetail&page=taxonDetail&taxon_oid=3300001904
RHI_04	imgm_3300001977_plants	575478	229366434	63.18	361	30152	663665	128	61.5816	3.72459e+06	2.07854	1	-85.37	42.4	Rhizosphere	Host associated	Plants	Rhizosphere	Miscanthus	NA	IMG/M	Illumina	https://img.jgi.doe.gov/cgi-bin/m/main.cgi?section=TaxonDetail&page=taxonDetail&taxon_oid=3300001977
RHI_05	imgm_3300001990	1188127	591915408	62.17	499	83457	1484655	509	147.959	4.00055e+06	3.44015	1	-85.37	42.4	Rhizosphere	Host associated	Plants	Rhizosphere	Corn	NA	IMG/M	Illumina	https://img.jgi.doe.gov/cgi-bin/m/main.cgi?section=TaxonDetail&page=taxonDetail&taxon_oid=3300001990
RHI_06	imgm_3300002067	1095325	560620246	63.03	518	650042	1373376	590	126.276	4.43963e+06	4.67229	2	-85.37	42.4	Rhizosphere	Host associated	Plants	Rhizosphere	Miscanthus	NA	IMG/M	Illumina	https://img.jgi.doe.gov/cgi-bin/m/main.cgi?section=TaxonDetail&page=taxonDetail&taxon_oid=3300002067
RHI_07	imgm_3300002239_plants	774424	322100106	63.06	392	1118280	909920	396	82.6565	3.89685e+06	4.79091	1	-85.37	42.4	Rhizosphere	Host associated	Plants	Rhizosphere	Switchgrass	NA	IMG/M	Illumina	https://img.jgi.doe.gov/cgi-bin/m/main.cgi?section=TaxonDetail&page=taxonDetail&taxon_oid=3300002239
MSP_04	GCA_001753035.1	110609	489999481	58.14	8958	1056271	509054	524	27.8349	1.76038e+07	18.8253	5	13.33	45.3	Aplysina	Host associated	Porifera	Aplysina	Aplysina aerophoba	NA	NCBI/NLM/NIH	Illumina	http://www.ncbi.nlm.nih.gov/assembly/GCA_001753035.1
MSP_05	mgm4443693_BBAY15	182393	177136646	52.82	990	1223	256034	296	33.1644	5.34117e+06	8.92523	0	151.23	-33.99	Cymbastela	Host associated	Porifera	Cymbastela	Cymbastela concentrica	NA	MGRAST	454	http://metagenomics.anl.gov/linkin.cgi?metagenome=mgm4443693.3
MSP_06	mgm4530253_Cyn-B	1169872	477358646	51.37	485	1134	1264477	133	127.622	3.74041e+06	1.04214	0	151.23	-33.98	Cymbastela	Host associated	Porifera	Cymbastela	Cymbastela concentrica	NA	MGRAST	454	http://metagenomics.anl.gov/linkin.cgi?metagenome=mgm4530253.3
MSP_07	mgm4530254_Cyn-C	1323699	519958023	49.38	478	993	1282495	211	99.5066	5.22536e+06	2.12046	0	151.23	-33.98	Cymbastela	Host associated	Porifera	Cymbastela	Cymbastela concentrica	NA	MGRAST	454	http://metagenomics.anl.gov/linkin.cgi?metagenome=mgm4530254.3
MSP_08	mgm4530428_Cyr-B	903656	321590883	54.06	449	1075	877758	67	55.0142	5.8456e+06	1.21787	0	147.63	-18.82	Cymbastela	Host associated	Porifera	Cymbastela	Cymbastela coralliophila	NA	MGRAST	454	http://metagenomics.anl.gov/linkin.cgi?metagenome=mgm4530428.3
MSP_02	GCA_001753005.1	82739	226769891	63.08	3381	347549	260089	337	38.0691	5.95679e+06	8.85231	2	24.51	36.77	Petrosia	Host associated	Porifera	Petrosia	Petrosia ficiformis	NA	NCBI/NLM/NIH	Illumina	http://www.ncbi.nlm.nih.gov/assembly/GCA_001753005.1
MSP_01	GCA_001752985.1	41163	185882271	62.68	9706	369775	192750	300	37.5612	4.94879e+06	7.98698	5	24.51	36.77	Sarcotragus	Host associated	Porifera	Sarcotragus	Sarcotragus foetidus	NA	NCBI/NLM/NIH	Illumina	http://www.ncbi.nlm.nih.gov/assembly/GCA_001752985.1
MSP_03	GCA_001753025.1	116622	216402740	41.06	1853	58177	301942	257	101.628	2.12937e+06	2.52884	0	24.51	36.77	Sea water	Host associated	Porifera	Sea water	Sea water	NA	NCBI/NLM/NIH	Illumina	http://www.ncbi.nlm.nih.gov/assembly/GCA_001753025.1
