# Supplementary material for: Metagenomes Reveal Global Distribution of Bacterial Steroid Catabolism in Natural, Engineered, and Host Environments
Source: mBio. 2018 Jan 30;9(1):e02345-17. doi: 10.1128/mBio.02345-17 (PMC5790920; doi:10.1128/mBio.02345-17)
Supplement: TABLE S1B [file mbo001183694st1b.xlsx]

## Sheet: Sheet1
Table listing metagenome characteristics and metadata of 241 metagenomes with HMM hits for less than 10 bacterial steroid degradation protein families
Filename	# of contigs	Total length [bp]	GC content [%]	N50	Longest contig [bp]	# of predicted proteins	# of steroid degradation HMM hits	HMM hits per 1000 proteins	HMM hits for KshA and HsaC	# of identified steroid-degradation protein families (out of 10)	Logitude	Latitude	Environmental classifications						Metagenome source	Sequencing technology	Download link
													Global environment	Level 1	Level 2	Level 3	Level 4	Level 5
mgm4492772	170322	64676632	50.42	399	25813	195717	37	0.189048	none	5	-111.55	57.02	Bioreactor	Engineered	Bioreactor	Anaerobic bioreactor	Anaerobic	Athabascan oil sands	MGRAST	Illumina	http://metagenomics.anl.gov/linkin.cgi?metagenome=mgm4492772.3
mgm4492778	189955	89513841	53.24	458	28253	233811	28	0.119755	none	7	-114.1	51.07	Bioreactor	Engineered	Bioreactor	Anaerobic bioreactor	Anaerobic	Calgary	MGRAST	Illumina	http://metagenomics.anl.gov/linkin.cgi?metagenome=mgm4492778.3
mgm4507778	775945	559403314	48.61	1354	512589	1116564	299	0.267786	KshA	8	-111.55	57.02	Bioreactor	Engineered	Bioreactor	Anaerobic bioreactor	Anaerobic	Athabascan oil sands	MGRAST	Illumina	http://metagenomics.anl.gov/linkin.cgi?metagenome=mgm4507778.3
imgm_3300001368_biotransfor	273592	210438320	46.94	1140	190723	414177	40	0.0965771	none	5	-122.2	37.9	Bioreactor	Engineered	Bioreactor	Anaerobic bioreactor	Mixed alcohol bioreactor	NA	IMG/M	Illumina	https://img.jgi.doe.gov/cgi-bin/m/main.cgi?section=TaxonDetail&page=taxonDetail&taxon_oid=3300001368
imgm_3300001865_biotransfor	147121	210636371	48.96	7112	789067	300376	52	0.173116	none	7	-122.2	37.9	Bioreactor	Engineered	Bioreactor	Anaerobic bioreactor	Mixed alcohol bioreactor	NA	IMG/M	Illumina	https://img.jgi.doe.gov/cgi-bin/m/main.cgi?section=TaxonDetail&page=taxonDetail&taxon_oid=3300001865
imgm_3300002164	639082	501478208	41.26	1293	223121	949842	182	0.191611	none	7	8.5	52.04	Bioreactor	Engineered	Bioreactor	Anaerobic bioreactor	Mixed alcohol bioreactor	Biogas plant bielefeld	IMG/M	Illumina	https://img.jgi.doe.gov/cgi-bin/m/main.cgi?section=TaxonDetail&page=taxonDetail&taxon_oid=3300002164
imgm_3300002168_biotransfor	649994	551665500	42.68	1550	237609	994265	201	0.202159	none	7	8.5	52.04	Bioreactor	Engineered	Bioreactor	Anaerobic bioreactor	Mixed alcohol bioreactor	Biogas plant bielefeld	IMG/M	Illumina	https://img.jgi.doe.gov/cgi-bin/m/main.cgi?section=TaxonDetail&page=taxonDetail&taxon_oid=3300002168
imgm_3300002173_biotransfor	624357	525881718	42.15	1493	173864	951062	151	0.15877	none	7	8.5	52.04	Bioreactor	Engineered	Bioreactor	Anaerobic bioreactor	Mixed alcohol bioreactor	Biogas plant bielefeld	IMG/M	Illumina	https://img.jgi.doe.gov/cgi-bin/m/main.cgi?section=TaxonDetail&page=taxonDetail&taxon_oid=3300002173
imgm_3300002174_biotransfor	676779	581429295	42.51	1598	210916	1032177	184	0.178264	none	7	8.5	52.04	Bioreactor	Engineered	Bioreactor	Anaerobic bioreactor	Mixed alcohol bioreactor	Biogas plant bielefeld	IMG/M	Illumina	https://img.jgi.doe.gov/cgi-bin/m/main.cgi?section=TaxonDetail&page=taxonDetail&taxon_oid=3300002174
hydro_CG13	13938	6502757	43.44	469	8659	17039	1	0.0586889	none	1	-108	37	Hydrocarbon contaminated	Engineered	Bioremediation	Hydrocarbon-contaminated	Coal bed	NA	Hydrocarbon metagenome project	454	http://metagenomics.anl.gov/linkin.cgi?metagenome=mgm4509517.3
hydro_CG19	81231	32125668	53.35	438	16920	93716	12	0.128046	none	5	-108	37	Hydrocarbon contaminated	Engineered	Bioremediation	Hydrocarbon-contaminated	Coal bed	NA	Hydrocarbon metagenome project	454	http://metagenomics.anl.gov/linkin.cgi?metagenome=mgm4509518.3
hydro_CG7	38712	19282459	56.02	477	26972	48414	19	0.392448	HsaC	7	-108	37	Hydrocarbon contaminated	Engineered	Bioremediation	Hydrocarbon-contaminated	Coal bed	NA	Hydrocarbon metagenome project	454	http://metagenomics.anl.gov/linkin.cgi?metagenome=mgm4509519.3
hydro_CG8	48473	19731612	50	446	9422	55202	11	0.199268	none	3	-108	37	Hydrocarbon contaminated	Engineered	Bioremediation	Hydrocarbon-contaminated	Coal bed	NA	Hydrocarbon metagenome project	454	http://metagenomics.anl.gov/linkin.cgi?metagenome=mgm4509520.3
hydro_PW_MHGC_2012April10	10005	16836501	40.52	2817	63463	26573	14	0.526851	none	5	-110.68	50.04	Hydrocarbon contaminated	Engineered	Bioremediation	Hydrocarbon-contaminated	Oil field	NA	Hydrocarbon metagenome project	454	https://img.jgi.doe.gov/cgi-bin/m/main.cgi?section=MetaDetail&page=metaDetail&taxon_oid=3300000501
imgm_3300001750	736411	544336013	42.66	1194	163175	1072021	264	0.246264	HsaC	9	-119.85	34.39	Hydrocarbon contaminated	Engineered	Bioremediation	Hydrocarbon-contaminated	Oil polluted	NA	IMG/M	Illumina	https://img.jgi.doe.gov/cgi-bin/m/main.cgi?section=TaxonDetail&page=taxonDetail&taxon_oid=3300001750
hydro_604WGA	103565	62289397	42.03	874	47122	131943	26	0.197055	both	9	-118.13	56.04	Hydrocarbon contaminated	Engineered	Bioremediation	Hydrocarbon-contaminated	Oil sand	NA	Hydrocarbon metagenome project	454	https://img.jgi.doe.gov/cgi-bin/m/main.cgi?section=MetaDetail&page=metaDetail&taxon_oid=3300001196
hydro_614WGA	131837	89229498	48.19	882	41771	187271	55	0.293692	HsaC	8	-118.13	56.04	Hydrocarbon contaminated	Engineered	Bioremediation	Hydrocarbon-contaminated	Oil sand	NA	Hydrocarbon metagenome project	454	https://img.jgi.doe.gov/cgi-bin/m/main.cgi?section=MetaDetail&page=metaDetail&taxon_oid=3300001197
hydro_H1C	13875	23719607	64.65	2375	35133	33001	32	0.969668	both	8	-111.39	56.7	Hydrocarbon contaminated	Engineered	Bioremediation	Hydrocarbon-contaminated	Oil sand	NA	Hydrocarbon metagenome project	454	https://img.jgi.doe.gov/cgi-bin/m/main.cgi?section=MetaDetail&page=metaDetail&taxon_oid=3300001422
hydro_H1R	6985	11319761	64.31	2209	25167	16288	13	0.798134	HsaC	7	-111.39	56.7	Hydrocarbon contaminated	Engineered	Bioremediation	Hydrocarbon-contaminated	Oil sand	NA	Hydrocarbon metagenome project	454	https://img.jgi.doe.gov/cgi-bin/m/main.cgi?section=MetaDetail&page=metaDetail&taxon_oid=3300001393
hydro_TP62008_30ft	315976	141534039	58.83	466	36357	385626	96	0.248946	both	9	-111.55	57.02	Hydrocarbon contaminated	Engineered	Bioremediation	Hydrocarbon-contaminated	Tailing pond	NA	Hydrocarbon metagenome project	454	https://img.jgi.doe.gov/cgi-bin/m/main.cgi?section=MetaDetail&page=metaDetail&taxon_oid=2228664008
hydro_TP62010	236456	103823675	57.39	474	11755	290867	79	0.271602	both	9	-111.55	57.02	Hydrocarbon contaminated	Engineered	Bioremediation	Hydrocarbon-contaminated	Tailing pond	NA	Hydrocarbon metagenome project	454	https://img.jgi.doe.gov/cgi-bin/m/main.cgi?section=MetaDetail&page=metaDetail&taxon_oid=2228664013
ASRJ01.1	2519	4728624	39.23	2089	52189	6585	4	0.607441	none	1	NA	NA	Kefir	Engineered	Food	Kefir	NA	NA	NCBI/NLM/NIH	454	http://www.ncbi.nlm.nih.gov/Traces/wgs/ASRJ01
ASXE01.1	2749	5186511	40.17	2159	40451	7089	4	0.564254	none	1	NA	NA	Kefir	Engineered	Food	Kefir	NA	NA	NCBI/NLM/NIH	454	http://www.ncbi.nlm.nih.gov/Traces/wgs/ASXE01
AEKF01.1	127	4217095	37.82	40395	270682	4382	3	0.684619	none	3	NA	NA	Kimchi	Engineered	Food	Kimchi	NA	NA	NCBI/NLM/NIH	454	http://www.ncbi.nlm.nih.gov/Traces/wgs/AEKF01
AERA01.1	36270	27923728	58.87	849	128831	56128	22	0.391961	both	8	NA	NA	Aerobic WWTP	Engineered	Waste water treatment	Aerobic	Activated sludge	NA	NCBI/NLM/NIH	454	http://www.ncbi.nlm.nih.gov/Traces/wgs/AERA01
mgrast_4465825_air	73425	84329627	59.56	1182	4549	121946	7	0.0574025	none	3	103.86	1.29	Air	Environmental	Air	Indoor air	Singapore	NA	MGRAST	Sanger	http://metagenomics.anl.gov/linkin.cgi?metagenome=mgm4465825.3
mgrast_4465946_air	80082	87397731	60.94	1132	4336	129815	10	0.0770327	none	4	103.9	1.31	Air	Environmental	Air	Indoor air	Singapore	NA	MGRAST	Sanger	http://metagenomics.anl.gov/linkin.cgi?metagenome=mgm4465946.3
imgm_3300003164_air_outdoor	21078	10987609	65.08	571	15641	27370	3	0.109609	none	2	NA	NA	Air	Environmental	Air	Outdoor air	Upper troposphere	NA	IMG/M	Illumina	https://img.jgi.doe.gov/cgi-bin/m/main.cgi?section=TaxonDetail&page=taxonDetail&taxon_oid=3300003164
imgm_3300003166	25048	16101289	65.09	940	41168	35428	8	0.22581	none	5	NA	NA	Air	Environmental	Air	Outdoor air	Upper troposphere	NA	IMG/M	Illumina	https://img.jgi.doe.gov/cgi-bin/m/main.cgi?section=TaxonDetail&page=taxonDetail&taxon_oid=3300003166
imgm_3300003167_air_outdoor	28639	19166657	64.6	972	48034	41273	8	0.193831	none	5	NA	NA	Air	Environmental	Air	Outdoor air	Upper troposphere	NA	IMG/M	Illumina	https://img.jgi.doe.gov/cgi-bin/m/main.cgi?section=TaxonDetail&page=taxonDetail&taxon_oid=3300003167
imgm_3300003168_air_outdoor	31481	21354353	64.07	1045	39061	45330	7	0.154423	none	5	NA	NA	Air	Environmental	Air	Outdoor air	Upper troposphere	NA	IMG/M	Illumina	https://img.jgi.doe.gov/cgi-bin/m/main.cgi?section=TaxonDetail&page=taxonDetail&taxon_oid=3300003168
imgm_3300003172_air_outdoor	33757	21168217	63.11	776	48055	46505	11	0.236534	both	7	NA	NA	Air	Environmental	Air	Outdoor air	Upper troposphere	NA	IMG/M	Illumina	https://img.jgi.doe.gov/cgi-bin/m/main.cgi?section=TaxonDetail&page=taxonDetail&taxon_oid=3300003172
imgm_3300003338_air_outdoor	22884	15186468	64.81	1027	35083	32572	7	0.214909	HsaC	5	NA	NA	Air	Environmental	Air	Outdoor air	Upper troposphere	NA	IMG/M	Illumina	https://img.jgi.doe.gov/cgi-bin/m/main.cgi?section=TaxonDetail&page=taxonDetail&taxon_oid=3300003338
imgm_3300003340_air_outdoor	39028	24454056	62.07	841	48048	54089	9	0.166392	none	6	NA	NA	Air	Environmental	Air	Outdoor air	Upper troposphere	NA	IMG/M	Illumina	https://img.jgi.doe.gov/cgi-bin/m/main.cgi?section=TaxonDetail&page=taxonDetail&taxon_oid=3300003340
imgm_3300003416_air_outdoor	20008	10367516	64.63	556	17563	25743	3	0.116537	none	2	NA	NA	Air	Environmental	Air	Outdoor air	Upper troposphere	NA	IMG/M	Illumina	https://img.jgi.doe.gov/cgi-bin/m/main.cgi?section=TaxonDetail&page=taxonDetail&taxon_oid=3300003416
imgm_3300003417_air_outdoor	33021	20916588	64.84	743	48048	46326	18	0.388551	both	9	NA	NA	Air	Environmental	Air	Outdoor air	Upper troposphere	NA	IMG/M	Illumina	https://img.jgi.doe.gov/cgi-bin/m/main.cgi?section=TaxonDetail&page=taxonDetail&taxon_oid=3300003417
imgm_3300002095	135843	73108706	42.29	579	149000	153242	11	0.0717819	none	4	-107.78	39.53	Groundwater	Environmental	Aquatic	Freshwater	Groundwater	Oxygen injected	IMG/M	Illumina	https://img.jgi.doe.gov/cgi-bin/m/main.cgi?section=TaxonDetail&page=taxonDetail&taxon_oid=3300002095
mgm4461675	389864	156809137	47.96	475	744	437035	22	0.0503392	none	5	90.61	23.74	Groundwater	Environmental	Aquatic	Freshwater	Groundwater	NA	MGRAST	454	http://metagenomics.anl.gov/linkin.cgi?metagenome=mgm4461675.3
imgm_3300002158	53477	61815492	61.35	17010	754706	87168	28	0.321219	both	7	-86.88	47.77	Lentic	Environmental	Aquatic	Freshwater	Lentic	NA	IMG/M	Illumina	https://img.jgi.doe.gov/cgi-bin/m/main.cgi?section=TaxonDetail&page=taxonDetail&taxon_oid=3300002158
mgm_454_4467059	17236	14140518	41.46	853	37948	22685	1	0.044082	KshA	1	-84.5	40.53	Lentic	Environmental	Aquatic	Freshwater	Lentic	NA	MGRAST	454	http://metagenomics.anl.gov/linkin.cgi?metagenome=mgm4467059.3
mgm_sanger_4443682	283663	284069722	43.27	1018	1235	467874	25	0.0534332	none	7	78.18	68.4	Lentic	Environmental	Aquatic	Freshwater	Lentic	NA	MGRAST	Sanger	http://metagenomics.anl.gov/linkin.cgi?metagenome=mgm4443682.3
mgm_sanger_4443683	100085	101310476	36.23	1025	1245	173144	4	0.0231022	none	2	78.18	-68.4	Lentic	Environmental	Aquatic	Freshwater	Lentic	NA	MGRAST	Sanger	http://metagenomics.anl.gov/linkin.cgi?metagenome=mgm4443683.3
mgm4451759	355371	144002614	44.79	468	1000	383043	20	0.0522135	none	5	29.06	62.72	Lentic	Environmental	Aquatic	Freshwater	Lentic	NA	MGRAST	454	http://metagenomics.anl.gov/linkin.cgi?metagenome=mgm4451759.3
mgm4467029	504233	204427100	46.43	474	720	541337	13	0.0240146	KshA	3	-8.01	42.15	Lentic	Environmental	Aquatic	Freshwater	Lentic	NA	MGRAST	454	http://metagenomics.anl.gov/linkin.cgi?metagenome=mgm4467029.3
mgm4467058	637724	240405900	51.47	445	1189	649998	26	0.0400001	both	5	120.12	31.26	Lentic	Environmental	Aquatic	Freshwater	Lentic	NA	MGRAST	454	http://metagenomics.anl.gov/linkin.cgi?metagenome=mgm4467058.3
imgm_3300000965	21494	10845980	48.27	533	13117	27613	1	0.0362148	KshA	1	110.18	-31.16	Deep ocean	Environmental	Aquatic	Marine	Deep ocean	Indian	IMG/M	Illumina	https://img.jgi.doe.gov/cgi-bin/m/main.cgi?section=TaxonDetail&page=taxonDetail&taxon_oid=3300000965
imgm_3300000967	14203	10970046	40.6	1203	43346	21279	0	0	none	0	-26	14.52	Deep ocean	Environmental	Aquatic	Marine	Deep ocean	Atlantic	IMG/M	Illumina	https://img.jgi.doe.gov/cgi-bin/m/main.cgi?section=TaxonDetail&page=taxonDetail&taxon_oid=3300000967
imgm_3300000974	55055	25480041	44.14	442	40840	66777	14	0.209653	HsaC	5	82.62	-29.81	Deep ocean	Environmental	Aquatic	Marine	Deep ocean	Atlantic	IMG/M	Illumina	https://img.jgi.doe.gov/cgi-bin/m/main.cgi?section=TaxonDetail&page=taxonDetail&taxon_oid=3300000974
imgm_3300000995	28220	17157742	47.54	801	29099	38292	4	0.10446	none	2	-11.8	-28.62	Deep ocean	Environmental	Aquatic	Marine	Deep ocean	Atlantic	IMG/M	Illumina	https://img.jgi.doe.gov/cgi-bin/m/main.cgi?section=TaxonDetail&page=taxonDetail&taxon_oid=3300000995
imgm_3300000999	21400	10213671	41.88	461	15677	26154	2	0.0764701	none	1	-179.52	-25.49	Deep ocean	Environmental	Aquatic	Marine	Deep ocean	Pacific	IMG/M	Illumina	https://img.jgi.doe.gov/cgi-bin/m/main.cgi?section=TaxonDetail&page=taxonDetail&taxon_oid=3300000999
imgm_3300001013	29729	15390833	48.84	552	23766	37353	2	0.0535432	none	2	-30.19	-9.12	Deep ocean	Environmental	Aquatic	Marine	Deep ocean	Atlantic	IMG/M	Illumina	https://img.jgi.doe.gov/cgi-bin/m/main.cgi?section=TaxonDetail&page=taxonDetail&taxon_oid=3300001013
imgm_3300001058	72031	41948386	43.39	675	58019	97161	14	0.144091	KshA	6	39.89	-33.55	Deep ocean	Environmental	Aquatic	Marine	Deep ocean	Indian	IMG/M	Illumina	https://img.jgi.doe.gov/cgi-bin/m/main.cgi?section=TaxonDetail&page=taxonDetail&taxon_oid=3300001058
imgm_3300001060	74352	44742882	42.69	722	26956	99262	24	0.241784	both	6	-23.45	21.51	Deep ocean	Environmental	Aquatic	Marine	Deep ocean	Atlantic	IMG/M	Illumina	https://img.jgi.doe.gov/cgi-bin/m/main.cgi?section=TaxonDetail&page=taxonDetail&taxon_oid=3300001060
imgm_3300001063	59816	31900329	47.95	522	38218	76798	31	0.403656	both	8	-21.43	-26.91	Deep ocean	Environmental	Aquatic	Marine	Deep ocean	Atlantic	IMG/M	Illumina	https://img.jgi.doe.gov/cgi-bin/m/main.cgi?section=TaxonDetail&page=taxonDetail&taxon_oid=3300001063
imgm_3300001068	89098	51148844	43.59	645	39595	117086	34	0.290385	HsaC	6	-33.41	-15.83	Deep ocean	Environmental	Aquatic	Marine	Deep ocean	Atlantic	IMG/M	Illumina	https://img.jgi.doe.gov/cgi-bin/m/main.cgi?section=TaxonDetail&page=taxonDetail&taxon_oid=3300001068
imgm_3300001117	105444	71695887	36.32	914	157010	151984	4	0.0263186	none	1	-118.77	14.53	Deep ocean	Environmental	Aquatic	Marine	Deep ocean	NA	IMG/M	Illumina	https://img.jgi.doe.gov/cgi-bin/m/main.cgi?section=TaxonDetail&page=taxonDetail&taxon_oid=3300001117
imgm_3300001121	54479	28979385	41.21	549	31048	70568	16	0.226732	KshA	7	-99.25	10.09	Deep ocean	Environmental	Aquatic	Marine	Deep ocean	Pacific	IMG/M	Illumina	https://img.jgi.doe.gov/cgi-bin/m/main.cgi?section=TaxonDetail&page=taxonDetail&taxon_oid=3300001121
imgm_3300001122	31223	22278361	47.68	1194	186764	45038	5	0.111017	none	3	-27.33	-3.03	Deep ocean	Environmental	Aquatic	Marine	Deep ocean	Atlantic	IMG/M	Illumina	https://img.jgi.doe.gov/cgi-bin/m/main.cgi?section=TaxonDetail&page=taxonDetail&taxon_oid=3300001122
imgm_3300001125	79044	43567243	42.16	587	123488	102036	7	0.0686032	both	4	-26	7.33	Deep ocean	Environmental	Aquatic	Marine	Deep ocean	Atlantic	IMG/M	Illumina	https://img.jgi.doe.gov/cgi-bin/m/main.cgi?section=TaxonDetail&page=taxonDetail&taxon_oid=3300001125
imgm_3300001126	37968	22609154	46.15	690	150108	50757	3	0.0591051	KshA	2	-36.95	-22.97	Deep ocean	Environmental	Aquatic	Marine	Deep ocean	Atlantic	IMG/M	Illumina	https://img.jgi.doe.gov/cgi-bin/m/main.cgi?section=TaxonDetail&page=taxonDetail&taxon_oid=3300001126
imgm_3300001129	39048	16308748	35.34	386	15996	47767	3	0.0628049	HsaC	2	92.99	-29.65	Deep ocean	Environmental	Aquatic	Marine	Deep ocean	Indian	IMG/M	Illumina	https://img.jgi.doe.gov/cgi-bin/m/main.cgi?section=TaxonDetail&page=taxonDetail&taxon_oid=3300001129
ACQI01.1	26573	24857503	42.03	866	23820	44009	7	0.159058	none	2	-42.12	30.12	Hydrothermal vent	Environmental	Aquatic	Marine	Hydrothermal vent	NA	NCBI/NLM/NIH	Sanger	http://www.ncbi.nlm.nih.gov/Traces/wgs/ACQI01
imgm_3300001676	35532	107945955	39.92	3873	241594	130198	28	0.215057	KshA	8	-176.57	-21.99	Hydrothermal vent	Environmental	Aquatic	Marine	Hydrothermal vent	NA	IMG/M	Illumina	https://img.jgi.doe.gov/cgi-bin/m/main.cgi?section=TaxonDetail&page=taxonDetail&taxon_oid=3300001676
imgm_3300001681	170673	429147887	38.44	2863	296224	410892	93	0.226337	both	9	-176.99	-20.11	Hydrothermal vent	Environmental	Aquatic	Marine	Hydrothermal vent	NA	IMG/M	Illumina	https://img.jgi.doe.gov/cgi-bin/m/main.cgi?section=TaxonDetail&page=taxonDetail&taxon_oid=3300001681
LBBO01.1	8963	17265146	33.51	9014	1444616	21142	2	0.0945984	none	1	8	73.3	Hydrothermal vent	Environmental	Aquatic	Marine	Hydrothermal vent	NA	NCBI/NLM/NIH	454	http://www.ncbi.nlm.nih.gov/Traces/wgs/LBBO01
imgm_3300000250	229683	138253367	37.8	719	160323	319017	43	0.134789	both	9	-145	50	OMZ	Environmental	Aquatic	Marine	OMZ	1000m	IMG/M	Illumina	https://img.jgi.doe.gov/cgi-bin/m/main.cgi?section=TaxonDetail&page=taxonDetail&taxon_oid=3300000250
imgm_3300000323	219925	131828122	38.77	716	93559	300746	32	0.106402	both	9	-138.67	49.57	OMZ	Environmental	Aquatic	Marine	OMZ	1000m	IMG/M	Illumina	https://img.jgi.doe.gov/cgi-bin/m/main.cgi?section=TaxonDetail&page=taxonDetail&taxon_oid=3300000323
imgm_3300002776	138594	78795995	43.07	844	100845	168610	6	0.0355851	none	4	-123.57	48.73	OMZ	Environmental	Aquatic	Marine	OMZ	150m	IMG/M	Illumina	https://img.jgi.doe.gov/cgi-bin/m/main.cgi?section=TaxonDetail&page=taxonDetail&taxon_oid=3300002776
mgm4441062	11478	11811596	48.45	958	4412	17823	10	0.561073	none	5	-158.03	22.75	OMZ	Environmental	Aquatic	Marine	OMZ	770m	MGRAST	454	http://metagenomics.anl.gov/linkin.cgi?metagenome=mgm4441062.3
mgm4460676	352131	154015471	42.3	491	664	420641	44	0.104602	both	9	-77	-12.37	OMZ	Environmental	Aquatic	Marine	OMZ	80m	MGRAST	454	http://metagenomics.anl.gov/linkin.cgi?metagenome=mgm4460676.3
imgm_2156126005	460494	131475334	40.03	314	12688	353170	3	0.00849449	KshA	1	-67.3	25.5	Open ocean	Environmental	Aquatic	Marine	Open ocean	NA	IMG/M	454	https://img.jgi.doe.gov/cgi-bin/m/main.cgi?section=TaxonDetail&page=taxonDetail&taxon_oid=2156126005
imgm_3300002154	784959	389357413	53.87	499	101069	843640	44	0.0521549	both	7	8.11	78.87	Open ocean	Environmental	Aquatic	Marine	Open ocean	30m	IMG/M	Illumina	https://img.jgi.doe.gov/cgi-bin/m/main.cgi?section=TaxonDetail&page=taxonDetail&taxon_oid=3300002154
imgm_3300002919	355920	230126467	48.26	782	134628	488477	141	0.288652	both	9	-44.99	-37.97	Open ocean	Environmental	Aquatic	Marine	Open ocean	Bottom	IMG/M	Illumina	https://img.jgi.doe.gov/cgi-bin/m/main.cgi?section=TaxonDetail&page=taxonDetail&taxon_oid=3300002919
imgm_3300002956	301980	149469971	43.35	493	47649	375107	98	0.261259	both	9	-45	-38	Open ocean	Environmental	Aquatic	Marine	Open ocean	250m	IMG/M	Illumina	https://img.jgi.doe.gov/cgi-bin/m/main.cgi?section=TaxonDetail&page=taxonDetail&taxon_oid=3300002956
mgm_454_4443700	6930	2184962	38.61	334	1657	7420	1	0.134771	none	1	-161.08	8.63	Open ocean	Environmental	Aquatic	Marine	Open ocean	NA	MGRAST	454	http://metagenomics.anl.gov/linkin.cgi?metagenome=mgm4443700.3
mgm_454_4443734	9298	2977293	43.3	319	3049	9917	0	0	none	0	-31.96	15.04	Open ocean	Environmental	Aquatic	Marine	Open ocean	NA	MGRAST	454	http://metagenomics.anl.gov/linkin.cgi?metagenome=mgm4443734.3
mgm_454_4443766	21182	7144077	43.09	333	11034	22257	0	0	none	0	-170	16	Open ocean	Environmental	Aquatic	Marine	Open ocean	NA	MGRAST	454	http://metagenomics.anl.gov/linkin.cgi?metagenome=mgm4443766.3
mgm_454_4487624	14087	8903120	36.37	605	92657	20372	1	0.049087	none	1	121.95	24.3	Open ocean	Environmental	Aquatic	Marine	Open ocean	NA	MGRAST	454	http://metagenomics.anl.gov/linkin.cgi?metagenome=mgm4487624.3
mgm_sanger_4443686	103058	101573008	34.32	1003	1194	156744	13	0.0829378	none	6	110.53	-66.27	Open ocean	Environmental	Aquatic	Marine	Open ocean	NA	MGRAST	Sanger	http://metagenomics.anl.gov/linkin.cgi?metagenome=mgm4443686.3
mgm_sanger_4443687	95521	95664001	34.02	1011	1179	147317	13	0.0882451	none	3	112.07	-63.89	Open ocean	Environmental	Aquatic	Marine	Open ocean	NA	MGRAST	Sanger	http://metagenomics.anl.gov/linkin.cgi?metagenome=mgm4443687.3
ncbi_whale_fall_1	28151	29783639	44.31	1010	7816	45852	16	0.348949	KshA	6	-119.22	33.3	Whale fall	Environmental	Aquatic	Marine	Whale fall	Rip bone	NCBI/NLM/NIH	Sanger	http://www.ncbi.nlm.nih.gov/assembly/GCA_000206225.1
ncbi_whale_fall_2	29934	30862440	52.94	1015	6670	47507	32	0.673585	both	9	-64.47	-65.1	Whale fall	Environmental	Aquatic	Marine	Whale fall	Microbial mat	NCBI/NLM/NIH	Sanger	http://www.ncbi.nlm.nih.gov/assembly/GCA_000206205.1
ncbi_whale_fall_3	26232	28868943	45.96	1050	8393	43172	27	0.625405	both	8	-119.22	33.3	Whale fall	Environmental	Aquatic	Marine	Whale fall	Bone	NCBI/NLM/NIH	Sanger	http://www.ncbi.nlm.nih.gov/assembly/GCA_000206185.1
imgm_2051774008	205502	99427575	59.59	499	26697	257041	3	0.0116713	none	2	-112.67	41.45	Saline lake	Environmental	Aquatic	Non-marine saline lake	Lentic	NA	IMG/M	454	https://img.jgi.doe.gov/cgi-bin/m/main.cgi?section=TaxonDetail&page=taxonDetail&taxon_oid=2051774008
imgm_2140918027	459979	190563105	52.5	426	127949	537789	10	0.0185947	KshA	6	78.18	-68.54	Saline lake	Environmental	Aquatic	Non-marine saline lake	Lentic	36m	IMG/M	454	https://img.jgi.doe.gov/cgi-bin/m/main.cgi?section=TaxonDetail&page=taxonDetail&taxon_oid=2140918027
imgm_3300000354	141229	90602774	49.55	906	55224	184961	10	0.0540655	KshA	4	-121.74	36.82	Saline lake	Environmental	Aquatic	Non-marine saline lake	Lentic	NA	IMG/M	Illumina	https://img.jgi.doe.gov/cgi-bin/m/main.cgi?section=TaxonDetail&page=taxonDetail&taxon_oid=3300000354
imgm_3300001446	233484	287352834	44.27	3630	222016	470296	85	0.180737	none	7	-110.69	44.38	Saline lake	Environmental	Aquatic	Non-marine saline lake	Lentic	NA	IMG/M	Illumina	https://img.jgi.doe.gov/cgi-bin/m/main.cgi?section=TaxonDetail&page=taxonDetail&taxon_oid=3300001446
imgm_3300001112	68461	61791375	54.93	2741	250762	106713	9	0.0843384	KshA	6	-119.48	48.97	Saline lake	Environmental	Aquatic	Non-marine saline lake	Meromictic	Hypersaline mat	IMG/M	Illumina	https://img.jgi.doe.gov/cgi-bin/m/main.cgi?section=TaxonDetail&page=taxonDetail&taxon_oid=3300001112
Sak_2011_120m_454	30217	24971863	42.31	791	21944	51099	10	0.195699	none	2	-124.23	40.97	Saline lake	Environmental	Aquatic	Non-marine saline lake	Meromictic	NA	EBI/ENA	454	http://www.ebi.ac.uk/ena/data/view/SRS686285
Sak_2011_33m_454	27516	21887008	46.62	780	20221	44468	4	0.0899523	none	3	-124.23	40.97	Saline lake	Environmental	Aquatic	Non-marine saline lake	Meromictic	NA	EBI/ENA	454	http://www.ebi.ac.uk/ena/data/view/SRS686271
Sak_2011_36m_454	31591	22833239	46.21	715	11675	48945	1	0.0204311	none	1	-124.23	40.97	Saline lake	Environmental	Aquatic	Non-marine saline lake	Meromictic	NA	EBI/ENA	454	http://www.ebi.ac.uk/ena/data/view/SRS686273
Sak_2011_50m_454	27650	23222319	43.42	815	15510	46583	14	0.300539	none	3	-124.23	40.97	Saline lake	Environmental	Aquatic	Non-marine saline lake	Meromictic	NA	EBI/ENA	454	http://www.ebi.ac.uk/ena/data/view/SRS686279
Sak_2011_55m_454	26705	23327504	43.05	830	13603	46635	17	0.364533	none	4	-124.23	40.97	Saline lake	Environmental	Aquatic	Non-marine saline lake	Meromictic	NA	EBI/ENA	454	http://www.ebi.ac.uk/ena/data/view/SRS686281
Sak_2011_60m_454	26880	22046500	43.1	784	8671	45480	16	0.351803	none	2	-124.23	40.97	Saline lake	Environmental	Aquatic	Non-marine saline lake	Meromictic	NA	EBI/ENA	454	http://www.ebi.ac.uk/ena/data/view/SRS686282
imgm_2016842008	46060	41493403	48.06	827	13238	73260	17	0.23205	none	6	-110.71	44.97	Thermal spring	Environmental	Aquatic	Thermal springs	Microbial mat	NA	IMG/M	454	https://img.jgi.doe.gov/cgi-bin/m/main.cgi?section=TaxonDetail&page=taxonDetail&taxon_oid=2016842008
imgm_2013515000	39276	38275783	51.45	844	14710	63268	10	0.158058	KshA	5	-110.4	44.73	Thermal spring	Environmental	Aquatic	Thermal springs	Water	NA	IMG/M	454	https://img.jgi.doe.gov/cgi-bin/m/main.cgi?section=TaxonDetail&page=taxonDetail&taxon_oid=2013515000
imgm_2013843003	11336	17963232	52.51	1844	156580	27884	2	0.0717257	none	1	-110.33	44.73	Thermal spring	Environmental	Aquatic	Thermal springs	Water	NA	IMG/M	454	https://img.jgi.doe.gov/cgi-bin/m/main.cgi?section=TaxonDetail&page=taxonDetail&taxon_oid=2013843003
imgm_2013954001	12564	16164785	39.09	1308	36216	25576	2	0.0781983	none	1	-110.7	44.73	Thermal spring	Environmental	Aquatic	Thermal springs	Water	NA	IMG/M	454	https://img.jgi.doe.gov/cgi-bin/m/main.cgi?section=TaxonDetail&page=taxonDetail&taxon_oid=2013954001
imgm_2014031005	11927	16071904	42.14	1466	32285	24637	0	0	none	0	-110.4	44.9	Thermal spring	Environmental	Aquatic	Thermal springs	Water	NA	IMG/M	454	https://img.jgi.doe.gov/cgi-bin/m/main.cgi?section=TaxonDetail&page=taxonDetail&taxon_oid=2014031005
imgm_2014031006	25796	31857986	49.55	1222	59026	48371	8	0.165388	none	5	-110.74	44.71	Thermal spring	Environmental	Aquatic	Thermal springs	Water	NA	IMG/M	454	https://img.jgi.doe.gov/cgi-bin/m/main.cgi?section=TaxonDetail&page=taxonDetail&taxon_oid=2014031006
imgm_2014031007	23959	28556353	47.12	1274	14508	47130	4	0.0848716	none	2	-110.8	44.53	Thermal spring	Environmental	Aquatic	Thermal springs	Water	NA	IMG/M	454	https://img.jgi.doe.gov/cgi-bin/m/main.cgi?section=TaxonDetail&page=taxonDetail&taxon_oid=2014031007
imgm_2015219000	11738	17628346	50.38	1828	67602	27743	4	0.144181	none	1	-110.7	44.72	Thermal spring	Environmental	Aquatic	Thermal springs	Water	NA	IMG/M	454	https://img.jgi.doe.gov/cgi-bin/m/main.cgi?section=TaxonDetail&page=taxonDetail&taxon_oid=2015219000
imgm_2015219002	50658	45311652	53.49	825	8875	79667	12	0.150627	none	5	-110.8	44.54	Thermal spring	Environmental	Aquatic	Thermal springs	Water	NA	IMG/M	454	https://img.jgi.doe.gov/cgi-bin/m/main.cgi?section=TaxonDetail&page=taxonDetail&taxon_oid=2015219002
imgm_2016842001	10227	16091989	52.35	1953	196453	26937	3	0.111371	none	2	-110.71	44.72	Thermal spring	Environmental	Aquatic	Thermal springs	Water	NA	IMG/M	454	https://img.jgi.doe.gov/cgi-bin/m/main.cgi?section=TaxonDetail&page=taxonDetail&taxon_oid=2016842001
imgm_2016842003	39308	36317514	59.77	836	6279	62865	7	0.11135	none	5	-110.85	44.53	Thermal spring	Environmental	Aquatic	Thermal springs	Water	NA	IMG/M	454	https://img.jgi.doe.gov/cgi-bin/m/main.cgi?section=TaxonDetail&page=taxonDetail&taxon_oid=2016842003
imgm_2016842004	39294	38709330	46.4	841	13669	69672	9	0.129177	none	3	-110.43	44.76	Thermal spring	Environmental	Aquatic	Thermal springs	Water	NA	IMG/M	454	https://img.jgi.doe.gov/cgi-bin/m/main.cgi?section=TaxonDetail&page=taxonDetail&taxon_oid=2016842004
imgm_2140918001	98941	51518426	42.33	477	167979	126122	8	0.0634306	none	4	-110.71	44.73	Thermal spring	Environmental	Aquatic	Thermal springs	Water	NA	IMG/M	454	https://img.jgi.doe.gov/cgi-bin/m/main.cgi?section=TaxonDetail&page=taxonDetail&taxon_oid=2140918001
imgm_3300000343	16165	17809189	39.17	3276	130439	29072	3	0.103192	none	3	-110.7	44.97	Thermal spring	Environmental	Aquatic	Thermal springs	Water	NA	IMG/M	Illumina	https://img.jgi.doe.gov/cgi-bin/m/main.cgi?section=TaxonDetail&page=taxonDetail&taxon_oid=3300000343
imgm_3300000397	55571	33484433	47.76	729	40571	79482	0	0	none	0	-110.83	44.56	Thermal spring	Environmental	Aquatic	Thermal springs	Water	NA	IMG/M	Illumina	https://img.jgi.doe.gov/cgi-bin/m/main.cgi?section=TaxonDetail&page=taxonDetail&taxon_oid=3300000397
mgm_454_4449206	15005	5238048	49.98	383	7344	13841	0	0	none	0	-4.87	-75.26	Thermal spring	Environmental	Aquatic	Thermal springs	Water	Acid hot spring	MGRAST	454	http://metagenomics.anl.gov/linkin.cgi?metagenome=mgm4449206.3
imgm_2100351011	1073327	386166280	44.87	408	39566	1209251	40	0.0330783	KshA	8	-145.55	74.07	Sediment	Environmental	Terrestrial	Sediment	Marine-sediment	240-170cm	IMG/M	454	https://img.jgi.doe.gov/cgi-bin/m/main.cgi?section=TaxonDetail&page=taxonDetail&taxon_oid=2100351011
imgm_3300001753	1309033	719684507	44.84	578	335205	1649200	231	0.140068	KshA	8	-77.11	34.64	Sediment	Environmental	Terrestrial	Sediment	Marine-sediment	NA	IMG/M	Illumina	https://img.jgi.doe.gov/cgi-bin/m/main.cgi?section=TaxonDetail&page=taxonDetail&taxon_oid=3300001753
imgm_3300001854	1456782	930812755	45.77	811	152507	1954688	297	0.151942	KshA	8	-77.11	34.65	Sediment	Environmental	Terrestrial	Sediment	Marine-sediment	NA	IMG/M	Illumina	https://img.jgi.doe.gov/cgi-bin/m/main.cgi?section=TaxonDetail&page=taxonDetail&taxon_oid=3300001854
mgm_454_4446341	5684	2365098	53.37	462	6154	6036	0	0	none	0	137.35	34.95	Sediment	Environmental	Terrestrial	Sediment	Marine-sediment	Benthic	MGRAST	454	http://metagenomics.anl.gov/linkin.cgi?metagenome=mgm4446341.3
mgm_454_4446342	6712	2658379	53.34	444	2108	7526	3	0.398618	both	3	128.02	33.1	Sediment	Environmental	Terrestrial	Sediment	Marine-sediment	Benthic	MGRAST	454	http://metagenomics.anl.gov/linkin.cgi?metagenome=mgm4446342.3
imgm_2053563014	67397	48184699	51	1312	131636	100419	15	0.149374	none	7	-119.38	40.66	Sediment	Environmental	Terrestrial	Sediment	Non-marine saline lake - sediment	NA	IMG/M	454	https://img.jgi.doe.gov/cgi-bin/m/main.cgi?section=TaxonDetail&page=taxonDetail&taxon_oid=2053563014
imgm_3300002547	252896	132562235	67.48	532	58088	325038	13	0.0399953	KshA	5	164.12	-78.14	Antarctic dry valley	Environmental	Terrestrial	Soil	Antarctic dry valley	NA	IMG/M	Illumina	https://img.jgi.doe.gov/cgi-bin/m/main.cgi?section=TaxonDetail&page=taxonDetail&taxon_oid=3300002547
imgm_3300002548	150540	67279807	62.01	418	29048	175857	3	0.0170593	HsaC	2	163.81	-78.05	Antarctic dry valley	Environmental	Terrestrial	Soil	Antarctic dry valley	NA	IMG/M	Illumina	https://img.jgi.doe.gov/cgi-bin/m/main.cgi?section=TaxonDetail&page=taxonDetail&taxon_oid=3300002548
imgm_2032320003	271797	123178563	67.52	490	653	324093	20	0.0617107	KshA	6	-115.95	36.77	Desert	Environmental	Terrestrial	Soil	Desert	NA	IMG/M	454	https://img.jgi.doe.gov/cgi-bin/m/main.cgi?section=TaxonDetail&page=taxonDetail&taxon_oid=2032320003
imgm_2040502001	330244	143751359	61.28	480	689	386917	73	0.188671	both	9	-80.93	36	Desert	Environmental	Terrestrial	Soil	Desert	NA	IMG/M	454	https://img.jgi.doe.gov/cgi-bin/m/main.cgi?section=TaxonDetail&page=taxonDetail&taxon_oid=2040502001
imgm_3300000436	55862	81013524	54.86	1510	307959	111742	28	0.250577	KshA	7	-109.69	38.71	Desert	Environmental	Terrestrial	Soil	Desert	NA	IMG/M	Illumina	https://img.jgi.doe.gov/cgi-bin/m/main.cgi?section=TaxonDetail&page=taxonDetail&taxon_oid=3300000436
imgm_2162886013	153981	186200696	54.29	1146	62211	279711	46	0.164455	KshA	9	-84.39	42.79	Grassland	Environmental	Terrestrial	Soil	Grassland	NA	IMG/M	454	https://img.jgi.doe.gov/cgi-bin/m/main.cgi?section=TaxonDetail&page=taxonDetail&taxon_oid=2162886013
imgm_3300002128	30843	12795419	57.16	367	19174	35859	6	0.167322	none	4	-85.37	42.39	Grassland	Environmental	Terrestrial	Soil	Grassland	NA	IMG/M	Illumina	https://img.jgi.doe.gov/cgi-bin/m/main.cgi?section=TaxonDetail&page=taxonDetail&taxon_oid=3300002128
mgm_454_4449252	14317	6662325	61.67	486	2939	17189	1	0.0581767	none	1	-93.27	45.4	Grassland	Environmental	Terrestrial	Soil	Grassland	Meadow	MGRAST	454	http://metagenomics.anl.gov/linkin.cgi?metagenome=mgm4449252.3
mgm4465556	412302	159918596	49.59	444	899	443152	28	0.0631837	both	9	-3.46	36.97	Mediterranean forest	Environmental	Terrestrial	Soil	Mediterranean forest	Undisturbed	MGRAST	454	http://metagenomics.anl.gov/linkin.cgi?metagenome=mgm4465556.3
mgm4465558	257697	80126156	52.78	359	631	262206	18	0.0686483	both	8	-3.46	36.96	Mediterranean forest	Environmental	Terrestrial	Soil	Mediterranean forest	Burned	MGRAST	454	http://metagenomics.anl.gov/linkin.cgi?metagenome=mgm4465558.3
imgm_3300002183	569825	321726994	53.5	608	384117	725906	101	0.139136	none	8	-156.81	71.27	Peat	Environmental	Terrestrial	Soil	Peat	NA	IMG/M	Illumina	https://img.jgi.doe.gov/cgi-bin/m/main.cgi?section=TaxonDetail&page=taxonDetail&taxon_oid=3300002183
imgm_3300002538	650950	420728427	55.74	817	143467	883217	158	0.178891	KshA	8	-156.79	71.29	Peat	Environmental	Terrestrial	Soil	Peat	NA	IMG/M	Illumina	https://img.jgi.doe.gov/cgi-bin/m/main.cgi?section=TaxonDetail&page=taxonDetail&taxon_oid=3300002538
mgm_454_4450123	5054	2992635	63.84	611	1942	7182	1	0.139237	none	1	13.61	80.59	Peat	Environmental	Terrestrial	Soil	Peat	NA	MGRAST	454	http://metagenomics.anl.gov/linkin.cgi?metagenome=mgm4450123.3
mgm4450127	136679	56221307	59.2	429	629	159256	17	0.106746	HsaC	8	13.48	80.61	Peat	Environmental	Terrestrial	Soil	Peat	NA	MGRAST	454	http://metagenomics.anl.gov/linkin.cgi?metagenome=mgm4450127.3
imgm_3300001164	153523	59419911	60.56	361	9854	172071	38	0.220839	HsaC	5	-120.64	38.88	Temperate forest	Environmental	Terrestrial	Soil	Temperate forest	NA	IMG/M	Illumina	https://img.jgi.doe.gov/cgi-bin/m/main.cgi?section=TaxonDetail&page=taxonDetail&taxon_oid=3300001164
imgm_3300001618	3631	1434058	60.99	352	4173	3859	0	0	none	0	-72.21	42.47	Temperate forest	Environmental	Terrestrial	Soil	Temperate forest	NA	IMG/M	Illumina	https://img.jgi.doe.gov/cgi-bin/m/main.cgi?section=TaxonDetail&page=taxonDetail&taxon_oid=3300001618
imgm_3300001628	3241	1120616	59.98	311	3213	3405	2	0.587372	HsaC	2	-72.17	42.47	Temperate forest	Environmental	Terrestrial	Soil	Temperate forest	NA	IMG/M	Illumina	https://img.jgi.doe.gov/cgi-bin/m/main.cgi?section=TaxonDetail&page=taxonDetail&taxon_oid=3300001628
imgm_3300001641	37725	13438700	59.89	327	6204	40352	6	0.148692	HsaC	3	-72.18	42.53	Temperate forest	Environmental	Terrestrial	Soil	Temperate forest	NA	IMG/M	Illumina	https://img.jgi.doe.gov/cgi-bin/m/main.cgi?section=TaxonDetail&page=taxonDetail&taxon_oid=3300001641
imgm_3300001648	65912	25568094	60.25	358	5273	72862	12	0.164695	both	7	-72.21	42.53	Temperate forest	Environmental	Terrestrial	Soil	Temperate forest	NA	IMG/M	Illumina	https://img.jgi.doe.gov/cgi-bin/m/main.cgi?section=TaxonDetail&page=taxonDetail&taxon_oid=3300001648
imgm_3300001658	11414	4088584	60.8	317	3803	12039	0	0	none	0	-72.18	42.55	Temperate forest	Environmental	Terrestrial	Soil	Temperate forest	NA	IMG/M	Illumina	https://img.jgi.doe.gov/cgi-bin/m/main.cgi?section=TaxonDetail&page=taxonDetail&taxon_oid=3300001658
imgm_3300002672	29311	10161183	54.68	358	11819	25097	1	0.0398454	none	1	-72.19	42.53	Temperate forest	Environmental	Terrestrial	Soil	Temperate forest	NA	IMG/M	Illumina	https://img.jgi.doe.gov/cgi-bin/m/main.cgi?section=TaxonDetail&page=taxonDetail&taxon_oid=3300002672
imgm_2162886008	65160	154120208	46.02	3196	92903	183221	84	0.458463	none	7	-65.72	18.37	Tropical forest	Environmental	Terrestrial	Soil	Tropical forest	NA	IMG/M	Illumina	https://img.jgi.doe.gov/cgi-bin/m/main.cgi?section=TaxonDetail&page=taxonDetail&taxon_oid=2162886008
mgm4450243	533697	209193109	58.45	435	896	604492	52	0.0860226	both	9	-46.43	-23.9	Tropical forest	Environmental	Terrestrial	Soil	Tropical forest	Coastal plain	MGRAST	454	http://metagenomics.anl.gov/linkin.cgi?metagenome=mgm4450243.3
imgm_3300002536	1298	19508358	66.62	62540	422793	19209	46	2.39471	both	10	164.02	-78.05	Antarctic dry valley	Environmental	Terrestrial	Soil	Antarctic dry valley	UQ313	IMG/M	Illumina	https://img.jgi.doe.gov/cgi-bin/m/main.cgi?section=TaxonDetail&page=taxonDetail&taxon_oid=3300002536
mgm4446153	782404	322213082	59.91	462	608	908661	74	0.0814385	both	10	-65.83	18.3	Tropical Forest	Environmental	Terrestrial	Soil	Tropical forest	NA	MGRAST	454	http://metagenomics.anl.gov/linkin.cgi?metagenome=mgm4446153.3
imgm_3300000333	407877	250451513	40.77	768	73884	527832	127	0.240607	none	4	-72.99	41.26	Arthropoda	Host associated	Arthropoda	Insects	Bee	NA	IMG/M	Illumina	https://img.jgi.doe.gov/cgi-bin/m/main.cgi?section=TaxonDetail&page=taxonDetail&taxon_oid=3300000333
imgm_2225789003	100415	52750108	39.47	510	96537	127834	20	0.156453	none	5	-84.01	10.21	Arthropoda	Host associated	Arthropoda	Insects	Beetle	Gut	IMG/M	Illumina	https://img.jgi.doe.gov/cgi-bin/m/main.cgi?section=TaxonDetail&page=taxonDetail&taxon_oid=2225789003
imgm_3300000036	380485	170323120	55.41	404	85540	459308	35	0.0762016	both	8	-84.01	10.21	Arthropoda	Host associated	Arthropoda	Insects	Beetle	Gut	IMG/M	Illumina	https://img.jgi.doe.gov/cgi-bin/m/main.cgi?section=TaxonDetail&page=taxonDetail&taxon_oid=3300000036
imgm_3300000062	768408	511653920	41.29	831	477011	1065547	113	0.106049	none	7	-84.01	10.21	Arthropoda	Host associated	Arthropoda	Insects	Beetle	Gut	IMG/M	Illumina	https://img.jgi.doe.gov/cgi-bin/m/main.cgi?section=TaxonDetail&page=taxonDetail&taxon_oid=3300000062
imgm_3300000097	305261	142922252	32.65	450	74830	181919	9	0.0494726	none	2	-84.01	10.21	Arthropoda	Host associated	Arthropoda	Insects	Beetle	Gut	IMG/M	Illumina	https://img.jgi.doe.gov/cgi-bin/m/main.cgi?section=TaxonDetail&page=taxonDetail&taxon_oid=3300000097
GDUH01.1	30575	55534221	38.65	2664	28863	44543	1	0.0224502	none	1	NA	NA	Arthropoda	Host associated	Arthropoda	Insects	Drosophila neotestacea	NA	NCBI/NLM/NIH	Illumina	http://www.ncbi.nlm.nih.gov/Traces/wgs/GDUH01
ANMQ01.1	19710	18435504	38.94	1047	28610	22045	0	0	none	0	NA	NA	Arthropoda	Host associated	Arthropoda	Insects	Encarsia pergandiella	NA	NCBI/NLM/NIH	454/Illumina	http://www.ncbi.nlm.nih.gov/Traces/wgs/ANMQ01
GCRV01.1	54964	47933536	40.51	1384	22714	52626	1	0.019002	none	1	NA	NA	Arthropoda	Host associated	Arthropoda	Insects	Formica polyctena	NA	NCBI/NLM/NIH	Illumina	http://www.ncbi.nlm.nih.gov/Traces/wgs/GCRV01
imgm_3300001542	940356	338005394	39.09	351	16064	535019	0	0	none	0	-80.23	26.06	Arthropoda	Host associated	Arthropoda	Insects	Termite	Gut	IMG/M	Illumina	https://img.jgi.doe.gov/cgi-bin/m/main.cgi?section=TaxonDetail&page=taxonDetail&taxon_oid=3300001542
imgm_3300002119	225312	188670983	43.99	1597	80226	349493	5	0.0143064	none	1	-80.23	26.06	Arthropoda	Host associated	Arthropoda	Insects	Termite	Gut	IMG/M	Illumina	https://img.jgi.doe.gov/cgi-bin/m/main.cgi?section=TaxonDetail&page=taxonDetail&taxon_oid=3300002119
imgm_3300002449	1016416	712348561	47.39	945	71050	1435837	24	0.016715	HsaC	5	8.81	50.8	Arthropoda	Host associated	Arthropoda	Insects	Termite	Gut	IMG/M	Illumina	https://img.jgi.doe.gov/cgi-bin/m/main.cgi?section=TaxonDetail&page=taxonDetail&taxon_oid=3300002449
imgm_3300002501	1869665	885584058	46.78	454	628195	1996023	166	0.0831654	none	7	8.81	50.8	Arthropoda	Host associated	Arthropoda	Insects	Termite	Gut	IMG/M	Illumina	https://img.jgi.doe.gov/cgi-bin/m/main.cgi?section=TaxonDetail&page=taxonDetail&taxon_oid=3300002501
imgm_3300002508	2972838	1511161985	39.54	682	84682	2036141	14	0.00687575	none	2	8.81	50.8	Arthropoda	Host associated	Arthropoda	Insects	Termite	Gut	IMG/M	Illumina	https://img.jgi.doe.gov/cgi-bin/m/main.cgi?section=TaxonDetail&page=taxonDetail&taxon_oid=3300002508
imgm_3300002552	2921276	1303050472	40.42	460	274786	2392639	65	0.0271667	HsaC	8	8.81	50.8	Arthropoda	Host associated	Arthropoda	Insects	Termite	Gut	IMG/M	Illumina	https://img.jgi.doe.gov/cgi-bin/m/main.cgi?section=TaxonDetail&page=taxonDetail&taxon_oid=3300002552
img_2088090016_birds	122725	110040543	50.52	1750	62107	187702	19	0.101224	none	3	-68.3	8.96	Birds	Host associated	Birds	Hoatzin	Digestive system	Crop	IMG/M	454/Illumina	https://img.jgi.doe.gov/cgi-bin/mer/main.cgi?section=TaxonDetail&page=taxonDetail&taxon_oid=3300005361
img_2088090036_birds	8217	5960614	23.59	901	28065	9758	0	0	none	0	-68.3	8.96	Birds	Host associated	Birds	Hoatzin	Digestive system	Crop	IMG/M	Illumina	https://img.jgi.doe.gov/cgi-bin/mer/main.cgi?section=TaxonDetail&page=taxonDetail&taxon_oid=3300005476
img_3300000035_birds	302507	1169488613	42.66	7258	197612	880230	17	0.0193131	none	3	-68.3	8.96	Birds	Host associated	Birds	Hoatzin	Epithelium	NA	IMG/M	454/Illumina	https://img.jgi.doe.gov/cgi-bin/m/main.cgi?section=TaxonDetail&page=taxonDetail&taxon_oid=3300000035
92528.assembled	1157629	1331245576	42.68	3724	130313	1653013	4	0.00241982	KshA	2	159.08	-31.55	Corals	Host associated	Cnidaria	Corals	Cyphastrea	NA	IMG/M	Illumina	https://img.jgi.doe.gov/cgi-bin/m/main.cgi?section=TaxonDetail&page=taxonDetail&taxon_oid=3300010034
92531.assembled	3971821	2811103108	40.63	931	145865	3621211	12	0.00331381	KshA	4	159.08	-31.55	Corals	Host associated	Cnidaria	Corals	Cyphastrea	NA	IMG/M	Illumina	https://img.jgi.doe.gov/cgi-bin/m/main.cgi?section=TaxonDetail&page=taxonDetail&taxon_oid=3300010035
92527.assembled	1282831	1098692126	41.07	1306	101129	1338195	2	0.00149455	KshA	1	-86.84	20.88	Corals	Host associated	Cnidaria	Corals	Diploria	NA	IMG/M	Illumina	https://img.jgi.doe.gov/cgi-bin/m/main.cgi?section=TaxonDetail&page=taxonDetail&taxon_oid=3300010031
mgm4653307.3	27964	14951557	48.57	577	810	35565	1	0.0281175	none	1	92.96	12	Corals	Host associated	Cnidaria	Corals	Fungia echinata	NA	MGRAST	454	http://metagenomics.anl.gov/linkin.cgi?metagenome=mgm4653307.3
mgm4516541.3	293580	150771267	45.21	612	1101	325407	0	0	none	0	-45.17	-23.84	Corals	Host associated	Cnidaria	Corals	Madracis decactis	NA	MGRAST	454	http://metagenomics.anl.gov/linkin.cgi?metagenome=mgm4516541.3
mgm4516694.3	368772	177908955	44.05	559	1092	383632	1	0.00260667	none	1	-45.17	-23.84	Corals	Host associated	Cnidaria	Corals	Mussismilia hispida	NA	MGRAST	454	http://metagenomics.anl.gov/linkin.cgi?metagenome=mgm4516694.3
92529.assembled	1092520	776798354	40.88	1030	79878	978542	3	0.00306579	KshA	2	-86.84	20.9	Corals	Host associated	Cnidaria	Corals	Orbicella	NA	IMG/M	Illumina	https://img.jgi.doe.gov/cgi-bin/m/main.cgi?section=TaxonDetail&page=taxonDetail&taxon_oid=3300010030
92532.assembled	1973505	1238507470	39.71	681	137092	1602292	46	0.0287089	both	9	-86.84	20.9	Corals	Host associated	Cnidaria	Corals	Orbicella	NA	IMG/M	Illumina	https://img.jgi.doe.gov/cgi-bin/m/main.cgi?section=TaxonDetail&page=taxonDetail&taxon_oid=3300010033
92530.assembled	1685744	1206958127	40.47	1032	86018	1526663	8	0.00524019	KshA	4	-86.83	20.93	Corals	Host associated	Cnidaria	Corals	Siderastrea	NA	IMG/M	Illumina	https://img.jgi.doe.gov/cgi-bin/m/main.cgi?section=TaxonDetail&page=taxonDetail&taxon_oid=3300010032
ADWX01.1	355274	129233202	37.78	436	24446	225147	2	0.00888309	none	2	-79.7	9.12	Ant fungus garden	Host associated	Fungi	Atta colombica fungus garden	NA	NA	NCBI/NLM/NIH	454	http://www.ncbi.nlm.nih.gov/Traces/wgs/ADWX01
AGFT01.1	142695	80473411	54.67	492	361872	192919	54	0.27991	both	9	-79.7	9.12	Ant fungus garden	Host associated	Fungi	Atta colombica fungus garden	NA	NA	NCBI/NLM/NIH	454	http://www.ncbi.nlm.nih.gov/Traces/wgs/AGFT01
Dog	651044	241070849	41.34	418	779	724416	26	0.035891	none	2	-88.2	40.11	Carnivores	Host associated	Mammals	Carnivores	Dog	Gut	IMG/M	454	https://img.jgi.doe.gov/cgi-bin/m/main.cgi?section=TaxonDetail&page=taxonDetail&taxon_oid=2019105001
imgm_2019105002	505061	165356062	39.62	381	641	530944	14	0.0263681	none	2	-88.2	40.11	Carnivores	Host associated	Mammals	Carnivores	Domestic dog	Gut	IMG/M	454	https://img.jgi.doe.gov/cgi-bin/m/main.cgi?section=TaxonDetail&page=taxonDetail&taxon_oid=2019105002
Lion2	75012	30971736	50.46	474	636	87708	14	0.159621	none	3	-90.29	38.63	Carnivores	Host associated	Mammals	Carnivores	Lion	Gut	MGRAST	454	http://metagenomics.anl.gov/linkin.cgi?metagenome=mgm4461367.3
Polar_Bear	56380	23273716	49.69	474	611	64750	21	0.324324	HsaC	5	-90.29	38.63	Carnivores	Host associated	Mammals	Carnivores	Polar bear	Gut	MGRAST	454	http://metagenomics.anl.gov/linkin.cgi?metagenome=mgm4461371.3
Saki	127069	52245832	48.18	470	1030	143821	5	0.0347654	none	2	-90.29	38.63	Carnivores	Host associated	Mammals	Carnivores	Saki	Gut	MGRAST	454	http://metagenomics.anl.gov/linkin.cgi?metagenome=mgm4461375.3
Big_Horn_Sheep	51875	21136032	50.7	469	610	60734	0	0	none	0	-90.29	38.63	Foregut-fermenting herbivores	Host associated	Mammals	Foregut-fermenting herbivores	Big horn sheep	Gut	MGRAST	454	http://metagenomics.anl.gov/linkin.cgi?metagenome=mgm4461346.3
Reindeer	695636	299856225	51.4	487	960	835399	33	0.0395021	none	4	NA	NA	Foregut-fermenting herbivores	Host associated	Mammals	Foregut-fermenting herbivores	Reindeer	Gut	IMG/M	Unknown	https://img.jgi.doe.gov/cgi-bin/m/main.cgi?section=TaxonDetail&page=taxonDetail&taxon_oid=2081372005
Wallaby	53388	53866884	43.86	855	27865	88319	12	0.135871	none	4	149.13	-35.22	Foregut-fermenting herbivores	Host associated	Mammals	Foregut-fermenting herbivores	Wallaby	Gut	NCBI/NLM/NIH	Unknown	http://www.ncbi.nlm.nih.gov/Traces/wgs/ADGC01
Lemur	50463	20643637	53.45	467	601	59854	7	0.116951	none	1	-90.29	38.63	HindGut-fermenting herbivores	Host associated	Mammals	HindGut-fermenting herbivores	Lemur	Gut	MGRAST	454	http://metagenomics.anl.gov/linkin.cgi?metagenome=mgm4461374.3
hmp_airways_SRS014682	11706	10486968	54.16	1194	29821	18404	1	0.054336	none	1	NA	NA	Human airway	Host associated	Mammals	Human	Airway	NA	HMP	Illumina	http://www.ncbi.nlm.nih.gov/biosample/?term=SRS014682
hmp_airways_SRS015996	16671	10542878	57.39	671	14976	22296	1	0.0448511	none	1	NA	NA	Human airway	Host associated	Mammals	Human	Airway	NA	HMP	Illumina	http://www.ncbi.nlm.nih.gov/biosample/?term=SRS015996
hmp_airways_SRS019986	15963	11230440	52.11	779	42414	21109	3	0.142119	none	2	NA	NA	Human airway	Host associated	Mammals	Human	Airway	NA	HMP	Illumina	http://www.ncbi.nlm.nih.gov/biosample/?term=SRS019986
hmp_airways_SRS044474	11352	11216488	50.9	1350	15498	18921	5	0.264257	none	2	NA	NA	Human airway	Host associated	Mammals	Human	Airway	NA	HMP	Illumina	http://www.ncbi.nlm.nih.gov/biosample/?term=SRS044474
hmp_airways_SRS047225	11798	10863726	49.45	1182	64661	18973	7	0.368945	none	3	NA	NA	Human airway	Host associated	Mammals	Human	Airway	NA	HMP	Illumina	http://www.ncbi.nlm.nih.gov/biosample/?term=SRS047225
hmp_stool_SRS012273	180820	210641967	45.38	2243	113290	327813	64	0.195233	none	5	NA	NA	Human gut	Host associated	Mammals	Human	Gut	NA	HMP	Illumina	http://www.ncbi.nlm.nih.gov/biosample/?term=SRS012273
hmp_stool_SRS020233	250465	220664319	44.94	1194	36199	383286	56	0.146105	none	5	NA	NA	Human gut	Host associated	Mammals	Human	Gut	NA	HMP	Illumina	http://www.ncbi.nlm.nih.gov/biosample/?term=SRS020233
hmp_stool_SRS022609	184860	214070692	45.99	2089	241214	323465	110	0.340068	none	5	NA	NA	Human gut	Host associated	Mammals	Human	Gut	NA	HMP	Illumina	http://www.ncbi.nlm.nih.gov/biosample/?term=SRS022609
hmp_stool_SRS024132	193390	214500122	44.35	2101	132851	334455	84	0.251155	none	4	NA	NA	Human gut	Host associated	Mammals	Human	Gut	NA	HMP	Illumina	http://www.ncbi.nlm.nih.gov/biosample/?term=SRS024132
hmp_stool_SRS049959	210117	221407043	46.15	1688	86354	358938	60	0.16716	none	3	NA	NA	Human gut	Host associated	Mammals	Human	Gut	NA	HMP	Illumina	http://www.ncbi.nlm.nih.gov/biosample/?term=SRS049959
hmp_oral_cavity_dorsum_SRS013705	182226	157458756	42.45	1078	126084	270579	43	0.158918	none	4	NA	NA	Human oral cavity	Host associated	Mammals	Human	Oral cavity	NA	HMP	Illumina	http://www.ncbi.nlm.nih.gov/biosample/?term=SRS013705
hmp_oral_cavity_dorsum_SRS050244	174050	153802697	40.8	1139	146215	269358	44	0.163351	none	4	NA	NA	Human oral cavity	Host associated	Mammals	Human	Oral cavity	NA	HMP	Illumina	http://www.ncbi.nlm.nih.gov/biosample/?term=SRS050244
hmp_oral_cavity_dorsum_SRS063932	188101	181325674	44.25	1397	137792	306409	31	0.101172	none	4	NA	NA	Human oral cavity	Host associated	Mammals	Human	Oral cavity	NA	HMP	Illumina	http://www.ncbi.nlm.nih.gov/biosample/?term=SRS063932
hmp_oral_cavity_mucosa_SRS015985	59717	50114858	41.64	1044	286016	91500	22	0.240437	none	4	NA	NA	Human oral cavity	Host associated	Mammals	Human	Oral cavity	NA	HMP	Illumina	http://www.ncbi.nlm.nih.gov/biosample/?term=SRS015985
hmp_oral_cavity_mucosa_SRS043422	78718	68874072	38.69	1145	33793	118973	24	0.201726	none	4	NA	NA	Human oral cavity	Host associated	Mammals	Human	Oral cavity	NA	HMP	Illumina	http://www.ncbi.nlm.nih.gov/biosample/?term=SRS043422
hmp_skin_left_SRS017849	26106	24897481	51.07	1376	67366	39165	1	0.025533	none	1	NA	NA	Human skin	Host associated	Mammals	Human	Skin	NA	HMP	Illumina	http://www.ncbi.nlm.nih.gov/biosample/?term=SRS017849
hmp_skin_left_SRS019063	46100	24674022	38.05	501	310739	42093	1	0.0237569	none	1	NA	NA	Human skin	Host associated	Mammals	Human	Skin	NA	HMP	Illumina	http://www.ncbi.nlm.nih.gov/biosample/?term=SRS019063
hmp_skin_right_SRS019064	70474	59593988	35.13	1030	112749	69207	3	0.0433482	none	3	NA	NA	Human skin	Host associated	Mammals	Human	Skin	NA	HMP	Illumina	http://www.ncbi.nlm.nih.gov/biosample/?term=SRS019064
hmp_skin_right_SRS019116	50974	24593874	35.31	480	8514	36875	0	0	none	0	NA	NA	Human skin	Host associated	Mammals	Human	Skin	NA	HMP	Illumina	http://www.ncbi.nlm.nih.gov/biosample/?term=SRS019116
hmp_skin_right_SRS058182	27881	27394920	46.68	1330	25284	42540	9	0.211566	none	5	NA	NA	Human skin	Host associated	Mammals	Human	Skin	NA	HMP	Illumina	http://www.ncbi.nlm.nih.gov/biosample/?term=SRS058182
hmp_vagina_in_SRS015071	3847	2288772	35.56	632	3940	5022	1	0.199124	none	1	NA	NA	Human vagina	Host associated	Mammals	Human	Vagina	NA	HMP	Illumina	http://www.ncbi.nlm.nih.gov/biosample/?term=SRS015071
hmp_vagina_in_SRS062752	1171	2632850	36.77	5141	29369	3487	5	1.4339	none	2	NA	NA	Human vagina	Host associated	Mammals	Human	Vagina	NA	HMP	Illumina	http://www.ncbi.nlm.nih.gov/biosample/?term=SRS062752
hmp_vagina_mid_SRS014466	1441	2831295	36.37	9255	48050	3775	3	0.794702	none	2	NA	NA	Human vagina	Host associated	Mammals	Human	Vagina	NA	HMP	Illumina	http://www.ncbi.nlm.nih.gov/biosample/?term=SRS014466
hmp_vagina_mid_SRS015072	1030	3643514	35.29	8584	40945	4245	4	0.942285	none	2	NA	NA	Human vagina	Host associated	Mammals	Human	Vagina	NA	HMP	Illumina	http://www.ncbi.nlm.nih.gov/biosample/?term=SRS015072
Black_Bear	68884	28252382	43.54	473	610	79322	17	0.214316	none	3	-90.29	38.63	Omnivores	Host associated	Mammals	Omnivores	Black bear	Gut	MGRAST	454	http://metagenomics.anl.gov/linkin.cgi?metagenome=mgm4461347.3
Pig	59174	23193334	52.88	460	621	67841	4	0.0589614	none	1	-90.29	38.63	Omnivores	Host associated	Mammals	Omnivores	Pig	Gut	MGRAST	454	http://metagenomics.anl.gov/linkin.cgi?metagenome=mgm4461380.3
Spectaled_Bear	38999	15050968	41.43	460	612	42035	6	0.142738	none	3	-105.78	39.55	Omnivores	Host associated	Mammals	Omnivores	Spectacled bear	Gut	MGRAST	454	http://metagenomics.anl.gov/linkin.cgi?metagenome=mgm4461376.3
imgm_2222084012	3840	6855931	29.11	2915	105750	8867	0	0	none	0	107.82	33.66	Omnivores	Host associated	Mammals	Omnivores	Wild panda	Gut	IMG/M	Illumina	https://img.jgi.doe.gov/cgi-bin/mer/main.cgi?section=TaxonDetail&page=taxonDetail&taxon_oid=3300005714
imgm_2222084013	7297	12127743	31.02	2512	63798	16354	5	0.305736	none	3	107.88	33.63	Omnivores	Host associated	Mammals	Omnivores	Wild panda	Gut	IMG/M	Illumina	https://img.jgi.doe.gov/cgi-bin/m/main.cgi?section=TaxonDetail&page=taxonDetail&taxon_oid=3300005715
imgm_2222084014	13881	18437535	31.54	1631	117989	26423	5	0.189229	none	3	107.82	33.7	Omnivores	Host associated	Mammals	Omnivores	Wild panda	Gut	IMG/M	Illumina	https://img.jgi.doe.gov/cgi-bin/mer/main.cgi?section=TaxonDetail&page=taxonDetail&taxon_oid=3300005711
imgm_3300000041_plants	251541	102755631	56.52	362	84000	284824	25	0.0877735	HsaC	9	-79.05	35.9	Rhizosphere	Host associated	Plants	Rhizosphere	Arabidopsis	NA	IMG/M	Illumina	https://img.jgi.doe.gov/cgi-bin/m/main.cgi?section=TaxonDetail&page=taxonDetail&taxon_oid=3300000041
imgm_3300002739	94813	71901864	59.1	1007	92617	139997	19	0.135717	KshA	5	-79.05	35.91	Rhizosphere	Host associated	Plants	Rhizosphere	Arabidopsis	NA	IMG/M	Illumina	https://img.jgi.doe.gov/cgi-bin/m/main.cgi?section=TaxonDetail&page=taxonDetail&taxon_oid=3300002739
imgm_3300002772	70038	80006623	61.29	5662	477015	127343	31	0.243437	KshA	9	-79.05	35.91	Rhizosphere	Host associated	Plants	Rhizosphere	Arabidopsis	NA	IMG/M	Illumina	https://img.jgi.doe.gov/cgi-bin/m/main.cgi?section=TaxonDetail&page=taxonDetail&taxon_oid=3300002772
imgm_3300002773	138532	142858212	61.82	2329	224104	241546	42	0.17388	none	5	-79.05	35.91	Rhizosphere	Host associated	Plants	Rhizosphere	Arabidopsis	NA	IMG/M	Illumina	https://img.jgi.doe.gov/cgi-bin/m/main.cgi?section=TaxonDetail&page=taxonDetail&taxon_oid=3300002773
imgm_3300002774	158290	128733610	62.34	1359	1318726	242598	38	0.156638	KshA	6	-79.05	35.91	Rhizosphere	Host associated	Plants	Rhizosphere	Arabidopsis	NA	IMG/M	Illumina	https://img.jgi.doe.gov/cgi-bin/m/main.cgi?section=TaxonDetail&page=taxonDetail&taxon_oid=3300002774
imgm_3300001426_plants	14450	6899636	57.09	506	4478	17398	5	0.287389	both	4	-85.37	42.4	Rhizosphere	Host associated	Plants	Rhizosphere	Switchgrass	NA	IMG/M	Illumina	https://img.jgi.doe.gov/cgi-bin/m/main.cgi?section=TaxonDetail&page=taxonDetail&taxon_oid=3300001426
imgm_3300001432_plants	17070	10107795	58.11	768	10469	22450	13	0.579065	KshA	6	-85.37	42.4	Rhizosphere	Host associated	Plants	Rhizosphere	Switchgrass	NA	IMG/M	Illumina	https://img.jgi.doe.gov/cgi-bin/m/main.cgi?section=TaxonDetail&page=taxonDetail&taxon_oid=3300001432
mgm4443691_BBAY04	14708	15408753	51.34	1062	1274	19310	7	0.362506	both	6	151.23	-33.99	Cymbastela	Host associated	Porifera	Cymbastela	Cymbastela concentrica	NA	MGRAST	454	http://metagenomics.anl.gov/linkin.cgi?metagenome=mgm4443691.3
mgm4443692_BBAY14	3921	3983972	53.36	1025	1178	4237	1	0.236016	KshA	1	151.23	-33.99	Cymbastela	Host associated	Porifera	Cymbastela	Cymbastela concentrica	NA	MGRAST	454	http://metagenomics.anl.gov/linkin.cgi?metagenome=mgm4443692.3
mgm4530252_Cyn-A	678263	242877363	50.81	438	1462	650993	77	0.118281	both	9	151.23	-33.98	Cymbastela	Host associated	Porifera	Cymbastela	Cymbastela concentrica	NA	MGRAST	454	http://metagenomics.anl.gov/linkin.cgi?metagenome=mgm4530252.3
mgm4530427_Cyr-A	896326	347795446	52.21	464	1591	887522	93	0.104786	both	9	147.63	-18.82	Cymbastela	Host associated	Porifera	Cymbastela	Cymbastela coralliophila	NA	MGRAST	454	http://metagenomics.anl.gov/linkin.cgi?metagenome=mgm4530427.3
mgm4530429_Cyr-C	885244	246042256	47.11	411	916	613829	25	0.040728	both	8	147.63	-18.82	Cymbastela	Host associated	Porifera	Cymbastela	Cymbastela coralliophila	NA	MGRAST	454	http://metagenomics.anl.gov/linkin.cgi?metagenome=mgm4530429.3
img_3300000392_porifera	32734	20555004	58.98	695	16419	44053	6	0.1362	KshA	4	146.58	-18.68	Rhopaloeides	Host associated	Porifera	Rhopaloeides	Rhopaloeides odorabile	NA	IMG/M	454	https://img.jgi.doe.gov/cgi-bin/m/main.cgi?section=TaxonDetail&page=taxonDetail&taxon_oid=3300000392
img_3300000400_porifera	71352	48887561	62.63	777	52481	100782	41	0.406819	both	9	146.58	-18.68	Rhopaloeides	Host associated	Porifera	Rhopaloeides	Rhopaloeides odorabile	NA	IMG/M	454	https://img.jgi.doe.gov/cgi-bin/m/main.cgi?section=TaxonDetail&page=taxonDetail&taxon_oid=3300000400
mgm4530430_Sco-A	647194	322609784	48.64	511	2044	711323	11	0.0154641	KshA	4	151.23	-33.98	Scopalina	Host associated	Porifera	Scopalina	Scopalina sp.	NA	MGRAST	454	http://metagenomics.anl.gov/linkin.cgi?metagenome=mgm4530430.3
mgm4530431_Sco-B	589240	285305314	48.52	512	1196	643878	29	0.0450396	HsaC	6	151.23	-33.98	Scopalina	Host associated	Porifera	Scopalina	Scopalina sp.	NA	MGRAST	454	http://metagenomics.anl.gov/linkin.cgi?metagenome=mgm4530431.3
mgm4530432_Sco-C	606448	308693798	46.4	513	1196	635933	6	0.00943496	none	4	151.23	-33.98	Scopalina	Host associated	Porifera	Scopalina	Scopalina sp.	NA	MGRAST	454	http://metagenomics.anl.gov/linkin.cgi?metagenome=mgm4530432.3
mgm4443688_BBAY01	70997	75736693	38.34	1083	1331	119750	41	0.34238	both	9	151.23	-33.99	Sea water	Host associated	Porifera	Sea water	NA	NA	MGRAST	454	http://metagenomics.anl.gov/linkin.cgi?metagenome=mgm4443688.3
mgm4443689_BBAY02	13512	13814160	40.07	1042	1218	19730	5	0.253421	HsaC	3	151.23	-33.99	Sea water	Host associated	Porifera	Sea water	NA	NA	MGRAST	454	http://metagenomics.anl.gov/linkin.cgi?metagenome=mgm4443689.3
mgm4453374_Water_JF1	85742	37322992	41.7	461	627	105258	11	0.104505	KshA	5	-41.87	-22.74	Sea water	Host associated	Porifera	Sea water	NA	NA	MGRAST	454	http://metagenomics.anl.gov/linkin.cgi?metagenome=mgm4453374.3
mgm4530477_SW01-B	684381	230387391	38.42	414	2039	726114	60	0.0826317	both	9	151.23	-33.98	Sea water	Host associated	Porifera	Sea water	NA	NA	MGRAST	454	http://metagenomics.anl.gov/linkin.cgi?metagenome=mgm4530477.3
mgm4530370_Sty-A	578640	290555276	47.02	512	2044	513312	3	0.0058444	none	2	147.63	-18.82	Stylissa	Host associated	Porifera	Stylissa	Stylissa sp. 445	NA	MGRAST	454	http://metagenomics.anl.gov/linkin.cgi?metagenome=mgm4530370.3
mgm4530372_Sty-C	505992	201113788	46.36	462	1196	394759	2	0.00506638	none	2	147.63	-18.82	Stylissa	Host associated	Porifera	Stylissa	Stylissa sp. 445	NA	MGRAST	454	http://metagenomics.anl.gov/linkin.cgi?metagenome=mgm4530372.3
mgm4530373_Ted-A	589126	287208924	55.17	520	1196	637276	5	0.00784589	none	5	151.23	-33.98	Tedania	Host associated	Porifera	Tedania	Tedania anhelans	NA	MGRAST	454	http://metagenomics.anl.gov/linkin.cgi?metagenome=mgm4530373.3
mgm4530374_Ted-B	575173	266296521	56.17	477	1196	616418	13	0.0210896	both	7	151.23	-33.98	Tedania	Host associated	Porifera	Tedania	Tedania anhelans	NA	MGRAST	454	http://metagenomics.anl.gov/linkin.cgi?metagenome=mgm4530374.3
img_15233_Ecteinascidia_turbinata_2	427509	808986041	40.11	4438	97417	694061	0	0	none	0	-81.8	24.6	Tunicata	Host associated	Tunicata	Ecteinascidia	Ecteinascidia turbinata	NA	IMG/M	Illumina	https://img.jgi.doe.gov/cgi-bin/m/main.cgi?section=TaxonDetail&page=taxonDetail&taxon_oid=3300001539
img_15306_Ecteinascidia_turbinata_1	466685	839356773	40.19	4829	391789	727711	0	0	none	0	-81.8	24.6	Tunicata	Host associated	Tunicata	Ecteinascidia	Ecteinascidia turbinata	NA	IMG/M	Illumina	https://img.jgi.doe.gov/cgi-bin/m/main.cgi?section=TaxonDetail&page=taxonDetail&taxon_oid=3300001463
img_19872_Ecteinascidia_turbinata_4	493145	847549657	40.24	5082	163783	745401	0	0	none	0	-81.8	24.6	Tunicata	Host associated	Tunicata	Ecteinascidia	Ecteinascidia turbinata	NA	IMG/M	Illumina	https://img.jgi.doe.gov/cgi-bin/m/main.cgi?section=TaxonDetail&page=taxonDetail&taxon_oid=3300001689
img_21664_Ecteinascidia_turbinata_3	465849	837783164	40.26	5306	171962	730168	0	0	none	0	-81.8	24.6	Tunicata	Host associated	Tunicata	Ecteinascidia	Ecteinascidia turbinata	NA	IMG/M	Illumina	https://img.jgi.doe.gov/cgi-bin/m/main.cgi?section=TaxonDetail&page=taxonDetail&taxon_oid=3300001913
AFSJ01.1	25681	23836780	35.12	818	84370	24864	0	0	none	0	NA	NA	Tunicata	Host associated	Tunicata	Lissoclinum	Lissoclinum patella	NA	NCBI/NLM/NIH	454	http://www.ncbi.nlm.nih.gov/Traces/wgs/AFSJ01
AFSK01.1	3452	7034884	41.6	4964	40852	8727	0	0	none	0	NA	NA	Tunicata	Host associated	Tunicata	Lissoclinum	Lissoclinum patella	NA	NCBI/NLM/NIH	454	http://www.ncbi.nlm.nih.gov/Traces/wgs/AFSK01
AGGA01.1	861	5836875	41.75	15911	64281	5757	0	0	none	0	NA	NA	Tunicata	Host associated	Tunicata	Lissoclinum	Lissoclinum patella	NA	NCBI/NLM/NIH	454	http://www.ncbi.nlm.nih.gov/Traces/wgs/AGGA01
AGRF01.1	100	6197726	42.02	122017	316282	5673	0	0	none	0	NA	NA	Tunicata	Host associated	Tunicata	Lissoclinum	Lissoclinum patella	NA	NCBI/NLM/NIH	454	http://www.ncbi.nlm.nih.gov/Traces/wgs/AGRF01
