# Supplementary material for: Metagenomes Reveal Global Distribution of Bacterial Steroid Catabolism in Natural, Engineered, and Host Environments
Source: mBio. 2018 Jan 30;9(1):e02345-17. doi: 10.1128/mBio.02345-17 (PMC5790920; doi:10.1128/mBio.02345-17)
Supplement: TABLE S2 [file mbo001183694st2.xlsx]

## Sheet: Sheet1
Table listing 18 695 steroid degradation HMM hits from 105 metagenomes with HMM hits for all 10 bacterial steroid degradation protein families and with genome equivalent values
Metagenomes identifier	Filename	Contig ID	HMM hits per contig	Protein ID	HMM model	Steroid degradation protein family	Pathway	HMM hit E-value	HMM hit coverage	Sart and stop codons in predicted protein (0 = present, 1 = absent)	Start	End	Orientation	Sequence identity to best hit in Refseq protein database	Alignment length to best hit in Refseq protein database	E-value of best hit in Refseq protein database	Lowest common ancestor
WWT_01	APMI01.1	gi|494419344|gb|APMI01033493.1|	1	gi|494419344|gb|APMI01033493.1|_6	KstDGramPosCholesterolTwo	KstD	AB ring	9.7e-40	0.959559	partial=00	3415	5124	-1	79.8	568	2.1e-266	d__Bacteria;p__Proteobacteria;c__Alphaproteobacteria;o__Sphingomonadales;f__Sphingomonadaceae;g__Sphingomonas
WWT_01	APMI01.1	gi|494255578|gb|APMI01127160.1|	1	gi|494255578|gb|APMI01127160.1|_2	KstDGramPosCholesterolTwo	KstD	AB ring	1.3e-39	0.650735	partial=00	216	1664	-1	84.4	482	3.8e-237	d__Bacteria;p__Proteobacteria;c__Betaproteobacteria;o__Burkholderiales;f__Alcaligenaceae;g__Bordetella
WWT_01	APMI01.1	gi|494369610|gb|APMI01061583.1|	1	gi|494369610|gb|APMI01061583.1|_3	KstDGramPos	KstD	AB ring	9.6e-36	0.525735	partial=01	1426	2970	1	76.6	522	7.7e-236	d__Bacteria;p__Proteobacteria;c__Alphaproteobacteria;o__Sphingomonadales;f__Sphingomonadaceae;g__Sphingobium
WWT_01	APMI01.1	gi|494551783|gb|APMI01021491.1|	1	gi|494551783|gb|APMI01021491.1|_2	KstDGramNeg	KstD	AB ring	5.1e-38	0.65233	partial=01	1026	3341	1	84.8	467	3.1e-233	d__Bacteria;p__Proteobacteria;c__Betaproteobacteria;o__Burkholderiales;f__Alcaligenaceae;g__Bordetella
WWT_01	APMI01.1	gi|494403679|gb|APMI01042982.1|	3	gi|494403679|gb|APMI01042982.1|_1	KstDGramPosCholateTwo	KstD	AB ring	9.7e-32	0.60119	partial=10	3	1349	-1	84	449	1.3e-218	d__Bacteria;p__Proteobacteria;c__Alphaproteobacteria;o__Sphingomonadales;f__Sphingomonadaceae;g__Sphingopyxis
WWT_01	APMI01.1	gi|494363997|gb|APMI01065137.1|	1	gi|494363997|gb|APMI01065137.1|_3	KstDGramPosCholesterolTwo	KstD	AB ring	5e-43	0.619485	partial=00	1733	3235	1	72	500	5.6e-215	d__Bacteria;p__Proteobacteria;c__Gammaproteobacteria;o__Alteromonadales;f__Alteromonadaceae
WWT_01	APMI01.1	gi|494587134|gb|APMI01000068.1|	1	gi|494587134|gb|APMI01000068.1|_25	IpdCGramPos	IpdC	CD ring	1.5e-29	0.482659	partial=00	25198	26343	-1	100	381	1e-213	d__Bacteria;p__Proteobacteria;c__Gammaproteobacteria;f__Competibacteraceae;g__Candidatus Competibacter;s__Candidatus Competibacter denitrificans
WWT_01	APMI01.1	gi|494574234|gb|APMI01007927.1|	1	gi|494574234|gb|APMI01007927.1|_3	KstDGramPosCholateTwo	KstD	AB ring	2.9e-32	0.617063	partial=00	2015	3469	-1	75.3	477	3.4e-209	d__Bacteria;p__Proteobacteria;c__Alphaproteobacteria;o__Rhizobiales
WWT_01	APMI01.1	gi|494584455|gb|APMI01001750.1|	8	gi|494584455|gb|APMI01001750.1|_31	KstDGramPosCholesterolTwo	KstD	AB ring	1.9e-39	0.645221	partial=00	44233	45669	-1	76.4	470	7.5e-209	d__Bacteria;p__Proteobacteria;c__Alphaproteobacteria;o__Sphingomonadales;f__Sphingomonadaceae;g__Sphingobium
WWT_01	APMI01.1	gi|494347772|gb|APMI01075209.1|	1	gi|494347772|gb|APMI01075209.1|_3	KshAGramNegOne	KshA	AB ring	4e-29	0.489552	partial=00	2063	3103	-1	99.7	346	1.6e-208	d__Bacteria;p__Proteobacteria;c__Alphaproteobacteria;o__Rhizobiales;f__Phyllobacteriaceae
WWT_01	APMI01.1	gi|494391439|gb|APMI01049397.1|	1	gi|494391439|gb|APMI01049397.1|_2	KstDGramPosCholesterolTwo	KstD	AB ring	7.5e-28	0.630515	partial=01	57	1457	-1	80.5	446	2.8e-208	d__Bacteria;p__Proteobacteria;c__Alphaproteobacteria;o__Rhizobiales
WWT_01	APMI01.1	gi|494392850|gb|APMI01048529.1|	1	gi|494392850|gb|APMI01048529.1|_2	KshAGramNegOne	KshA	AB ring	1.5e-29	0.486567	partial=00	1134	2180	1	99.1	348	2.1e-205	d__Bacteria;p__Proteobacteria;c__Alphaproteobacteria;o__Rhizobiales;f__Rhizobiaceae;g__Ensifer
WWT_01	APMI01.1	gi|494307521|gb|APMI01099209.1|	1	gi|494307521|gb|APMI01099209.1|_1	HsaAGramNeg	HsaA	AB ring	2e-99	0.981432	partial=11	2	1186	-1	89.4	395	4.6e-204	d__Bacteria;p__Proteobacteria;c__Alphaproteobacteria;o__Rhizobiales;f__Bradyrhizobiaceae;g__Bradyrhizobium
WWT_01	APMI01.1	gi|494580355|gb|APMI01004535.1|	1	gi|494580355|gb|APMI01004535.1|_8	KstDGramPos	KstD	AB ring	3.7e-31	0.604779	partial=00	7465	8919	1	72.4	468	1.2e-201	d__Bacteria;p__Proteobacteria;c__Alphaproteobacteria;o__Sphingomonadales;f__Erythrobacteraceae;g__Altererythrobacter;s__Altererythrobacter sp. MH-B5
WWT_01	APMI01.1	gi|494271941|gb|APMI01118442.1|	1	gi|494271941|gb|APMI01118442.1|_2	IpdCGramPos	IpdC	CD ring	1.3e-30	0.436416	partial=00	429	1505	-1	99.2	358	1.9e-201	d__Bacteria;p__Proteobacteria;c__Alphaproteobacteria;o__Rhizobiales;f__Phyllobacteriaceae;g__Aminobacter
WWT_01	APMI01.1	gi|494567359|gb|APMI01012138.1|	1	gi|494567359|gb|APMI01012138.1|_40	KshAGramNegOne	KshA	AB ring	2.2e-29	0.486567	partial=00	40270	41307	-1	95.7	345	3.5e-200	d__Bacteria;p__Proteobacteria;c__Alphaproteobacteria;o__Rhodobacterales;f__Rhodobacteraceae;g__Pseudorhodobacter;s__Pseudorhodobacter psychrotolerans
WWT_01	APMI01.1	gi|494380120|gb|APMI01055690.1|	1	gi|494380120|gb|APMI01055690.1|_3	KstDGramPosCholateTwo	KstD	AB ring	1.9e-36	0.531746	partial=00	1408	2754	1	79.6	450	5e-199	d__Bacteria;p__Proteobacteria;c__Betaproteobacteria;o__Burkholderiales;f__Alcaligenaceae;g__Bordetella
WWT_01	APMI01.1	gi|494362212|gb|APMI01066506.1|	1	gi|494362212|gb|APMI01066506.1|_4	KstDGramPosCholateTwo	KstD	AB ring	1.7e-97	0.97619	partial=00	1832	3535	1	67.4	527	1.1e-198	d__Bacteria;p__Actinobacteria;c__Actinobacteria;o__Corynebacteriales;f__Nocardiaceae;g__Rhodococcus
WWT_01	APMI01.1	gi|494568987|gb|APMI01011170.1|	1	gi|494568987|gb|APMI01011170.1|_1	KstDGramNeg	KstD	AB ring	1.2e-136	0.955197	partial=10	1	1629	1	62.4	537	1.7e-196	d__Bacteria;p__Proteobacteria;c__Betaproteobacteria;o__Burkholderiales;f__Oxalobacteraceae;g__Massilia;s__Massilia niastensis
WWT_01	APMI01.1	gi|494584455|gb|APMI01001750.1|	8	gi|494584455|gb|APMI01001750.1|_36	KstDGramPosCholesterolTwo	KstD	AB ring	1.2e-33	0.636029	partial=00	50430	51893	1	68	484	9.6e-196	d__Bacteria;p__Proteobacteria;c__Alphaproteobacteria;o__Sphingomonadales;f__Sphingomonadaceae;g__Sphingobium
WWT_01	APMI01.1	gi|494274960|gb|APMI01116987.1|	1	gi|494274960|gb|APMI01116987.1|_2	HsaF	HsaF	HHDOA	6.5e-165	0.993994	partial=00	644	1708	-1	96.6	354	6.6e-194	d__Bacteria;p__Proteobacteria;c__Betaproteobacteria;o__Rhodocyclales;f__Rhodocyclaceae;g__Dechloromonas;s__Dechloromonas aromatica
WWT_01	APMI01.1	gi|494374894|gb|APMI01058611.1|	1	gi|494374894|gb|APMI01058611.1|_3	KstDGramNeg	KstD	AB ring	1.8e-169	0.713262	partial=01	977	2188	-1	80.4	404	5.3e-192	d__Bacteria;p__Proteobacteria;c__Alphaproteobacteria;o__Sphingomonadales;f__Sphingomonadaceae;g__Sphingopyxis
WWT_01	APMI01.1	gi|494586060|gb|APMI01000702.1|	4	gi|494586060|gb|APMI01000702.1|_6	KstDGramPos	KstD	AB ring	1.6e-137	0.992647	partial=00	3447	5213	1	57.7	563	5.8e-187	d__Bacteria;p__Proteobacteria;c__Alphaproteobacteria;o__Sphingomonadales;f__Sphingomonadaceae;g__Novosphingobium
WWT_01	APMI01.1	gi|494567452|gb|APMI01012075.1|	2	gi|494567452|gb|APMI01012075.1|_3	HsaF	HsaF	HHDOA	1.9e-176	0.990991	partial=00	1202	2230	1	96.5	340	7.5e-187	d__Bacteria;p__Proteobacteria;c__Alphaproteobacteria;o__Sphingomonadales;f__Sphingomonadaceae;g__Sphingomonas
WWT_01	APMI01.1	gi|494403679|gb|APMI01042982.1|	3	gi|494403679|gb|APMI01042982.1|_4	HsaAGramNeg	HsaA	AB ring	4.1e-184	0.997347	partial=00	3029	4234	-1	77.6	402	1.3e-185	d__Bacteria;p__Proteobacteria;c__Alphaproteobacteria;o__Sphingomonadales;f__Sphingomonadaceae;g__Sphingomonas
WWT_01	APMI01.1	gi|494575225|gb|APMI01007439.1|	3	gi|494575225|gb|APMI01007439.1|_2	HsaF	HsaF	HHDOA	6.2e-157	0.990991	partial=00	638	1777	-1	85.8	387	3.9e-184	d__Bacteria;p__Actinobacteria;c__Actinobacteria;o__Micrococcales;f__Intrasporangiaceae
WWT_01	APMI01.1	gi|494304940|gb|APMI01100870.1|	2	gi|494304940|gb|APMI01100870.1|_2	HsaF	HsaF	HHDOA	1.2e-174	0.990991	partial=00	1005	2030	1	95.5	335	2.3e-183	d__Bacteria;p__Proteobacteria;c__Alphaproteobacteria;o__Sphingomonadales;f__Sphingomonadaceae;g__Novosphingobium
WWT_01	APMI01.1	gi|494333609|gb|APMI01083573.1|	1	gi|494333609|gb|APMI01083573.1|_1	KshAGramNegOne	KshA	AB ring	1.7e-29	0.486567	partial=10	1	1026	-1	86.5	342	1.2e-181	d__Bacteria;p__Proteobacteria;c__Alphaproteobacteria;o__Rhizobiales;f__Phyllobacteriaceae;g__Mesorhizobium
WWT_01	APMI01.1	gi|494367010|gb|APMI01063115.1|	1	gi|494367010|gb|APMI01063115.1|_2	HsaF	HsaF	HHDOA	2.9e-157	0.990991	partial=00	170	1336	-1	88.7	372	9.1e-181	d__Bacteria;p__Actinobacteria;c__Actinobacteria;o__Micrococcales;f__Intrasporangiaceae
WWT_01	APMI01.1	gi|494205286|gb|APMI01154947.1|	1	gi|494205286|gb|APMI01154947.1|_1	IpdCGramPos	IpdC	CD ring	3e-65	0.687861	partial=00	93	1088	-1	95.2	331	6.6e-180	d__Bacteria;p__Proteobacteria;c__Alphaproteobacteria;o__Rhizobiales;f__Bradyrhizobiaceae;g__Bradyrhizobium
WWT_01	APMI01.1	gi|494308099|gb|APMI01098687.1|	3	gi|494308099|gb|APMI01098687.1|_2	HsaF	HsaF	HHDOA	1.5e-171	0.990991	partial=00	420	1454	-1	91.9	344	1.5e-179	d__Bacteria;p__Proteobacteria;c__Betaproteobacteria;o__Burkholderiales;f__Comamonadaceae
WWT_01	APMI01.1	gi|494260171|gb|APMI01124981.1|	3	gi|494260171|gb|APMI01124981.1|_2	HsaF	HsaF	HHDOA	2.4e-175	0.987988	partial=00	435	1496	-1	92.1	341	7.8e-179	d__Bacteria;p__Proteobacteria;c__Alphaproteobacteria;o__Sphingomonadales;f__Sphingomonadaceae
WWT_01	APMI01.1	gi|494363722|gb|APMI01065294.1|	2	gi|494363722|gb|APMI01065294.1|_2	HsaF	HsaF	HHDOA	3.9e-158	0.993994	partial=00	528	1574	-1	90.8	346	1.1e-177	d__Bacteria;p__Proteobacteria;c__Alphaproteobacteria;o__Sphingomonadales;f__Sphingomonadaceae;g__Sphingobium
WWT_01	APMI01.1	gi|494562941|gb|APMI01014933.1|	1	gi|494562941|gb|APMI01014933.1|_20	HsaAGramPosCholesterol	HsaA	AB ring	6.4e-75	0.984293	partial=00	18113	19339	-1	76.7	399	2.2e-177	d__Bacteria;p__Proteobacteria;c__Alphaproteobacteria;o__Sphingomonadales;f__Sphingomonadaceae;g__Sphingomonas;s__Sphingomonas hengshuiensis
WWT_01	APMI01.1	gi|494416691|gb|APMI01035292.1|	5	gi|494416691|gb|APMI01035292.1|_4	HsaF	HsaF	HHDOA	6.3e-163	0.993994	partial=00	2134	3183	-1	92.1	343	2.5e-177	d__Bacteria;p__Proteobacteria;c__Gammaproteobacteria;o__Pseudomonadales;f__Pseudomonadaceae;g__Pseudomonas
WWT_01	APMI01.1	gi|494584455|gb|APMI01001750.1|	8	gi|494584455|gb|APMI01001750.1|_41	HsaAGramNeg	HsaA	AB ring	7.6e-111	0.973475	partial=00	55341	56534	1	75.4	395	3.7e-177	d__Bacteria;p__Proteobacteria;c__Alphaproteobacteria;o__Sphingomonadales;f__Sphingomonadaceae;g__Sphingobium
WWT_01	APMI01.1	gi|494243071|gb|APMI01134201.1|	1	gi|494243071|gb|APMI01134201.1|_2	IpdCGramPos	IpdC	CD ring	1.7e-30	0.641618	partial=00	1374	2351	-1	98.2	325	5.1e-177	d__Bacteria;p__Bacteroidetes;c__Cytophagia;o__Cytophagales;f__Cytophagaceae
WWT_01	APMI01.1	gi|494392135|gb|APMI01049018.1|	2	gi|494392135|gb|APMI01049018.1|_4	HsaF	HsaF	HHDOA	8.6e-174	0.990991	partial=00	3290	4336	-1	90.5	346	2.7e-176	d__Bacteria;p__Proteobacteria;c__Alphaproteobacteria;o__Sphingomonadales;f__Sphingomonadaceae
WWT_01	APMI01.1	gi|494388988|gb|APMI01050873.1|	2	gi|494388988|gb|APMI01050873.1|_2	HsaF	HsaF	HHDOA	4.3e-165	0.993994	partial=00	993	2048	1	87.7	350	2e-174	d__Bacteria;p__Proteobacteria;c__Gammaproteobacteria;o__Pseudomonadales;f__Pseudomonadaceae;g__Pseudomonas
WWT_01	APMI01.1	gi|494584455|gb|APMI01001750.1|	8	gi|494584455|gb|APMI01001750.1|_48	HsaF	HsaF	HHDOA	6.4e-175	0.990991	partial=00	61891	62916	1	88.9	341	5.6e-174	d__Bacteria;p__Proteobacteria;c__Alphaproteobacteria;o__Sphingomonadales;f__Sphingomonadaceae;g__Sphingopyxis
WWT_01	APMI01.1	gi|494257034|gb|APMI01126558.1|	1	gi|494257034|gb|APMI01126558.1|_2	IpdCGramPos	IpdC	CD ring	1.7e-27	0.650289	partial=00	485	1432	-1	97.8	315	8.8e-174	d__Bacteria;p__Proteobacteria;c__Betaproteobacteria;o__Rhodocyclales;f__Rhodocyclaceae;g__Dechloromonas
WWT_01	APMI01.1	gi|494562937|gb|APMI01014935.1|	1	gi|494562937|gb|APMI01014935.1|_11	KshAGramNegTwo	KshA	AB ring	7.4e-26	0.483051	partial=00	12780	13892	-1	81.9	359	1.3e-173	d__Bacteria;p__Proteobacteria;c__Alphaproteobacteria;o__Sphingomonadales;f__Sphingomonadaceae;g__Sphingomonas;s__Sphingomonas hengshuiensis
WWT_01	APMI01.1	gi|494260389|gb|APMI01124871.1|	1	gi|494260389|gb|APMI01124871.1|_2	HsaF	HsaF	HHDOA	2e-157	0.990991	partial=01	236	1303	-1	89.2	351	6.4e-173	d__Bacteria;p__Actinobacteria;c__Actinobacteria;o__Micrococcales;f__Intrasporangiaceae
WWT_01	APMI01.1	gi|494358983|gb|APMI01068302.1|	1	gi|494358983|gb|APMI01068302.1|_3	IpdCGramNeg	IpdC	CD ring	1.2e-181	0.985714	partial=00	1107	2210	1	86.7	353	6.6e-173	d__Bacteria;p__Proteobacteria;c__Betaproteobacteria;o__Burkholderiales;f__Comamonadaceae;g__Comamonas
WWT_01	APMI01.1	gi|494375021|gb|APMI01058540.1|	1	gi|494375021|gb|APMI01058540.1|_4	HsaAGramNeg	HsaA	AB ring	3e-76	0.986737	partial=00	4591	5847	-1	70	413	1.3e-172	d__Bacteria;p__Proteobacteria;c__Alphaproteobacteria;o__Sphingomonadales;f__Sphingomonadaceae;g__Sphingopyxis;s__Sphingopyxis granuli
WWT_01	APMI01.1	gi|494563413|gb|APMI01014671.1|	1	gi|494563413|gb|APMI01014671.1|_2	KshAGramNegTwo	KshA	AB ring	8.3e-186	0.988701	partial=00	951	2033	1	75.7	362	6.1e-171	d__Bacteria;p__Proteobacteria;c__Alphaproteobacteria;o__Sphingomonadales;f__Sphingomonadaceae;g__Sphingopyxis
WWT_01	APMI01.1	gi|494584455|gb|APMI01001750.1|	8	gi|494584455|gb|APMI01001750.1|_43	KstDGramPosCholateTwo	KstD	AB ring	1.1e-50	0.664683	partial=00	57336	58688	1	68.5	445	7.6e-171	d__Bacteria;p__Proteobacteria;c__Alphaproteobacteria;o__Sphingomonadales;f__Sphingomonadaceae;g__Sphingobium
WWT_01	APMI01.1	gi|494406532|gb|APMI01041259.1|	1	gi|494406532|gb|APMI01041259.1|_4	IpdCGramPos	IpdC	CD ring	3.6e-61	0.679191	partial=00	2831	3826	1	88.5	331	6.8e-169	d__Bacteria;p__Proteobacteria;c__Alphaproteobacteria
WWT_01	APMI01.1	gi|494383855|gb|APMI01053598.1|	1	gi|494383855|gb|APMI01053598.1|_3	IpdCGramPos	IpdC	CD ring	1.1e-26	0.647399	partial=00	2128	3075	1	94.3	315	8.5e-169	d__Bacteria;p__Proteobacteria;c__Betaproteobacteria;o__Rhodocyclales;f__Rhodocyclaceae;g__Dechloromonas
WWT_01	APMI01.1	gi|494581888|gb|APMI01003479.1|	1	gi|494581888|gb|APMI01003479.1|_3	IpdCGramPos	IpdC	CD ring	1.3e-61	0.615607	partial=00	2385	3365	1	91.1	326	1.1e-168	d__Bacteria;p__Proteobacteria;c__Alphaproteobacteria;o__Sphingomonadales;f__Sphingomonadaceae;g__Sphingopyxis
WWT_01	APMI01.1	gi|494365222|gb|APMI01064347.1|	1	gi|494365222|gb|APMI01064347.1|_2	IpdCGramPos	IpdC	CD ring	1.9e-66	0.705202	partial=00	270	1244	1	91.4	324	1.1e-168	d__Bacteria;p__Proteobacteria;c__Betaproteobacteria;o__Burkholderiales;f__Comamonadaceae
WWT_01	APMI01.1	gi|494560879|gb|APMI01016167.1|	1	gi|494560879|gb|APMI01016167.1|_3	IpdCGramPos	IpdC	CD ring	1.7e-48	0.67341	partial=00	986	1999	-1	91.1	336	1e-167	d__Bacteria;p__Proteobacteria;c__Alphaproteobacteria;o__Sphingomonadales;f__Sphingomonadaceae;g__Novosphingobium
WWT_01	APMI01.1	gi|494323123|gb|APMI01090057.1|	1	gi|494323123|gb|APMI01090057.1|_2	IpdCGramPos	IpdC	CD ring	1.3e-55	0.708092	partial=00	1388	2332	1	93.9	314	2.7e-167	d__Bacteria;p__Bacteroidetes;c__Flavobacteriia;o__Flavobacteriales;f__Flavobacteriaceae;g__Chryseobacterium
WWT_01	APMI01.1	gi|494343223|gb|APMI01078188.1|	3	gi|494343223|gb|APMI01078188.1|_4	HsaF	HsaF	HHDOA	4.3e-161	0.993994	partial=00	1538	2593	1	83.2	346	9.8e-166	d__Bacteria;p__Proteobacteria;c__Betaproteobacteria
WWT_01	APMI01.1	gi|494586325|gb|APMI01000551.1|	1	gi|494586325|gb|APMI01000551.1|_3	IpdCGramPos	IpdC	CD ring	6.3e-56	0.728324	partial=00	1684	2670	1	89.3	328	1e-164	d__Bacteria;p__Bacteroidetes;c__Flavobacteriia;o__Flavobacteriales;f__Flavobacteriaceae;g__Chryseobacterium
WWT_01	APMI01.1	gi|494576317|gb|APMI01006759.1|	5	gi|494576317|gb|APMI01006759.1|_2	HsaF	HsaF	HHDOA	7.6e-163	0.993994	partial=00	206	1243	-1	83.6	341	1.1e-164	d__Bacteria;p__Proteobacteria;c__Gammaproteobacteria;o__Pseudomonadales;f__Pseudomonadaceae;g__Pseudomonas
WWT_01	APMI01.1	gi|494345466|gb|APMI01076677.1|	1	gi|494345466|gb|APMI01076677.1|_2	IpdCGramPos	IpdC	CD ring	2.1e-63	0.684971	partial=00	386	1360	-1	88.6	324	5.5e-163	d__Bacteria;p__Proteobacteria;c__Betaproteobacteria;o__Burkholderiales;f__Comamonadaceae
WWT_01	APMI01.1	gi|494367585|gb|APMI01062806.1|	1	gi|494367585|gb|APMI01062806.1|_2	IpdCGramPos	IpdC	CD ring	3.7e-51	0.653179	partial=00	274	1302	-1	85.9	341	9.9e-163	d__Bacteria;p__Proteobacteria;c__Alphaproteobacteria;o__Sphingomonadales;f__Sphingomonadaceae;g__Sphingomonas
WWT_01	APMI01.1	gi|494546731|gb|APMI01024383.1|	1	gi|494546731|gb|APMI01024383.1|_2	IpdCGramPos	IpdC	CD ring	6e-57	0.699422	partial=00	1522	2454	1	94.5	310	7.6e-162	d__Bacteria;p__Bacteroidetes;c__Flavobacteriia;o__Flavobacteriales;f__Flavobacteriaceae;g__Cloacibacterium;s__Cloacibacterium normanense
WWT_01	APMI01.1	gi|494378413|gb|APMI01056687.1|	1	gi|494378413|gb|APMI01056687.1|_2	KshAGramNegTwo	KshA	AB ring	1.4e-153	0.983051	partial=00	478	1656	1	73.3	356	2.1e-161	d__Bacteria;p__Proteobacteria;c__Alphaproteobacteria;o__Sphingomonadales;f__Sphingomonadaceae;g__Sphingobium
WWT_01	APMI01.1	gi|494586323|gb|APMI01000552.1|	1	gi|494586323|gb|APMI01000552.1|_6	IpdCGramPos	IpdC	CD ring	1.4e-56	0.728324	partial=01	4349	5293	1	91.1	315	2.2e-161	d__Bacteria;p__Bacteroidetes;c__Flavobacteriia;o__Flavobacteriales;f__Flavobacteriaceae;g__Chryseobacterium
WWT_01	APMI01.1	gi|494313444|gb|APMI01095709.1|	1	gi|494313444|gb|APMI01095709.1|_2	IpdCGramPos	IpdC	CD ring	7e-57	0.696532	partial=00	218	1150	1	94.2	310	4.9e-161	d__Bacteria;p__Bacteroidetes;c__Flavobacteriia;o__Flavobacteriales;f__Flavobacteriaceae;g__Cloacibacterium;s__Cloacibacterium normanense
WWT_01	APMI01.1	gi|494583103|gb|APMI01002557.1|	1	gi|494583103|gb|APMI01002557.1|_3	IpdCGramPos	IpdC	CD ring	5e-37	0.725434	partial=00	3490	4491	-1	86.4	324	5.3e-161	d__Bacteria;p__Gemmatimonadetes;c__Gemmatimonadetes;o__Gemmatimonadales;f__Gemmatimonadaceae;g__Gemmatimonas;s__Gemmatimonas aurantiaca
WWT_01	APMI01.1	gi|494575225|gb|APMI01007439.1|	3	gi|494575225|gb|APMI01007439.1|_3	HsaG	HsaG	HHDOA	6.3e-137	0.993056	partial=01	1784	2773	-1	86.6	329	6.8e-161	d__Bacteria;p__Actinobacteria;c__Actinobacteria;o__Micrococcales;f__Intrasporangiaceae
WWT_01	APMI01.1	gi|494377109|gb|APMI01057521.1|	1	gi|494377109|gb|APMI01057521.1|_3	IpdCGramPos	IpdC	CD ring	3.8e-57	0.699422	partial=00	1208	2140	-1	93.5	310	1.9e-160	d__Bacteria;p__Bacteroidetes;c__Flavobacteriia;o__Flavobacteriales;f__Flavobacteriaceae;g__Cloacibacterium;s__Cloacibacterium normanense
WWT_01	APMI01.1	gi|494566227|gb|APMI01012865.1|	3	gi|494566227|gb|APMI01012865.1|_10	KshAGramNegOne	KshA	AB ring	4.7e-31	0.495522	partial=00	10589	11593	1	80.7	327	3.4e-160	d__Bacteria;p__Proteobacteria;c__Alphaproteobacteria;o__Sphingomonadales;f__Sphingomonadaceae;g__Sphingobium;s__Sphingobium sp. SYK-6
WWT_01	APMI01.1	gi|494585809|gb|APMI01000844.1|	1	gi|494585809|gb|APMI01000844.1|_2	HsaAGramNeg	HsaA	AB ring	9.8e-50	0.970822	partial=00	832	1989	1	76.4	373	5.2e-160	d__Bacteria;p__Proteobacteria;c__Alphaproteobacteria;o__Sphingomonadales;f__Sphingomonadaceae;g__Sphingomonas;s__Sphingomonas sp. DC-6
WWT_01	APMI01.1	gi|494587065|gb|APMI01000112.1|	2	gi|494587065|gb|APMI01000112.1|_4	HsaG	HsaG	HHDOA	2.3e-151	0.996528	partial=00	2087	3001	1	93.8	304	5.3e-160	d__Bacteria;p__Proteobacteria;c__Betaproteobacteria;o__Burkholderiales
WWT_01	APMI01.1	gi|494304940|gb|APMI01100870.1|	2	gi|494304940|gb|APMI01100870.1|_1	HsaG	HsaG	HHDOA	9.5e-150	0.993056	partial=00	55	1008	1	90.9	317	1.6e-159	d__Bacteria;p__Proteobacteria;c__Alphaproteobacteria;o__Sphingomonadales;f__Sphingomonadaceae;g__Novosphingobium
WWT_01	APMI01.1	gi|494562546|gb|APMI01015225.1|	1	gi|494562546|gb|APMI01015225.1|_10	IpdCGramPos	IpdC	CD ring	7.9e-52	0.635838	partial=00	7873	8898	1	85.3	341	3e-159	d__Bacteria;p__Proteobacteria;c__Alphaproteobacteria;o__Sphingomonadales;f__Sphingomonadaceae;g__Sphingomonas
WWT_01	APMI01.1	gi|494585528|gb|APMI01000970.1|	6	gi|494585528|gb|APMI01000970.1|_64	HsaF	HsaF	HHDOA	4e-167	0.987988	partial=00	77328	78362	1	82	344	5.1e-159	d__Bacteria;p__Proteobacteria;c__Alphaproteobacteria;o__Rhizobiales
WWT_01	APMI01.1	gi|494567000|gb|APMI01012356.1|	2	gi|494567000|gb|APMI01012356.1|_2	IpdAGramNeg	IpdA	CD ring	2e-30	0.931507	partial=00	515	1372	-1	99.3	285	5.5e-159	d__Bacteria;p__Proteobacteria;c__Alphaproteobacteria;o__Rhizobiales;f__Phyllobacteriaceae;g__Aminobacter
WWT_01	APMI01.1	gi|494423304|gb|APMI01031651.1|	6	gi|494423304|gb|APMI01031651.1|_9	HsaF	HsaF	HHDOA	2.2e-167	0.987988	partial=00	6302	7336	1	80.2	344	2.5e-158	d__Bacteria;p__Proteobacteria;c__Alphaproteobacteria;o__Rhizobiales
WWT_01	APMI01.1	gi|494550580|gb|APMI01022211.1|	1	gi|494550580|gb|APMI01022211.1|_2	KshAGramNegOne	KshA	AB ring	7.3e-60	0.928358	partial=00	89	1180	-1	72.3	350	4.6e-158	d__Bacteria;p__Proteobacteria;c__Alphaproteobacteria;o__Sphingomonadales;f__Sphingomonadaceae;g__Novosphingobium
WWT_01	APMI01.1	gi|494585283|gb|APMI01001137.1|	2	gi|494585283|gb|APMI01001137.1|_2	HsaF	HsaF	HHDOA	1.3e-159	0.96997	partial=00	990	1988	1	83.6	330	9.3e-158	d__Bacteria;p__Proteobacteria;c__Gammaproteobacteria;o__Pseudomonadales;f__Pseudomonadaceae;g__Pseudomonas
WWT_01	APMI01.1	gi|494382983|gb|APMI01054204.1|	1	gi|494382983|gb|APMI01054204.1|_1	KshAGramNegTwo	KshA	AB ring	1e-27	0.508475	partial=10	2	805	-1	100	262	2.8e-157	d__Bacteria;p__Proteobacteria;c__Betaproteobacteria;o__Burkholderiales;f__Comamonadaceae;g__Comamonas;s__Comamonas testosteroni
WWT_01	APMI01.1	gi|494328880|gb|APMI01086487.1|	1	gi|494328880|gb|APMI01086487.1|_2	IpdCGramPos	IpdC	CD ring	2.7e-32	0.66185	partial=00	814	1740	1	92.1	303	1.6e-156	d__Bacteria;p__Proteobacteria;c__Alphaproteobacteria;o__Caulobacterales;f__Caulobacteraceae;g__Brevundimonas
WWT_01	APMI01.1	gi|494576269|gb|APMI01006784.1|	2	gi|494576269|gb|APMI01006784.1|_16	HsaAGramNeg	HsaA	AB ring	3.7e-43	0.97878	partial=00	12379	13545	-1	72.2	389	2.7e-156	d__Bacteria;p__Proteobacteria
WWT_01	APMI01.1	gi|494410428|gb|APMI01038751.1|	1	gi|494410428|gb|APMI01038751.1|_2	HsaG	HsaG	HHDOA	2e-142	0.996528	partial=00	137	1093	1	92.6	311	2.9e-156	d__Bacteria;p__Proteobacteria;c__Betaproteobacteria;o__Burkholderiales
WWT_01	APMI01.1	gi|494575031|gb|APMI01007557.1|	1	gi|494575031|gb|APMI01007557.1|_4	IpdCGramPos	IpdC	CD ring	1.6e-63	0.699422	partial=00	2482	3456	1	85.1	322	1.4e-155	d__Bacteria;p__Proteobacteria;c__Alphaproteobacteria;o__Caulobacterales;f__Caulobacteraceae;g__Caulobacter
WWT_01	APMI01.1	gi|494388988|gb|APMI01050873.1|	2	gi|494388988|gb|APMI01050873.1|_1	HsaG	HsaG	HHDOA	4.5e-143	0.996528	partial=00	79	996	1	92.4	304	1.4e-155	d__Bacteria;p__Proteobacteria;c__Betaproteobacteria;o__Rhodocyclales;f__Rhodocyclaceae
WWT_01	APMI01.1	gi|494320240|gb|APMI01091609.1|	1	gi|494320240|gb|APMI01091609.1|_2	IpdCGramPos	IpdC	CD ring	6.6e-68	0.699422	partial=00	150	1127	-1	83	323	2.5e-155	d__Bacteria;p__Proteobacteria;c__Alphaproteobacteria;o__Sphingomonadales;f__Erythrobacteraceae;g__Erythrobacter
WWT_01	APMI01.1	gi|494193564|gb|APMI01161540.1|	2	gi|494193564|gb|APMI01161540.1|_3	IpdAGramNeg	IpdA	CD ring	1e-30	0.972603	partial=00	1001	1993	-1	82.6	327	4.3e-155	d__Bacteria;p__Proteobacteria;c__Betaproteobacteria;o__Rhodocyclales;f__Rhodocyclaceae
WWT_01	APMI01.1	gi|494392135|gb|APMI01049018.1|	2	gi|494392135|gb|APMI01049018.1|_5	HsaG	HsaG	HHDOA	1e-140	0.989583	partial=00	4351	5289	-1	89.7	312	4.5e-154	d__Bacteria;p__Proteobacteria;c__Alphaproteobacteria;o__Sphingomonadales;f__Sphingomonadaceae;g__Novosphingobium
WWT_01	APMI01.1	gi|494351239|gb|APMI01073015.1|	1	gi|494351239|gb|APMI01073015.1|_6	IpdCGramPos	IpdC	CD ring	1.2e-42	0.693642	partial=00	2505	3485	1	83.4	325	6.1e-154	d__Bacteria;p__Proteobacteria;c__Betaproteobacteria;o__Burkholderiales
WWT_01	APMI01.1	gi|494416691|gb|APMI01035292.1|	5	gi|494416691|gb|APMI01035292.1|_5	HsaG	HsaG	HHDOA	1.3e-144	0.996528	partial=00	3180	4094	-1	91.7	302	9.7e-154	d__Bacteria;p__Proteobacteria;c__Betaproteobacteria;o__Rhodocyclales;f__Rhodocyclaceae
WWT_01	APMI01.1	gi|494363722|gb|APMI01065294.1|	2	gi|494363722|gb|APMI01065294.1|_3	HsaG	HsaG	HHDOA	9.3e-147	0.993056	partial=00	1574	2512	-1	92	299	1e-153	d__Bacteria;p__Proteobacteria;c__Alphaproteobacteria;o__Sphingomonadales;f__Sphingomonadaceae;g__Sphingobium
WWT_01	APMI01.1	gi|494229280|gb|APMI01141713.1|	1	gi|494229280|gb|APMI01141713.1|_1	IpdCGramPos	IpdC	CD ring	1.3e-68	0.702312	partial=00	186	1163	1	81.7	323	1.1e-152	d__Bacteria;p__Proteobacteria;c__Alphaproteobacteria;o__Sphingomonadales
WWT_01	APMI01.1	gi|494567452|gb|APMI01012075.1|	2	gi|494567452|gb|APMI01012075.1|_2	HsaG	HsaG	HHDOA	3.3e-142	0.996528	partial=00	264	1205	1	89.1	313	2.5e-152	d__Bacteria;p__Proteobacteria;c__Alphaproteobacteria;o__Sphingomonadales;f__Sphingomonadaceae
WWT_01	APMI01.1	gi|494388071|gb|APMI01051356.1|	1	gi|494388071|gb|APMI01051356.1|_2	IpdCGramPos	IpdC	CD ring	1.3e-65	0.705202	partial=00	318	1250	1	89.7	310	3.2e-152	d__Bacteria;p__Proteobacteria;c__Alphaproteobacteria;o__Rhodobacterales;f__Hyphomonadaceae;g__Hyphomonas
WWT_01	APMI01.1	gi|494304430|gb|APMI01101292.1|	2	gi|494304430|gb|APMI01101292.1|_1	HsaG	HsaG	HHDOA	3e-150	0.993056	partial=10	1	957	1	86.9	313	5.6e-152	d__Bacteria;p__Proteobacteria;c__Betaproteobacteria;o__Burkholderiales
WWT_01	APMI01.1	gi|494580960|gb|APMI01004073.1|	3	gi|494580960|gb|APMI01004073.1|_15	IpdCGramPos	IpdC	CD ring	7.4e-146	0.99422	partial=00	19609	20697	1	77.6	362	6.4e-152	d__Bacteria;p__Proteobacteria;c__Alphaproteobacteria;o__Sphingomonadales;f__Sphingomonadaceae;g__Sphingomonas;s__Sphingomonas hengshuiensis
WWT_01	APMI01.1	gi|494370838|gb|APMI01060909.1|	1	gi|494370838|gb|APMI01060909.1|_4	IpdCGramPos	IpdC	CD ring	1.7e-27	0.65896	partial=00	2659	3609	1	85.1	316	1.2e-151	d__Bacteria;p__Proteobacteria;c__Betaproteobacteria;o__Rhodocyclales;f__Rhodocyclaceae;g__Dechloromonas
WWT_01	APMI01.1	gi|494415529|gb|APMI01036085.1|	1	gi|494415529|gb|APMI01036085.1|_2	IpdCGramPos	IpdC	CD ring	8.8e-63	0.635838	partial=00	263	1255	-1	78.5	331	2.9e-151	d__Bacteria;p__Proteobacteria;c__Alphaproteobacteria
WWT_01	APMI01.1	gi|494551402|gb|APMI01021735.1|	1	gi|494551402|gb|APMI01021735.1|_4	HsaCGramNeg	HsaC	AB ring	9.4e-52	0.971429	partial=00	2237	3187	1	78.9	313	4.7e-151	d__Bacteria;p__Proteobacteria;c__Gammaproteobacteria;o__Pseudomonadales;f__Pseudomonadaceae;g__Pseudomonas
WWT_01	APMI01.1	gi|494279191|gb|APMI01114746.1|	2	gi|494279191|gb|APMI01114746.1|_3	IpdAGramNeg	IpdA	CD ring	1.6e-42	0.965753	partial=00	1514	2467	-1	82.2	315	8e-151	d__Bacteria;p__Proteobacteria;c__Alphaproteobacteria;o__Rhizobiales;f__Bradyrhizobiaceae
WWT_01	APMI01.1	gi|494285488|gb|APMI01111269.1|	1	gi|494285488|gb|APMI01111269.1|_2	IpdCGramPos	IpdC	CD ring	1e-61	0.627168	partial=01	230	1216	-1	82.6	321	3.2e-150	d__Bacteria;p__Proteobacteria;c__Alphaproteobacteria
WWT_01	APMI01.1	gi|494331807|gb|APMI01084688.1|	3	gi|494331807|gb|APMI01084688.1|_2	HsaG	HsaG	HHDOA	1.3e-134	0.993056	partial=00	651	1595	-1	86.9	312	2.6e-149	d__Bacteria;p__Proteobacteria;c__Alphaproteobacteria;o__Rhizobiales
WWT_01	APMI01.1	gi|494310524|gb|APMI01097348.1|	1	gi|494310524|gb|APMI01097348.1|_2	IpdCGramPos	IpdC	CD ring	7e-63	0.690751	partial=00	477	1484	-1	80.7	326	4.7e-149	d__Bacteria;p__Proteobacteria;c__Alphaproteobacteria
WWT_01	APMI01.1	gi|494195137|gb|APMI01160608.1|	1	gi|494195137|gb|APMI01160608.1|_1	IpdCGramPos	IpdC	CD ring	1.7e-61	0.66763	partial=10	3	962	1	82.7	313	2.4e-147	d__Bacteria;p__Proteobacteria;c__Alphaproteobacteria;o__Caulobacterales;f__Caulobacteraceae;g__Caulobacter
WWT_01	APMI01.1	gi|494580507|gb|APMI01004416.1|	1	gi|494580507|gb|APMI01004416.1|_4	IpdCGramPos	IpdC	CD ring	9.6e-35	0.471098	partial=00	3316	4437	1	67.8	373	5.4e-146	d__Bacteria;p__Proteobacteria;c__Alphaproteobacteria;o__Rhizobiales;f__Bradyrhizobiaceae;g__Bradyrhizobium
WWT_01	APMI01.1	gi|494576317|gb|APMI01006759.1|	5	gi|494576317|gb|APMI01006759.1|_3	HsaG	HsaG	HHDOA	2.9e-146	0.996528	partial=00	1243	2178	-1	84.5	303	1.4e-144	d__Bacteria;p__Proteobacteria;c__Betaproteobacteria;o__Rhodocyclales;f__Rhodocyclaceae
WWT_01	APMI01.1	gi|494569442|gb|APMI01010871.1|	1	gi|494569442|gb|APMI01010871.1|_1	KshAGramNegTwo	KshA	AB ring	2.8e-49	0.531073	partial=11	1	966	1	70.8	322	1.5e-144	d__Bacteria;p__Proteobacteria;c__Alphaproteobacteria;o__Sphingomonadales;f__Erythrobacteraceae;g__Altererythrobacter;s__Altererythrobacter sp. MH-B5
WWT_01	APMI01.1	gi|494343223|gb|APMI01078188.1|	3	gi|494343223|gb|APMI01078188.1|_3	HsaG	HsaG	HHDOA	2.9e-144	0.996528	partial=00	624	1541	1	86.8	303	1.8e-144	d__Bacteria;p__Proteobacteria;c__Betaproteobacteria;o__Rhodocyclales;f__Rhodocyclaceae
WWT_01	APMI01.1	gi|494565267|gb|APMI01013452.1|	1	gi|494565267|gb|APMI01013452.1|_2	KshAGramNegTwo	KshA	AB ring	9e-59	0.90678	partial=00	816	1823	-1	73	333	5.9e-144	d__Bacteria;p__Proteobacteria;c__Alphaproteobacteria;o__Sphingomonadales;f__Sphingomonadaceae
WWT_01	APMI01.1	gi|494585283|gb|APMI01001137.1|	2	gi|494585283|gb|APMI01001137.1|_1	HsaG	HsaG	HHDOA	1.1e-146	0.996528	partial=10	1	951	1	84.8	303	1.6e-143	d__Bacteria;p__Proteobacteria;c__Betaproteobacteria;o__Rhodocyclales;f__Rhodocyclaceae;g__Thauera
WWT_01	APMI01.1	gi|494561745|gb|APMI01015853.1|	1	gi|494561745|gb|APMI01015853.1|_15	KshAGramNegOne	KshA	AB ring	7.4e-28	0.486567	partial=00	18938	19963	1	70.8	339	1.7e-143	d__Bacteria;p__Proteobacteria;c__Alphaproteobacteria;o__Sphingomonadales;f__Sphingomonadaceae;g__Sphingobium
WWT_01	APMI01.1	gi|494423304|gb|APMI01031651.1|	6	gi|494423304|gb|APMI01031651.1|_8	HsaG	HsaG	HHDOA	5.3e-140	0.993056	partial=00	5358	6302	1	82.4	312	8e-143	d__Bacteria;p__Proteobacteria;c__Alphaproteobacteria;o__Rhizobiales
WWT_01	APMI01.1	gi|494329048|gb|APMI01086396.1|	2	gi|494329048|gb|APMI01086396.1|_1	HsaG	HsaG	HHDOA	4.6e-136	0.916667	partial=10	1	828	1	94.2	275	1.6e-142	d__Bacteria;p__Proteobacteria;c__Betaproteobacteria;o__Rhodocyclales;f__Rhodocyclaceae
WWT_01	APMI01.1	gi|494585528|gb|APMI01000970.1|	6	gi|494585528|gb|APMI01000970.1|_63	HsaG	HsaG	HHDOA	2.6e-140	0.993056	partial=00	76384	77328	1	83	312	2.3e-142	d__Bacteria;p__Proteobacteria;c__Alphaproteobacteria;o__Rhizobiales
WWT_01	APMI01.1	gi|494389743|gb|APMI01050463.1|	4	gi|494389743|gb|APMI01050463.1|_5	HsaF	HsaF	HHDOA	6e-156	0.987988	partial=00	3498	4586	-1	76.9	334	1.3e-141	d__Bacteria;p__Actinobacteria;c__Actinobacteria;o__Micrococcales;f__Intrasporangiaceae;g__Janibacter
WWT_01	APMI01.1	gi|494260171|gb|APMI01124981.1|	3	gi|494260171|gb|APMI01124981.1|_3	HsaG	HsaG	HHDOA	9.1e-141	0.993056	partial=00	1493	2434	-1	82.1	312	4.4e-141	d__Bacteria;p__Proteobacteria;c__Alphaproteobacteria;o__Sphingomonadales;f__Sphingomonadaceae
WWT_01	APMI01.1	gi|494584455|gb|APMI01001750.1|	8	gi|494584455|gb|APMI01001750.1|_47	HsaG	HsaG	HHDOA	2e-147	0.996528	partial=00	60955	61878	1	78.8	311	2.1e-140	d__Bacteria;p__Proteobacteria;c__Alphaproteobacteria;o__Sphingomonadales;f__Sphingomonadaceae
WWT_01	APMI01.1	gi|494545782|gb|APMI01024965.1|	5	gi|494545782|gb|APMI01024965.1|_6	HsaF	HsaF	HHDOA	5.9e-155	0.990991	partial=00	3138	4226	1	76.6	333	5.6e-140	d__Bacteria;p__Actinobacteria;c__Actinobacteria;o__Micrococcales;f__Intrasporangiaceae;g__Janibacter
WWT_01	APMI01.1	gi|494365066|gb|APMI01064431.1|	1	gi|494365066|gb|APMI01064431.1|_4	HsaEGramPos	HsaE	HHDOA	3.7e-74	0.988506	partial=00	1916	2719	-1	94	267	7e-140	d__Bacteria;p__Proteobacteria;c__Alphaproteobacteria;o__Rhizobiales;f__Rhizobiaceae
WWT_01	APMI01.1	gi|494355749|gb|APMI01070136.1|	3	gi|494355749|gb|APMI01070136.1|_2	HsaF	HsaF	HHDOA	2.1e-154	0.990991	partial=00	757	1845	1	75.1	342	2.1e-139	d__Bacteria;p__Actinobacteria;c__Actinobacteria;o__Micrococcales;f__Intrasporangiaceae;g__Janibacter
WWT_01	APMI01.1	gi|494392443|gb|APMI01048834.1|	1	gi|494392443|gb|APMI01048834.1|_1	IpdCGramPos	IpdC	CD ring	6.8e-49	0.598266	partial=10	1	879	1	86.9	289	2.2e-139	d__Bacteria;p__Proteobacteria;c__Alphaproteobacteria;o__Sphingomonadales;f__Sphingomonadaceae;g__Sphingopyxis
WWT_01	APMI01.1	gi|494259493|gb|APMI01125342.1|	1	gi|494259493|gb|APMI01125342.1|_1	HsaCGramNeg	HsaC	AB ring	1.1e-67	0.835714	partial=10	1	753	1	98.8	250	2.5e-139	d__Bacteria;p__Actinobacteria;c__Actinobacteria;o__Corynebacteriales;f__Nocardiaceae;g__Rhodococcus
WWT_01	APMI01.1	gi|494558966|gb|APMI01017277.1|	1	gi|494558966|gb|APMI01017277.1|_7	HsaAGramPosCholesterol	HsaA	AB ring	8.3e-28	0.958115	partial=00	6780	7925	-1	66.9	366	2.5e-138	d__Bacteria;p__Proteobacteria;c__Alphaproteobacteria;o__Sphingomonadales;f__Sphingomonadaceae
WWT_01	APMI01.1	gi|494385298|gb|APMI01052840.1|	1	gi|494385298|gb|APMI01052840.1|_2	HsaEGramPos	HsaE	HHDOA	1.5e-64	0.97318	partial=00	686	1483	-1	98.8	253	9.4e-137	d__Bacteria;p__Proteobacteria;c__Alphaproteobacteria;o__Rhizobiales;f__Phyllobacteriaceae;g__Hoeflea
WWT_01	APMI01.1	gi|494415011|gb|APMI01036372.1|	3	gi|494415011|gb|APMI01036372.1|_2	IpdAGramNeg	IpdA	CD ring	1.2e-157	0.993151	partial=00	771	1649	-1	81.2	292	1e-136	d__Bacteria;p__Proteobacteria;c__Betaproteobacteria;o__Burkholderiales;f__Comamonadaceae;g__Comamonas
WWT_01	APMI01.1	gi|494329323|gb|APMI01086231.1|	2	gi|494329323|gb|APMI01086231.1|_1	HsaG	HsaG	HHDOA	1.9e-118	0.854167	partial=10	2	817	1	94.4	267	1.6e-136	d__Bacteria;p__Proteobacteria;c__Betaproteobacteria;o__Burkholderiales
WWT_01	APMI01.1	gi|494295408|gb|APMI01105917.1|	1	gi|494295408|gb|APMI01105917.1|_2	IpdCGramPos	IpdC	CD ring	5.8e-29	0.488439	partial=01	208	1215	-1	74.5	329	7.7e-136	d__Bacteria;p__Proteobacteria;c__Betaproteobacteria
WWT_01	APMI01.1	gi|494295752|gb|APMI01105722.1|	2	gi|494295752|gb|APMI01105722.1|_1	HsaG	HsaG	HHDOA	5.7e-135	0.892361	partial=10	3	782	-1	93.1	260	7.8e-136	d__Bacteria;p__Proteobacteria;c__Betaproteobacteria;o__Burkholderiales;f__Comamonadaceae;g__Acidovorax
WWT_01	APMI01.1	gi|494587130|gb|APMI01000072.1|	3	gi|494587130|gb|APMI01000072.1|_163	IpdCGramPos	IpdC	CD ring	6.9e-61	0.696532	partial=00	180958	181920	1	78	309	2.1e-135	d__Bacteria;p__Bacteroidetes;c__Chitinophagia;o__Chitinophagales;f__Chitinophagaceae;g__Flavihumibacter
WWT_01	APMI01.1	gi|494313087|gb|APMI01095908.1|	1	gi|494313087|gb|APMI01095908.1|_2	IpdCGramNeg	IpdC	CD ring	1.7e-133	0.694286	partial=01	634	1374	1	100	246	2.2e-135	d__Bacteria;p__Proteobacteria;c__Alphaproteobacteria;o__Rhizobiales;f__Phyllobacteriaceae
WWT_01	APMI01.1	gi|494584040|gb|APMI01001989.1|	2	gi|494584040|gb|APMI01001989.1|_257	IpdCGramPos	IpdC	CD ring	5.8e-59	0.696532	partial=00	312281	313243	-1	77.3	309	6.9e-134	d__Bacteria;p__Bacteroidetes;c__Chitinophagia;o__Chitinophagales;f__Chitinophagaceae
WWT_01	APMI01.1	gi|494587081|gb|APMI01000104.1|	5	gi|494587081|gb|APMI01000104.1|_1178	IpdCGramPos	IpdC	CD ring	1.6e-60	0.690751	partial=00	1349726	1350676	1	77.4	310	2e-133	d__Bacteria;p__Bacteroidetes;c__Chitinophagia;o__Chitinophagales;f__Chitinophagaceae
WWT_01	APMI01.1	gi|494261974|gb|APMI01123891.1|	2	gi|494261974|gb|APMI01123891.1|_3	HsaG	HsaG	HHDOA	4.3e-128	0.899306	partial=01	652	1434	1	90.8	261	1.4e-132	d__Bacteria;p__Proteobacteria;c__Betaproteobacteria;o__Rhodocyclales;f__Rhodocyclaceae
WWT_01	APMI01.1	gi|494547569|gb|APMI01023776.1|	1	gi|494547569|gb|APMI01023776.1|_4	IpdCGramPos	IpdC	CD ring	4.6e-62	0.731214	partial=00	3998	4936	-1	76.1	310	1.7e-132	d__Bacteria;p__Bacteroidetes;c__Chitinophagia;o__Chitinophagales;f__Chitinophagaceae
WWT_01	APMI01.1	gi|494344301|gb|APMI01077489.1|	2	gi|494344301|gb|APMI01077489.1|_1	IpdAGramNeg	IpdA	CD ring	5.1e-39	0.900685	partial=10	1	843	1	80	280	4.3e-132	d__Bacteria;p__Proteobacteria;c__Alphaproteobacteria;o__Rhizobiales
WWT_01	APMI01.1	gi|494558679|gb|APMI01017564.1|	1	gi|494558679|gb|APMI01017564.1|_2	HsaAGramPosCholesterol	HsaA	AB ring	4.4e-28	0.905759	partial=00	1537	2634	-1	63.3	360	1.3e-131	d__Bacteria;p__Bacteroidetes;c__Sphingobacteriia;o__Sphingobacteriales;f__Sphingobacteriaceae;g__Pedobacter
WWT_01	APMI01.1	gi|494580960|gb|APMI01004073.1|	3	gi|494580960|gb|APMI01004073.1|_12	IpdAGramNeg	IpdA	CD ring	2.2e-133	0.996575	partial=00	17129	17998	1	79.6	289	1.7e-131	d__Bacteria;p__Proteobacteria;c__Alphaproteobacteria;o__Sphingomonadales;f__Sphingomonadaceae;g__Sphingomonas
WWT_01	APMI01.1	gi|494380453|gb|APMI01055376.1|	1	gi|494380453|gb|APMI01055376.1|_2	KstDGramPosCholesterolTwo	KstD	AB ring	2.3e-70	0.573529	partial=01	233	1219	1	70	323	2.1e-130	d__Bacteria;p__Proteobacteria;c__Betaproteobacteria;o__Burkholderiales;f__Burkholderiaceae
WWT_01	APMI01.1	gi|494416691|gb|APMI01035292.1|	5	gi|494416691|gb|APMI01035292.1|_8	HsaEGramNeg	HsaE	HHDOA	2e-125	0.988327	partial=00	5134	5931	-1	88.7	265	2.2e-130	d__Bacteria;p__Proteobacteria;c__Gammaproteobacteria;o__Pseudomonadales;f__Pseudomonadaceae;g__Pseudomonas
WWT_01	APMI01.1	gi|494328765|gb|APMI01086549.1|	1	gi|494328765|gb|APMI01086549.1|_7	HsaEGramPos	HsaE	HHDOA	5.3e-82	0.988506	partial=00	3218	4024	1	86.6	268	3e-130	d__Bacteria;p__Proteobacteria;c__Alphaproteobacteria;o__Sphingomonadales;f__Sphingomonadaceae;g__Sphingopyxis
WWT_01	APMI01.1	gi|494416691|gb|APMI01035292.1|	5	gi|494416691|gb|APMI01035292.1|_7	HsaEGramPos	HsaE	HHDOA	4.8e-73	0.988506	partial=00	4334	5137	-1	88.8	267	1.5e-129	d__Bacteria;p__Proteobacteria;c__Gammaproteobacteria;o__Pseudomonadales;f__Pseudomonadaceae;g__Pseudomonas
WWT_01	APMI01.1	gi|494261259|gb|APMI01124369.1|	1	gi|494261259|gb|APMI01124369.1|_2	HsaEGramPos	HsaE	HHDOA	2.2e-79	0.992337	partial=00	276	1061	-1	89.3	261	2.4e-129	d__Bacteria;p__Actinobacteria;c__Actinobacteria;o__Micrococcales;f__Microbacteriaceae
WWT_01	APMI01.1	gi|494390958|gb|APMI01049760.1|	1	gi|494390958|gb|APMI01049760.1|_1	IpdCGramPos	IpdC	CD ring	8.5e-29	0.632948	partial=00	70	1014	-1	71.7	321	2.9e-129	d__Bacteria;p__Proteobacteria;c__Betaproteobacteria;o__Rhodocyclales;f__Rhodocyclaceae;g__Thauera
WWT_01	APMI01.1	gi|494369312|gb|APMI01061743.1|	1	gi|494369312|gb|APMI01061743.1|_1	HsaEGramPos	HsaE	HHDOA	2.9e-78	0.992337	partial=00	53	835	1	90.4	260	4.2e-129	d__Bacteria;p__Proteobacteria;c__Alphaproteobacteria;o__Rhizobiales;f__Methylobacteriaceae;g__Methylobacterium
WWT_01	APMI01.1	gi|494369352|gb|APMI01061723.1|	1	gi|494369352|gb|APMI01061723.1|_2	HsaEGramNeg	HsaE	HHDOA	3.1e-37	0.972763	partial=00	220	1008	1	89.2	259	9.3e-129	d__Bacteria;p__Proteobacteria;c__Alphaproteobacteria;o__Rhizobiales;f__Bradyrhizobiaceae;g__Bosea
WWT_01	APMI01.1	gi|494315198|gb|APMI01094586.1|	1	gi|494315198|gb|APMI01094586.1|_1	HsaG	HsaG	HHDOA	8.7e-134	0.989583	partial=00	7	1020	-1	75	308	6e-128	d__Bacteria;p__Actinobacteria;c__Actinobacteria;o__Micrococcales;f__Intrasporangiaceae;g__Janibacter
WWT_01	APMI01.1	gi|494551198|gb|APMI01021848.1|	2	gi|494551198|gb|APMI01021848.1|_3	IpdAGramNeg	IpdA	CD ring	2.6e-32	0.886986	partial=00	1433	2257	-1	82	267	1.4e-127	d__Bacteria;p__Chloroflexi;c__Thermomicrobia;o__Sphaerobacterales;f__Sphaerobacteraceae;g__Sphaerobacter;s__Sphaerobacter thermophilus
WWT_01	APMI01.1	gi|494403678|gb|APMI01042983.1|	2	gi|494403678|gb|APMI01042983.1|_2	HsaCGramNeg	HsaC	AB ring	2.7e-100	0.985714	partial=00	861	1751	1	72.5	295	1.5e-127	d__Bacteria;p__Proteobacteria;c__Alphaproteobacteria;o__Sphingomonadales;f__Sphingomonadaceae;g__Sphingopyxis
WWT_01	APMI01.1	gi|494565204|gb|APMI01013515.1|	1	gi|494565204|gb|APMI01013515.1|_3	IpdCGramPos	IpdC	CD ring	1.4e-30	0.679191	partial=00	1244	2341	-1	61.9	360	4.2e-127	d__Bacteria;p__Bacteroidetes;c__Bacteroidia;o__Bacteroidales;f__Bacteroidaceae;g__Bacteroides
WWT_01	APMI01.1	gi|494586174|gb|APMI01000642.1|	1	gi|494586174|gb|APMI01000642.1|_53	IpdCGramPos	IpdC	CD ring	1.5e-62	0.696532	partial=00	53716	54690	-1	73.2	313	1.1e-126	d__Bacteria;p__Bacteroidetes;c__Chitinophagia;o__Chitinophagales;f__Chitinophagaceae
WWT_01	APMI01.1	gi|494204821|gb|APMI01155224.1|	2	gi|494204821|gb|APMI01155224.1|_2	HsaEGramPos	HsaE	HHDOA	1.7e-72	0.965517	partial=00	429	1232	1	87.3	267	1.2e-126	d__Bacteria;p__Proteobacteria;c__Betaproteobacteria;o__Rhodocyclales;f__Rhodocyclaceae
WWT_01	APMI01.1	gi|494568785|gb|APMI01011281.1|	1	gi|494568785|gb|APMI01011281.1|_5	IpdCGramPos	IpdC	CD ring	3.9e-66	0.693642	partial=00	5350	6330	1	72.1	308	2.4e-126	d__Bacteria;p__Bacteroidetes;c__Chitinophagia;o__Chitinophagales;f__Chitinophagaceae
WWT_01	APMI01.1	gi|494351694|gb|APMI01072770.1|	2	gi|494351694|gb|APMI01072770.1|_2	HsaEGramNeg	HsaE	HHDOA	4.4e-122	0.980545	partial=00	667	1473	-1	86.8	272	4.4e-126	d__Bacteria;p__Proteobacteria;c__Alphaproteobacteria;o__Sphingomonadales;f__Sphingomonadaceae;g__Novosphingobium
WWT_01	APMI01.1	gi|494344363|gb|APMI01077427.1|	1	gi|494344363|gb|APMI01077427.1|_5	IpdCGramPos	IpdC	CD ring	1.2e-28	0.630058	partial=00	1452	2408	-1	71.5	316	1.2e-125	d__Bacteria;p__Proteobacteria;c__Alphaproteobacteria;o__Rhizobiales
WWT_01	APMI01.1	gi|494355474|gb|APMI01070391.1|	1	gi|494355474|gb|APMI01070391.1|_1	IpdCGramPos	IpdC	CD ring	3.5e-26	0.644509	partial=10	1	915	-1	72.5	309	2.5e-125	d__Bacteria;p__Proteobacteria;c__Alphaproteobacteria;o__Rhizobiales
WWT_01	APMI01.1	gi|494544808|gb|APMI01025412.1|	2	gi|494544808|gb|APMI01025412.1|_3	IpdAGramPos	IpdA	CD ring	9.8e-34	0.927007	partial=00	1732	2655	-1	72	304	5.6e-125	d__Bacteria;p__Actinobacteria;c__Actinobacteria;o__Corynebacteriales;f__Nocardiaceae;g__Rhodococcus
WWT_01	APMI01.1	gi|494326527|gb|APMI01087804.1|	1	gi|494326527|gb|APMI01087804.1|_2	KshAGramNegTwo	KshA	AB ring	6.5e-28	0.485876	partial=00	310	1359	1	63	349	6.4e-125	d__Bacteria;p__Proteobacteria;c__Alphaproteobacteria;o__Sphingomonadales;f__Sphingomonadaceae
WWT_01	APMI01.1	gi|494586927|gb|APMI01000186.1|	1	gi|494586927|gb|APMI01000186.1|_173	IpdCGramPos	IpdC	CD ring	1.9e-60	0.696532	partial=00	225573	226514	1	68.6	312	1.7e-124	d__Bacteria;p__Bacteroidetes;c__Cytophagia;o__Cytophagales;f__Hymenobacteraceae;g__Rufibacter
WWT_01	APMI01.1	gi|494178660|gb|APMI01170221.1|	1	gi|494178660|gb|APMI01170221.1|_1	KstDGramPosCholesterolTwo	KstD	AB ring	9.1e-87	0.382353	partial=10	3	674	-1	99.6	224	1.3e-123	d__Bacteria;p__Actinobacteria;c__Actinobacteria;o__Corynebacteriales;f__Nocardiaceae;g__Rhodococcus
WWT_01	APMI01.1	gi|494415011|gb|APMI01036372.1|	3	gi|494415011|gb|APMI01036372.1|_1	IpdBGramNeg	IpdB	CD ring	3.2e-123	0.987654	partial=10	1	759	-1	84.1	252	5.6e-123	d__Bacteria;p__Proteobacteria;c__Betaproteobacteria;o__Burkholderiales;f__Comamonadaceae;g__Comamonas;s__Comamonas testosteroni
WWT_01	APMI01.1	gi|494352883|gb|APMI01071951.1|	1	gi|494352883|gb|APMI01071951.1|_4	IpdCGramPos	IpdC	CD ring	1.4e-57	0.696532	partial=00	1985	2974	1	72.7	308	7.4e-123	d__Bacteria;p__Bacteroidetes;c__Chitinophagia;o__Chitinophagales;f__Chitinophagaceae
WWT_01	APMI01.1	gi|494352033|gb|APMI01072571.1|	2	gi|494352033|gb|APMI01072571.1|_7	HsaEGramPos	HsaE	HHDOA	5.1e-67	0.988506	partial=00	5932	6720	-1	85.1	262	7.7e-123	d__Bacteria;p__Proteobacteria;c__Betaproteobacteria;o__Rhodocyclales;f__Rhodocyclaceae;g__Thauera;s__Thauera sp. ZV-1-C
WWT_01	APMI01.1	gi|494272999|gb|APMI01118053.1|	1	gi|494272999|gb|APMI01118053.1|_2	HsaEGramPos	HsaE	HHDOA	1.7e-77	0.992337	partial=00	154	957	-1	80.1	267	7.8e-123	d__Bacteria;p__Proteobacteria;c__Alphaproteobacteria;o__Rhodospirillales;f__Rhodospirillaceae;g__Magnetospirillum
WWT_01	APMI01.1	gi|494580960|gb|APMI01004073.1|	3	gi|494580960|gb|APMI01004073.1|_13	IpdBGramNeg	IpdB	CD ring	8.9e-113	0.99177	partial=00	18009	18800	1	82.5	263	1e-122	d__Bacteria;p__Proteobacteria;c__Alphaproteobacteria;o__Sphingomonadales;f__Sphingomonadaceae;g__Sphingomonas;s__Sphingomonas hengshuiensis
WWT_01	APMI01.1	gi|494253370|gb|APMI01128458.1|	1	gi|494253370|gb|APMI01128458.1|_1	IpdCGramPos	IpdC	CD ring	1.1e-28	0.653179	partial=00	8	973	-1	68.3	319	1.6e-122	d__Bacteria;p__Proteobacteria;c__Alphaproteobacteria;o__Rhizobiales
WWT_01	APMI01.1	gi|494178666|gb|APMI01170215.1|	1	gi|494178666|gb|APMI01170215.1|_1	IpdCGramPos	IpdC	CD ring	1.3e-38	0.49711	partial=10	2	769	1	85.9	255	2.8e-122	d__Bacteria;p__Proteobacteria;c__Alphaproteobacteria;o__Rhizobiales;f__Bradyrhizobiaceae;g__Bradyrhizobium
WWT_01	APMI01.1	gi|494424960|gb|APMI01030595.1|	1	gi|494424960|gb|APMI01030595.1|_10	HsaEGramPos	HsaE	HHDOA	6.6e-36	0.781609	partial=00	9100	9891	-1	85.1	262	2.9e-122	d__Bacteria;p__Proteobacteria;c__Betaproteobacteria;o__Burkholderiales;f__Alcaligenaceae;g__Achromobacter
WWT_01	APMI01.1	gi|494364712|gb|APMI01064617.1|	1	gi|494364712|gb|APMI01064617.1|_1	KstDGramNeg	KstD	AB ring	2.7e-77	0.485663	partial=10	2	871	1	72.4	286	1.6e-121	d__Bacteria;p__Proteobacteria;c__Betaproteobacteria;o__Burkholderiales;f__Burkholderiaceae;g__Paraburkholderia
WWT_01	APMI01.1	gi|494215441|gb|APMI01149181.1|	2	gi|494215441|gb|APMI01149181.1|_2	HsaEGramNeg	HsaE	HHDOA	1.9e-61	0.976654	partial=00	377	1177	1	83.4	259	2.5e-121	d__Bacteria;p__Actinobacteria;c__Actinobacteria;o__Micrococcales;f__Intrasporangiaceae;g__Janibacter
WWT_01	APMI01.1	gi|494402721|gb|APMI01043404.1|	2	gi|494402721|gb|APMI01043404.1|_5	IpdBGramNeg	IpdB	CD ring	1.6e-103	0.831276	partial=00	4187	4834	-1	99.5	215	4.5e-121	d__Bacteria;p__Proteobacteria;c__Alphaproteobacteria;o__Rhizobiales;f__Phyllobacteriaceae;g__Aminobacter
WWT_01	APMI01.1	gi|494375757|gb|APMI01058108.1|	1	gi|494375757|gb|APMI01058108.1|_1	IpdCGramPos	IpdC	CD ring	1.1e-27	0.531792	partial=10	2	1030	1	67.5	342	1.2e-120	d__Bacteria;p__Actinobacteria;c__Actinobacteria;o__Micrococcales;f__Microbacteriaceae;g__Microbacterium
WWT_01	APMI01.1	gi|494355749|gb|APMI01070136.1|	3	gi|494355749|gb|APMI01070136.1|_3	HsaEGramPos	HsaE	HHDOA	5.7e-62	0.961686	partial=01	1845	2630	1	82.8	261	1e-119	d__Bacteria;p__Actinobacteria;c__Actinobacteria;o__Micrococcales;f__Intrasporangiaceae;g__Janibacter
WWT_01	APMI01.1	gi|494418868|gb|APMI01033805.1|	1	gi|494418868|gb|APMI01033805.1|_12	IpdCGramPos	IpdC	CD ring	1.6e-61	0.702312	partial=00	8110	9081	-1	69.8	308	1.3e-119	d__Bacteria;p__Bacteroidetes;c__Chitinophagia;o__Chitinophagales;f__Chitinophagaceae
WWT_01	APMI01.1	gi|494584594|gb|APMI01001657.1|	2	gi|494584594|gb|APMI01001657.1|_81	IpdCGramPos	IpdC	CD ring	1.1e-43	0.751445	partial=00	94426	95382	1	66.6	317	2.1e-119	d__Bacteria;p__Bacteroidetes;c__Cytophagia;o__Cytophagales;f__Flammeovirgaceae;g__Flammeovirga
WWT_01	APMI01.1	gi|494403678|gb|APMI01042983.1|	2	gi|494403678|gb|APMI01042983.1|_3	IpdAGramNeg	IpdA	CD ring	1.1e-132	0.893836	partial=01	1748	2551	1	78.1	269	3.1e-119	d__Bacteria;p__Proteobacteria;c__Alphaproteobacteria;o__Sphingomonadales;f__Sphingomonadaceae
WWT_01	APMI01.1	gi|494418900|gb|APMI01033787.1|	2	gi|494418900|gb|APMI01033787.1|_5	HsaEGramPos	HsaE	HHDOA	2.1e-65	0.8659	partial=01	3052	3750	1	94	233	3.5e-119	d__Bacteria;p__Proteobacteria;c__Alphaproteobacteria;o__Rhizobiales;f__Rhizobiaceae
WWT_01	APMI01.1	gi|494279191|gb|APMI01114746.1|	2	gi|494279191|gb|APMI01114746.1|_2	IpdBGramNeg	IpdB	CD ring	3.6e-38	0.934156	partial=00	751	1524	-1	81.6	256	3.9e-119	d__Bacteria;p__Proteobacteria;c__Alphaproteobacteria;o__Rhizobiales;f__Bradyrhizobiaceae
WWT_01	APMI01.1	gi|494379383|gb|APMI01056085.1|	1	gi|494379383|gb|APMI01056085.1|_2	IpdCGramPos	IpdC	CD ring	2.3e-44	0.630058	partial=00	483	1502	-1	60.2	332	5.1e-119	d__Bacteria;p__Actinobacteria;c__Actinobacteria;o__Streptomycetales;f__Streptomycetaceae;g__Streptomyces
WWT_01	APMI01.1	gi|494575147|gb|APMI01007486.1|	2	gi|494575147|gb|APMI01007486.1|_2	HsaEGramNeg	HsaE	HHDOA	5.7e-127	0.992218	partial=00	546	1328	-1	83.8	260	3.3e-118	d__Bacteria;p__Proteobacteria;c__Betaproteobacteria;o__Burkholderiales
WWT_01	APMI01.1	gi|494389743|gb|APMI01050463.1|	4	gi|494389743|gb|APMI01050463.1|_4	HsaEGramPos	HsaE	HHDOA	1.1e-60	0.957854	partial=00	2680	3498	-1	82.6	259	7.7e-118	d__Bacteria;p__Actinobacteria;c__Actinobacteria;o__Micrococcales;f__Intrasporangiaceae;g__Janibacter
WWT_01	APMI01.1	gi|494295752|gb|APMI01105722.1|	2	gi|494295752|gb|APMI01105722.1|_2	HsaEGramNeg	HsaE	HHDOA	4.3e-136	0.988327	partial=00	801	1583	-1	82.5	257	1.1e-116	d__Bacteria;p__Proteobacteria;c__Betaproteobacteria;o__Burkholderiales;f__Comamonadaceae;g__Comamonas
WWT_01	APMI01.1	gi|494430506|gb|APMI01027496.1|	1	gi|494430506|gb|APMI01027496.1|_3	IpdCGramPos	IpdC	CD ring	2.8e-28	0.442197	partial=00	849	1934	1	65	340	6.2e-115	d__Bacteria;p__Proteobacteria;c__Alphaproteobacteria;o__Sphingomonadales;f__Sphingomonadaceae;g__Sphingomonas
WWT_01	APMI01.1	gi|494545782|gb|APMI01024965.1|	5	gi|494545782|gb|APMI01024965.1|_5	HsaG	HsaG	HHDOA	4.8e-133	0.989583	partial=00	2047	3108	1	70.7	300	7.9e-115	d__Bacteria;p__Actinobacteria;c__Actinobacteria;o__Micrococcales;f__Intrasporangiaceae
WWT_01	APMI01.1	gi|494403677|gb|APMI01042984.1|	2	gi|494403677|gb|APMI01042984.1|_2	IpdBGramNeg	IpdB	CD ring	1.6e-123	0.987654	partial=00	269	1069	1	78.7	263	8.6e-114	d__Bacteria;p__Proteobacteria;c__Alphaproteobacteria;o__Sphingomonadales;f__Sphingomonadaceae;g__Sphingomonas
WWT_01	APMI01.1	gi|494340180|gb|APMI01079910.1|	2	gi|494340180|gb|APMI01079910.1|_1	KstDGramNeg	KstD	AB ring	1.9e-70	0.446237	partial=10	3	824	1	72.5	273	4.4e-113	d__Bacteria;p__Proteobacteria;c__Alphaproteobacteria;o__Rhizobiales;f__Bradyrhizobiaceae;g__Bradyrhizobium
WWT_01	APMI01.1	gi|494389743|gb|APMI01050463.1|	4	gi|494389743|gb|APMI01050463.1|_6	HsaG	HsaG	HHDOA	1e-134	0.989583	partial=00	4583	5677	-1	69.9	302	1.4e-111	d__Bacteria;p__Actinobacteria;c__Actinobacteria;o__Micrococcales;f__Intrasporangiaceae
WWT_01	APMI01.1	gi|494216312|gb|APMI01148693.1|	1	gi|494216312|gb|APMI01148693.1|_2	KshAGramNegOne	KshA	AB ring	1.4e-41	0.492537	partial=01	560	1246	1	81.9	226	1e-110	d__Bacteria;p__Actinobacteria;c__Actinobacteria;o__Corynebacteriales;f__Mycobacteriaceae;g__Mycobacterium
WWT_01	APMI01.1	gi|494287920|gb|APMI01110134.1|	1	gi|494287920|gb|APMI01110134.1|_2	IpdCGramPos	IpdC	CD ring	1.5e-61	0.690751	partial=01	342	1124	1	78	250	2.5e-110	d__Bacteria;p__Bacteroidetes;c__Chitinophagia;o__Chitinophagales;f__Chitinophagaceae
WWT_01	APMI01.1	gi|494561797|gb|APMI01015819.1|	1	gi|494561797|gb|APMI01015819.1|_1	KstDGramNeg	KstD	AB ring	4.6e-86	0.66129	partial=10	3	1166	-1	53.4	373	4.9e-110	d__Bacteria;p__Proteobacteria;c__Betaproteobacteria;o__Burkholderiales
WWT_01	APMI01.1	gi|494183161|gb|APMI01167637.1|	1	gi|494183161|gb|APMI01167637.1|_1	HsaEGramPos	HsaE	HHDOA	1.8e-75	0.984674	partial=00	33	836	1	73.2	265	5.8e-110	d__Bacteria;p__Proteobacteria;c__Alphaproteobacteria;o__Rhizobiales;f__Bradyrhizobiaceae;g__Bradyrhizobium
WWT_01	APMI01.1	gi|494560695|gb|APMI01016269.1|	1	gi|494560695|gb|APMI01016269.1|_8	HsaEGramPos	HsaE	HHDOA	8.8e-72	0.97318	partial=00	5182	6030	-1	77.3	269	1.4e-109	d__Bacteria;p__Proteobacteria;c__Alphaproteobacteria;o__Sphingomonadales;f__Sphingomonadaceae
WWT_01	APMI01.1	gi|494408588|gb|APMI01039834.1|	1	gi|494408588|gb|APMI01039834.1|_2	HsaEGramPos	HsaE	HHDOA	2.1e-78	0.988506	partial=00	662	1465	1	73.9	261	3.8e-109	d__Bacteria;p__Proteobacteria;c__Alphaproteobacteria;o__Rhizobiales;f__Bradyrhizobiaceae;g__Bradyrhizobium
WWT_01	APMI01.1	gi|494587206|gb|APMI01000025.1|	2	gi|494587206|gb|APMI01000025.1|_3	HsaEGramPos	HsaE	HHDOA	4.4e-77	0.992337	partial=00	993	1778	-1	74.2	260	4.8e-109	d__Bacteria;p__Actinobacteria;c__Actinobacteria;o__Micrococcales;f__Micrococcaceae;g__Arthrobacter
WWT_01	APMI01.1	gi|494262644|gb|APMI01123530.1|	1	gi|494262644|gb|APMI01123530.1|_1	IpdCGramPos	IpdC	CD ring	2.6e-39	0.569364	partial=01	116	1090	-1	61.5	322	6e-109	d__Bacteria;p__Actinobacteria;c__Actinobacteria;o__Streptomycetales;f__Streptomycetaceae;g__Streptomyces
WWT_01	APMI01.1	gi|494584332|gb|APMI01001823.1|	1	gi|494584332|gb|APMI01001823.1|_18	IpdCGramPos	IpdC	CD ring	2.9e-28	0.404624	partial=00	18771	19847	1	57.9	349	6.6e-109	d__Bacteria;p__Proteobacteria;c__Alphaproteobacteria
WWT_01	APMI01.1	gi|494316634|gb|APMI01093721.1|	1	gi|494316634|gb|APMI01093721.1|_2	IpdCGramPos	IpdC	CD ring	6.1e-31	0.473988	partial=00	807	2003	-1	54.9	368	1.6e-108	d__Bacteria;p__Proteobacteria
WWT_01	APMI01.1	gi|494402721|gb|APMI01043404.1|	2	gi|494402721|gb|APMI01043404.1|_6	IpdAGramNeg	IpdA	CD ring	1.9e-79	0.667808	partial=01	5009	5602	-1	99.5	197	2.4e-108	d__Bacteria;p__Proteobacteria;c__Alphaproteobacteria;o__Rhizobiales;f__Phyllobacteriaceae;g__Aminobacter
WWT_01	APMI01.1	gi|494290896|gb|APMI01108658.1|	2	gi|494290896|gb|APMI01108658.1|_4	IpdAGramNeg	IpdA	CD ring	6.6e-35	0.804795	partial=00	1596	2417	1	72.5	273	7.2e-108	d__Bacteria;p__Proteobacteria;c__Alphaproteobacteria;o__Rhizobiales;f__Bradyrhizobiaceae;g__Rhodopseudomonas
WWT_01	APMI01.1	gi|494329048|gb|APMI01086396.1|	2	gi|494329048|gb|APMI01086396.1|_3	HsaF	HsaF	HHDOA	3.7e-104	0.60961	partial=00	1255	1890	1	95.7	209	7.3e-108	d__Bacteria;p__Proteobacteria;c__Betaproteobacteria;o__Rhodocyclales;f__Rhodocyclaceae
WWT_01	APMI01.1	gi|494369024|gb|APMI01061893.1|	1	gi|494369024|gb|APMI01061893.1|_1	HsaAGramNeg	HsaA	AB ring	8.7e-57	0.655172	partial=10	2	775	-1	73.5	257	2.9e-106	d__Bacteria;p__Proteobacteria;c__Alphaproteobacteria;o__Sphingomonadales;f__Sphingomonadaceae;g__Sphingomonas;s__Sphingomonas hengshuiensis
WWT_01	APMI01.1	gi|494544808|gb|APMI01025412.1|	2	gi|494544808|gb|APMI01025412.1|_2	IpdBGramPos	IpdB	CD ring	2.5e-27	0.901235	partial=00	938	1735	-1	74.7	265	3.9e-106	d__Bacteria;p__Actinobacteria;c__Actinobacteria;o__Corynebacteriales;f__Nocardiaceae;g__Rhodococcus
WWT_01	APMI01.1	gi|494390926|gb|APMI01049775.1|	1	gi|494390926|gb|APMI01049775.1|_1	HsaEGramNeg	HsaE	HHDOA	6.6e-74	0.918288	partial=10	2	748	-1	79.1	244	8.1e-106	d__Bacteria;p__Proteobacteria;c__Alphaproteobacteria;o__Sphingomonadales;f__Sphingomonadaceae
WWT_01	APMI01.1	gi|494252296|gb|APMI01129072.1|	1	gi|494252296|gb|APMI01129072.1|_2	HsaEGramPos	HsaE	HHDOA	2.2e-75	0.980843	partial=01	288	1076	1	72.1	262	8.5e-106	d__Bacteria;p__Proteobacteria;c__Alphaproteobacteria;o__Rhizobiales;f__Bradyrhizobiaceae;g__Bradyrhizobium
WWT_01	APMI01.1	gi|494358574|gb|APMI01068533.1|	1	gi|494358574|gb|APMI01068533.1|_1	HsaEGramPos	HsaE	HHDOA	6.8e-72	0.896552	partial=10	1	726	-1	78	241	3e-105	d__Bacteria;p__Proteobacteria;c__Alphaproteobacteria;o__Rhodospirillales;f__Rhodospirillaceae;g__Magnetospirillum
WWT_01	APMI01.1	gi|494403679|gb|APMI01042982.1|	3	gi|494403679|gb|APMI01042982.1|_2	HsaEGramNeg	HsaE	HHDOA	9.6e-127	0.988327	partial=00	1349	2128	-1	78.8	259	4.2e-105	d__Bacteria;p__Proteobacteria;c__Alphaproteobacteria;o__Sphingomonadales;f__Sphingomonadaceae
WWT_01	APMI01.1	gi|494584455|gb|APMI01001750.1|	8	gi|494584455|gb|APMI01001750.1|_38	HsaCGramNeg	HsaC	AB ring	9.7e-75	0.967857	partial=00	52953	53855	1	60.5	299	4.1e-104	d__Bacteria;p__Proteobacteria;c__Alphaproteobacteria;o__Sphingomonadales;f__Sphingomonadaceae;g__Sphingobium
WWT_01	APMI01.1	gi|494304623|gb|APMI01101140.1|	1	gi|494304623|gb|APMI01101140.1|_2	HsaAGramPosCholesterol	HsaA	AB ring	3.1e-31	0.913613	partial=00	153	1238	1	52.4	355	1.1e-103	d__Bacteria;p__Bacteroidetes;c__Sphingobacteriia;o__Sphingobacteriales;f__Sphingobacteriaceae
WWT_01	APMI01.1	gi|494389743|gb|APMI01050463.1|	4	gi|494389743|gb|APMI01050463.1|_7	HsaEGramPos	HsaE	HHDOA	8e-98	0.984674	partial=00	5679	6488	-1	72.9	255	9e-103	d__Bacteria;p__Actinobacteria;c__Actinobacteria;o__Pseudonocardiales;f__Pseudonocardiaceae;g__Amycolatopsis
WWT_01	APMI01.1	gi|494575225|gb|APMI01007439.1|	3	gi|494575225|gb|APMI01007439.1|_1	HsaEGramNeg	HsaE	HHDOA	6.2e-51	0.793774	partial=10	3	638	-1	89.5	209	1.6e-102	d__Bacteria;p__Actinobacteria;c__Actinobacteria;o__Micrococcales;f__Intrasporangiaceae
WWT_01	APMI01.1	gi|494352033|gb|APMI01072571.1|	2	gi|494352033|gb|APMI01072571.1|_8	HsaEGramNeg	HsaE	HHDOA	4.2e-110	0.848249	partial=00	6850	7539	-1	84.7	222	2.2e-102	d__Bacteria;p__Proteobacteria;c__Betaproteobacteria;o__Burkholderiales
WWT_01	APMI01.1	gi|494587081|gb|APMI01000104.1|	5	gi|494587081|gb|APMI01000104.1|_1096	HsaAGramPosCholesterol	HsaA	AB ring	8.5e-30	0.918848	partial=00	1266641	1267705	1	52.2	358	3.5e-102	d__Bacteria;p__Bacteroidetes;c__Chitinophagia;o__Chitinophagales;f__Chitinophagaceae;g__Flavisolibacter;s__Flavisolibacter sp. LCS9
WWT_01	APMI01.1	gi|494367008|gb|APMI01063116.1|	2	gi|494367008|gb|APMI01063116.1|_1	HsaG	HsaG	HHDOA	1.7e-104	0.690972	partial=10	2	655	-1	90.3	206	8.9e-101	d__Bacteria;p__Actinobacteria;c__Actinobacteria;o__Micrococcales;f__Intrasporangiaceae;g__Janibacter
WWT_01	APMI01.1	gi|494423304|gb|APMI01031651.1|	6	gi|494423304|gb|APMI01031651.1|_7	HsaEGramNeg	HsaE	HHDOA	9.2e-81	0.988327	partial=00	4558	5346	1	73.7	255	1.1e-100	d__Bacteria;p__Proteobacteria
WWT_01	APMI01.1	gi|494585528|gb|APMI01000970.1|	6	gi|494585528|gb|APMI01000970.1|_62	HsaEGramNeg	HsaE	HHDOA	5.7e-82	0.988327	partial=00	75584	76372	1	73.7	255	1.4e-100	d__Bacteria;p__Proteobacteria
WWT_01	APMI01.1	gi|494331807|gb|APMI01084688.1|	3	gi|494331807|gb|APMI01084688.1|_1	HsaF	HsaF	HHDOA	1.4e-101	0.624625	partial=10	1	651	-1	85.7	217	2e-100	d__Bacteria;p__Proteobacteria;c__Alphaproteobacteria;o__Rhizobiales
WWT_01	APMI01.1	gi|494351694|gb|APMI01072770.1|	2	gi|494351694|gb|APMI01072770.1|_1	HsaEGramPos	HsaE	HHDOA	3.6e-46	0.812261	partial=10	2	670	-1	82.5	223	1.3e-99	d__Bacteria;p__Proteobacteria;c__Alphaproteobacteria;o__Sphingomonadales;f__Sphingomonadaceae;g__Novosphingobium
WWT_01	APMI01.1	gi|494323783|gb|APMI01089609.1|	3	gi|494323783|gb|APMI01089609.1|_2	HsaEGramPos	HsaE	HHDOA	1.3e-94	0.977011	partial=00	137	928	1	73.5	260	2.9e-98	d__Bacteria;p__Actinobacteria;c__Actinobacteria;o__Pseudonocardiales;f__Pseudonocardiaceae;g__Amycolatopsis
WWT_01	APMI01.1	gi|494414749|gb|APMI01036550.1|	1	gi|494414749|gb|APMI01036550.1|_2	HsaEGramNeg	HsaE	HHDOA	1.2e-78	0.980545	partial=00	753	1559	1	69.8	258	3e-98	d__Bacteria;p__Proteobacteria;c__Alphaproteobacteria;o__Sphingomonadales;f__Sphingomonadaceae;g__Sphingomonas
WWT_01	APMI01.1	gi|494393262|gb|APMI01048303.1|	2	gi|494393262|gb|APMI01048303.1|_1	HsaEGramPos	HsaE	HHDOA	1.6e-97	0.977011	partial=00	200	994	1	69.5	259	1.9e-97	d__Bacteria;p__Actinobacteria;c__Actinobacteria;o__Pseudonocardiales;f__Pseudonocardiaceae;g__Amycolatopsis
WWT_01	APMI01.1	gi|494579474|gb|APMI01005001.1|	1	gi|494579474|gb|APMI01005001.1|_6	HsaCGramNeg	HsaC	AB ring	3.6e-62	0.964286	partial=00	4121	4984	1	80.4	199	1.8e-96	d__Bacteria;p__Proteobacteria;c__Alphaproteobacteria;o__Sphingomonadales;f__Sphingomonadaceae;g__Novosphingobium
WWT_01	APMI01.1	gi|494293676|gb|APMI01107117.1|	1	gi|494293676|gb|APMI01107117.1|_1	IpdCGramPos	IpdC	CD ring	1e-54	0.578035	partial=01	27	650	1	85.1	208	2.2e-96	d__Bacteria;p__Bacteroidetes;c__Sphingobacteriia;o__Sphingobacteriales;f__Sphingobacteriaceae;g__Pedobacter
WWT_01	APMI01.1	gi|494331807|gb|APMI01084688.1|	3	gi|494331807|gb|APMI01084688.1|_3	HsaEGramNeg	HsaE	HHDOA	2e-73	0.910506	partial=01	1598	2320	-1	76.4	237	5.6e-96	d__Bacteria;p__Proteobacteria;c__Alphaproteobacteria;o__Rhodobacterales;f__Rhodobacteraceae;g__Celeribacter;s__Celeribacter sp. NH195
WWT_01	APMI01.1	gi|494584594|gb|APMI01001657.1|	2	gi|494584594|gb|APMI01001657.1|_127	KshAGramNegTwo	KshA	AB ring	1.2e-52	0.892655	partial=00	141803	142798	1	51.5	326	1.7e-95	d__Bacteria;p__Bacteroidetes;c__Chitinophagia;o__Chitinophagales;f__Saprospiraceae;g__Aureispira;s__Aureispira sp. CCB-QB1
WWT_01	APMI01.1	gi|494585528|gb|APMI01000970.1|	6	gi|494585528|gb|APMI01000970.1|_65	HsaEGramPos	HsaE	HHDOA	4.6e-67	0.954023	partial=00	78359	79129	1	69.7	254	6.6e-95	d__Bacteria;p__Proteobacteria;c__Alphaproteobacteria;o__Rhodobacterales;f__Rhodobacteraceae;g__Celeribacter;s__Celeribacter sp. NH195
WWT_01	APMI01.1	gi|494423304|gb|APMI01031651.1|	6	gi|494423304|gb|APMI01031651.1|_10	HsaEGramPos	HsaE	HHDOA	1.5e-66	0.954023	partial=00	7333	8103	1	70.1	254	1.1e-94	d__Bacteria;p__Proteobacteria;c__Alphaproteobacteria;o__Rhodobacterales;f__Rhodobacteraceae;g__Celeribacter;s__Celeribacter sp. NH195
WWT_01	APMI01.1	gi|494415011|gb|APMI01036372.1|	3	gi|494415011|gb|APMI01036372.1|_3	HsaCGramNeg	HsaC	AB ring	2.6e-103	0.725	partial=01	1655	2302	-1	78.6	206	2.1e-94	d__Bacteria;p__Proteobacteria;c__Betaproteobacteria;o__Burkholderiales;f__Comamonadaceae
WWT_01	APMI01.1	gi|494253583|gb|APMI01128343.1|	1	gi|494253583|gb|APMI01128343.1|_1	HsaF	HsaF	HHDOA	5.9e-95	0.558559	partial=10	3	596	1	89.8	197	5.6e-94	d__Bacteria;p__Proteobacteria;c__Betaproteobacteria;o__Rhodocyclales;f__Rhodocyclaceae
WWT_01	APMI01.1	gi|494281334|gb|APMI01113912.1|	2	gi|494281334|gb|APMI01113912.1|_2	HsaEGramNeg	HsaE	HHDOA	1.3e-76	0.972763	partial=00	386	1165	-1	70.9	254	1.6e-93	d__Bacteria;p__Proteobacteria;c__Alphaproteobacteria;o__Sphingomonadales;f__Sphingomonadaceae
WWT_01	APMI01.1	gi|494585285|gb|APMI01001135.1|	3	gi|494585285|gb|APMI01001135.1|_3	HsaEGramNeg	HsaE	HHDOA	1.3e-120	0.988327	partial=00	1623	2414	-1	66.5	260	2.2e-93	d__Bacteria;p__Proteobacteria;c__Betaproteobacteria;o__Rhodocyclales;f__Rhodocyclaceae
WWT_01	APMI01.1	gi|494183364|gb|APMI01167534.1|	1	gi|494183364|gb|APMI01167534.1|_2	IpdCGramPos	IpdC	CD ring	1.5e-33	0.378613	partial=01	557	1186	-1	85.2	203	3e-93	d__Bacteria;p__Proteobacteria;c__Alphaproteobacteria
WWT_01	APMI01.1	gi|494576317|gb|APMI01006759.1|	5	gi|494576317|gb|APMI01006759.1|_8	HsaEGramNeg	HsaE	HHDOA	4e-120	0.988327	partial=00	6201	6992	1	65.8	260	6.3e-93	d__Bacteria;p__Proteobacteria;c__Betaproteobacteria
WWT_01	APMI01.1	gi|494216798|gb|APMI01148423.1|	1	gi|494216798|gb|APMI01148423.1|_1	HsaF	HsaF	HHDOA	9.4e-93	0.540541	partial=10	2	565	1	92.9	184	2.9e-92	d__Bacteria;p__Proteobacteria;c__Betaproteobacteria;o__Burkholderiales;f__Comamonadaceae
WWT_01	APMI01.1	gi|494264413|gb|APMI01122490.1|	1	gi|494264413|gb|APMI01122490.1|_2	HsaEGramPos	HsaE	HHDOA	8e-68	0.877395	partial=01	687	1409	1	69.2	240	3.8e-92	d__Bacteria;p__Proteobacteria;c__Alphaproteobacteria;o__Rhizobiales;f__Bradyrhizobiaceae;g__Bradyrhizobium
WWT_01	APMI01.1	gi|494551198|gb|APMI01021848.1|	2	gi|494551198|gb|APMI01021848.1|_2	IpdBGramNeg	IpdB	CD ring	2.5e-32	0.880658	partial=00	509	1333	-1	72.6	219	7.3e-92	d__Bacteria;p__Proteobacteria;c__Alphaproteobacteria;o__Rhizobiales;f__Rhizobiaceae;g__Rhizobium
WWT_01	APMI01.1	gi|494288182|gb|APMI01109996.1|	1	gi|494288182|gb|APMI01109996.1|_1	HsaCGramNeg	HsaC	AB ring	1.4e-66	0.7	partial=10	2	616	1	78.9	204	2.7e-91	d__Bacteria;p__Proteobacteria;c__Alphaproteobacteria;o__Sphingomonadales;f__Sphingomonadaceae;g__Novosphingobium;s__Novosphingobium tardaugens
WWT_01	APMI01.1	gi|494584455|gb|APMI01001750.1|	8	gi|494584455|gb|APMI01001750.1|_46	HsaEGramNeg	HsaE	HHDOA	9.1e-77	0.964981	partial=00	60160	60945	1	65.2	253	1.7e-90	d__Bacteria;p__Proteobacteria;c__Alphaproteobacteria;o__Sphingomonadales;f__Sphingomonadaceae;g__Novosphingobium
WWT_01	APMI01.1	gi|494200367|gb|APMI01157695.1|	1	gi|494200367|gb|APMI01157695.1|_2	HsaCGramNeg	HsaC	AB ring	1.5e-29	0.517857	partial=01	777	1274	1	98.8	166	3.5e-89	d__Bacteria;p__Proteobacteria;c__Betaproteobacteria;o__Burkholderiales;f__Comamonadaceae;g__Acidovorax
WWT_01	APMI01.1	gi|494570019|gb|APMI01010481.1|	1	gi|494570019|gb|APMI01010481.1|_6	HsaAGramPosCholesterol	HsaA	AB ring	1e-28	0.913613	partial=00	4578	5708	-1	46.6	354	3.9e-88	d__Bacteria;p__Bacteroidetes;c__Chitinophagia;o__Chitinophagales;f__Chitinophagaceae;g__Niabella
WWT_01	APMI01.1	gi|494367008|gb|APMI01063116.1|	2	gi|494367008|gb|APMI01063116.1|_2	HsaEGramPos	HsaE	HHDOA	3.9e-78	0.770115	partial=01	652	1278	-1	80.2	202	4.9e-88	d__Bacteria;p__Actinobacteria;c__Actinobacteria;o__Micrococcales;f__Intrasporangiaceae;g__Janibacter
WWT_01	APMI01.1	gi|494340180|gb|APMI01079910.1|	2	gi|494340180|gb|APMI01079910.1|_2	KstDGramPosCholesterolTwo	KstD	AB ring	9.5e-54	0.441176	partial=01	814	1581	1	66.1	242	1.9e-86	d__Bacteria;p__Proteobacteria;c__Alphaproteobacteria;o__Rhizobiales;f__Bradyrhizobiaceae;g__Bradyrhizobium
WWT_01	APMI01.1	gi|494350804|gb|APMI01073281.1|	1	gi|494350804|gb|APMI01073281.1|_2	HsaEGramNeg	HsaE	HHDOA	7.3e-99	0.743191	partial=01	661	1251	1	83.2	197	1.9e-86	d__Bacteria;p__Proteobacteria;c__Betaproteobacteria;o__Burkholderiales;f__Burkholderiaceae
WWT_01	APMI01.1	gi|494576317|gb|APMI01006759.1|	5	gi|494576317|gb|APMI01006759.1|_9	HsaEGramPos	HsaE	HHDOA	3.9e-72	0.988506	partial=00	6999	7787	1	61.7	261	9.8e-86	d__Bacteria;p__Proteobacteria;c__Betaproteobacteria;o__Rhodocyclales;f__Rhodocyclaceae
WWT_01	APMI01.1	gi|494585041|gb|APMI01001299.1|	2	gi|494585041|gb|APMI01001299.1|_84	HsaAGramNeg	HsaA	AB ring	1.3e-31	0.923077	partial=00	81233	82285	1	46.3	354	1.7e-85	d__Bacteria;p__Firmicutes;c__Bacilli;o__Bacillales;f__Paenibacillaceae;g__Paenibacillus
WWT_01	APMI01.1	gi|494585285|gb|APMI01001135.1|	3	gi|494585285|gb|APMI01001135.1|_2	HsaEGramPos	HsaE	HHDOA	5.1e-72	0.988506	partial=00	828	1616	-1	61.3	261	2.2e-85	d__Bacteria;p__Proteobacteria;c__Betaproteobacteria;o__Rhodocyclales;f__Rhodocyclaceae
WWT_01	APMI01.1	gi|494399441|gb|APMI01044715.1|	2	gi|494399441|gb|APMI01044715.1|_7	HsaEGramNeg	HsaE	HHDOA	9.2e-69	0.85214	partial=01	5387	6058	1	74.7	217	7e-85	d__Bacteria;p__Proteobacteria;c__Alphaproteobacteria;o__Sphingomonadales;f__Sphingomonadaceae;g__Sphingopyxis
WWT_01	APMI01.1	gi|494323783|gb|APMI01089609.1|	3	gi|494323783|gb|APMI01089609.1|_3	HsaG	HsaG	HHDOA	3.7e-94	0.631944	partial=00	930	1559	1	83.4	187	3.6e-83	d__Bacteria;p__Actinobacteria;c__Actinobacteria;o__Micrococcales;f__Intrasporangiaceae
WWT_01	APMI01.1	gi|494414207|gb|APMI01036898.1|	2	gi|494414207|gb|APMI01036898.1|_1	HsaEGramPos	HsaE	HHDOA	3.4e-47	0.666667	partial=10	3	548	-1	86.8	182	5.4e-83	d__Bacteria;p__Proteobacteria;c__Gammaproteobacteria;o__Pseudomonadales;f__Pseudomonadaceae;g__Pseudomonas
WWT_01	APMI01.1	gi|494183014|gb|APMI01167715.1|	1	gi|494183014|gb|APMI01167715.1|_2	KstDGramNeg	KstD	AB ring	1.1e-44	0.403226	partial=01	367	1047	1	68.4	225	9.7e-82	d__Bacteria;p__Proteobacteria;c__Alphaproteobacteria;o__Rhizobiales;f__Bradyrhizobiaceae;g__Bradyrhizobium
WWT_01	APMI01.1	gi|494253111|gb|APMI01128601.1|	1	gi|494253111|gb|APMI01128601.1|_1	HsaEGramPos	HsaE	HHDOA	3.5e-70	0.724138	partial=10	2	583	-1	77.3	194	2.7e-80	d__Bacteria;p__Actinobacteria;c__Actinobacteria;o__Micrococcales;f__Intrasporangiaceae
WWT_01	APMI01.1	gi|494294921|gb|APMI01106218.1|	1	gi|494294921|gb|APMI01106218.1|_1	HsaAGramNeg	HsaA	AB ring	4.2e-99	0.458886	partial=11	3	527	-1	77.3	172	4.5e-79	d__Bacteria;p__Proteobacteria;c__Betaproteobacteria;o__Burkholderiales;f__Comamonadaceae;g__Comamonas
WWT_01	APMI01.1	gi|494575147|gb|APMI01007486.1|	2	gi|494575147|gb|APMI01007486.1|_1	HsaEGramPos	HsaE	HHDOA	1.4e-45	0.639847	partial=10	3	521	-1	84.4	173	4.5e-79	d__Bacteria;p__Proteobacteria;c__Betaproteobacteria;o__Rhodocyclales;f__Rhodocyclaceae;g__Thauera;s__Thauera sp. ZV-1-C
WWT_01	APMI01.1	gi|494315196|gb|APMI01094587.1|	1	gi|494315196|gb|APMI01094587.1|_1	HsaEGramPos	HsaE	HHDOA	1.5e-75	0.777778	partial=10	1	633	-1	70.2	198	2.1e-75	d__Bacteria;p__Actinobacteria;c__Actinobacteria
WWT_01	APMI01.1	gi|494304430|gb|APMI01101292.1|	2	gi|494304430|gb|APMI01101292.1|_2	HsaF	HsaF	HHDOA	2.2e-75	0.426426	partial=01	968	1414	1	94.6	149	3.4e-75	d__Bacteria;p__Proteobacteria;c__Betaproteobacteria;o__Rhodocyclales;f__Rhodocyclaceae
WWT_01	APMI01.1	gi|494329323|gb|APMI01086231.1|	2	gi|494329323|gb|APMI01086231.1|_2	HsaF	HsaF	HHDOA	4.8e-76	0.426426	partial=01	829	1269	1	97.3	147	1.6e-74	d__Bacteria;p__Proteobacteria;c__Betaproteobacteria;o__Burkholderiales;f__Burkholderiaceae
WWT_01	APMI01.1	gi|494180734|gb|APMI01168890.1|	1	gi|494180734|gb|APMI01168890.1|_1	HsaG	HsaG	HHDOA	1.3e-101	0.697917	partial=10	3	641	-1	68.8	205	1.8e-74	d__Bacteria;p__Actinobacteria;c__Actinobacteria;o__Micrococcales;f__Intrasporangiaceae
WWT_01	APMI01.1	gi|494587065|gb|APMI01000112.1|	2	gi|494587065|gb|APMI01000112.1|_5	HsaF	HsaF	HHDOA	5.6e-75	0.426426	partial=01	3012	3455	1	93.9	148	4.8e-74	d__Bacteria;p__Proteobacteria;c__Betaproteobacteria;o__Rhodocyclales;f__Rhodocyclaceae;g__Thauera
WWT_01	APMI01.1	gi|494564763|gb|APMI01013901.1|	1	gi|494564763|gb|APMI01013901.1|_6	KshAGramNegOne	KshA	AB ring	4.5e-26	0.647761	partial=00	5513	6544	1	45.3	340	6.6e-74	d__Bacteria;p__Proteobacteria;c__Alphaproteobacteria;o__Sphingomonadales;f__Sphingomonadaceae;g__Sphingomonas
WWT_01	APMI01.1	gi|494409266|gb|APMI01039349.1|	1	gi|494409266|gb|APMI01039349.1|_3	KstDGramNeg	KstD	AB ring	9.1e-72	0.507168	partial=01	879	1748	-1	49.3	296	7.2e-74	d__Bacteria;p__Proteobacteria;c__Alphaproteobacteria
WWT_01	APMI01.1	gi|494355749|gb|APMI01070136.1|	3	gi|494355749|gb|APMI01070136.1|_1	HsaG	HsaG	HHDOA	8.1e-88	0.663194	partial=10	2	760	1	69.6	204	4.1e-73	d__Bacteria;p__Actinobacteria;c__Actinobacteria;o__Micrococcales;f__Intrasporangiaceae
WWT_01	APMI01.1	gi|494345954|gb|APMI01076320.1|	1	gi|494345954|gb|APMI01076320.1|_1	IpdCGramPos	IpdC	CD ring	3.1e-29	0.398844	partial=10	2	454	-1	91.3	150	9.3e-73	d__Bacteria;p__Proteobacteria;c__Betaproteobacteria;o__Burkholderiales;f__Comamonadaceae;g__Acidovorax
WWT_01	APMI01.1	gi|494403677|gb|APMI01042984.1|	2	gi|494403677|gb|APMI01042984.1|_4	IpdCGramNeg	IpdC	CD ring	1.3e-75	0.485714	partial=01	1968	2468	1	78	177	1e-72	d__Bacteria;p__Proteobacteria;c__Alphaproteobacteria;o__Sphingomonadales;f__Sphingomonadaceae;g__Sphingomonas
WWT_01	APMI01.1	gi|494204821|gb|APMI01155224.1|	2	gi|494204821|gb|APMI01155224.1|_1	HsaEGramNeg	HsaE	HHDOA	2.9e-68	0.525292	partial=10	1	432	1	93	143	3.9e-68	d__Bacteria;p__Proteobacteria;c__Betaproteobacteria;o__Rhodocyclales;f__Rhodocyclaceae
WWT_01	APMI01.1	gi|494414207|gb|APMI01036898.1|	2	gi|494414207|gb|APMI01036898.1|_2	HsaEGramNeg	HsaE	HHDOA	5e-69	0.525292	partial=01	545	976	-1	91.6	143	6.6e-68	d__Bacteria;p__Proteobacteria;c__Betaproteobacteria;o__Rhodocyclales;f__Rhodocyclaceae
WWT_01	APMI01.1	gi|494571817|gb|APMI01009390.1|	1	gi|494571817|gb|APMI01009390.1|_1	HsaEGramNeg	HsaE	HHDOA	2.2e-37	0.564202	partial=11	1	441	1	85.7	147	2e-67	d__Bacteria;p__Actinobacteria;c__Actinobacteria;o__Micrococcales;f__Intrasporangiaceae;g__Janibacter
WWT_01	APMI01.1	gi|494409491|gb|APMI01039236.1|	1	gi|494409491|gb|APMI01039236.1|_2	HsaEGramNeg	HsaE	HHDOA	6.5e-69	0.540856	partial=01	740	1177	1	91.7	144	9.6e-67	d__Bacteria;p__Proteobacteria;c__Betaproteobacteria;o__Burkholderiales;f__Comamonadaceae
WWT_01	APMI01.1	gi|494421889|gb|APMI01032446.1|	1	gi|494421889|gb|APMI01032446.1|_6	IpdCGramPos	IpdC	CD ring	6.2e-54	0.456647	partial=01	4811	5323	-1	77.6	170	1.1e-66	d__Bacteria;p__Proteobacteria;c__Alphaproteobacteria;o__Sphingomonadales;f__Sphingomonadaceae;g__Sphingomonas
WWT_01	APMI01.1	gi|494545782|gb|APMI01024965.1|	5	gi|494545782|gb|APMI01024965.1|_4	HsaEGramNeg	HsaE	HHDOA	8.3e-59	0.618677	partial=00	1551	2045	1	76.2	164	3.5e-65	d__Bacteria;p__Actinobacteria;c__Actinobacteria;o__Pseudonocardiales;f__Pseudonocardiaceae;g__Amycolatopsis
WWT_01	APMI01.1	gi|494211961|gb|APMI01151204.1|	1	gi|494211961|gb|APMI01151204.1|_1	KstDGramPos	KstD	AB ring	7.6e-58	0.53125	partial=10	2	883	1	46.8	293	3.1e-64	d__Bacteria;p__Proteobacteria;c__Betaproteobacteria;o__Burkholderiales;f__Alcaligenaceae;g__Azohydromonas
WWT_01	APMI01.1	gi|494261974|gb|APMI01123891.1|	2	gi|494261974|gb|APMI01123891.1|_1	HsaEGramPos	HsaE	HHDOA	2.5e-39	0.51341	partial=10	1	414	1	93.4	137	2.7e-63	d__Bacteria;p__Proteobacteria;c__Betaproteobacteria;o__Rhodocyclales;f__Rhodocyclaceae
WWT_01	APMI01.1	gi|494329321|gb|APMI01086232.1|	1	gi|494329321|gb|APMI01086232.1|_1	HsaF	HsaF	HHDOA	8.7e-60	0.366366	partial=11	1	369	1	96.7	123	2.1e-62	d__Bacteria;p__Proteobacteria;c__Betaproteobacteria;o__Burkholderiales;f__Burkholderiaceae;g__Burkholderia
WWT_01	APMI01.1	gi|494308099|gb|APMI01098687.1|	3	gi|494308099|gb|APMI01098687.1|_1	HsaEGramPos	HsaE	HHDOA	3.1e-33	0.494253	partial=10	1	402	-1	90.3	134	2.3e-62	d__Bacteria;p__Proteobacteria;c__Betaproteobacteria;o__Burkholderiales;f__Comamonadaceae;g__Comamonas
WWT_01	APMI01.1	gi|494181848|gb|APMI01168275.1|	1	gi|494181848|gb|APMI01168275.1|_2	HsaF	HsaF	HHDOA	2.3e-56	0.327327	partial=01	152	538	-1	93.8	128	2.6e-60	d__Bacteria;p__Proteobacteria;c__Betaproteobacteria;o__Burkholderiales
WWT_01	APMI01.1	gi|494200366|gb|APMI01157696.1|	1	gi|494200366|gb|APMI01157696.1|_1	HsaCGramNeg	HsaC	AB ring	8.3e-30	0.364286	partial=11	2	328	1	100	109	7.2e-59	d__Bacteria;p__Proteobacteria;c__Betaproteobacteria;o__Burkholderiales;f__Comamonadaceae;g__Acidovorax
WWT_01	APMI01.1	gi|494281334|gb|APMI01113912.1|	2	gi|494281334|gb|APMI01113912.1|_1	HsaG	HsaG	HHDOA	1.8e-53	0.420139	partial=10	3	386	-1	84.4	128	5.1e-56	d__Bacteria;p__Proteobacteria;c__Alphaproteobacteria;o__Rhodobacterales;f__Hyphomonadaceae;g__Hyphomonas
WWT_01	APMI01.1	gi|494360054|gb|APMI01067750.1|	1	gi|494360054|gb|APMI01067750.1|_1	HsaCGramNeg	HsaC	AB ring	6.4e-44	0.567857	partial=10	1	606	1	58.4	190	4e-55	d__Bacteria;p__Proteobacteria;c__Betaproteobacteria;o__Burkholderiales;f__Burkholderiaceae;g__Burkholderia
WWT_01	APMI01.1	gi|494545780|gb|APMI01024966.1|	1	gi|494545780|gb|APMI01024966.1|_1	HsaEGramNeg	HsaE	HHDOA	1.3e-32	0.48249	partial=11	3	395	1	83.2	131	1.7e-54	d__Bacteria;p__Actinobacteria;c__Actinobacteria;o__Micrococcales;f__Intrasporangiaceae;g__Janibacter
WWT_01	APMI01.1	gi|494260171|gb|APMI01124981.1|	3	gi|494260171|gb|APMI01124981.1|_1	HsaEGramPos	HsaE	HHDOA	1.9e-33	0.54023	partial=10	1	438	-1	76.6	145	2.5e-54	d__Bacteria;p__Proteobacteria;c__Alphaproteobacteria;o__Sphingomonadales;f__Sphingomonadaceae
WWT_01	APMI01.1	gi|494308099|gb|APMI01098687.1|	3	gi|494308099|gb|APMI01098687.1|_3	HsaG	HsaG	HHDOA	5.2e-50	0.371528	partial=01	1470	1820	-1	90.5	116	4.1e-52	d__Bacteria;p__Proteobacteria;c__Betaproteobacteria;o__Rhodocyclales;f__Rhodocyclaceae
WWT_01	APMI01.1	gi|494343223|gb|APMI01078188.1|	3	gi|494343223|gb|APMI01078188.1|_1	HsaEGramPos	HsaE	HHDOA	1.3e-34	0.45977	partial=10	3	374	1	86.1	122	4.8e-51	d__Bacteria;p__Proteobacteria;c__Betaproteobacteria;o__Rhodocyclales;f__Rhodocyclaceae
WWT_01	APMI01.1	gi|494318054|gb|APMI01092905.1|	1	gi|494318054|gb|APMI01092905.1|_1	HsaEGramNeg	HsaE	HHDOA	5.7e-50	0.416342	partial=11	1	324	1	91.7	108	1.5e-48	d__Bacteria;p__Proteobacteria;c__Gammaproteobacteria;o__Pseudomonadales;f__Pseudomonadaceae;g__Pseudomonas
WWT_01	APMI01.1	gi|494577204|gb|APMI01006240.1|	1	gi|494577204|gb|APMI01006240.1|_1	HsaEGramNeg	HsaE	HHDOA	2.8e-26	0.63035	partial=10	2	577	-1	53.5	187	2.7e-48	d__Bacteria;p__Proteobacteria;c__Alphaproteobacteria;o__Rhizobiales;f__Methylobacteriaceae;g__Methylobacterium
WWT_01	APMI01.1	gi|494179636|gb|APMI01169550.1|	1	gi|494179636|gb|APMI01169550.1|_1	IpdAGramNeg	IpdA	CD ring	4.5e-41	0.907534	partial=00	218	1018	1	42.7	255	1.8e-47	d__Bacteria;p__Proteobacteria;c__Betaproteobacteria;o__Burkholderiales;f__Burkholderiaceae
WWT_01	APMI01.1	gi|494430054|gb|APMI01027777.1|	1	gi|494430054|gb|APMI01027777.1|_1	KstDGramPosCholesterolTwo	KstD	AB ring	2.8e-50	0.419118	partial=10	1	765	-1	48.5	233	3e-47	d__Bacteria;p__Proteobacteria;c__Alphaproteobacteria;o__Sphingomonadales;f__Sphingomonadaceae;g__Sphingobium
WWT_01	APMI01.1	gi|494208712|gb|APMI01153074.1|	1	gi|494208712|gb|APMI01153074.1|_2	HsaEGramPos	HsaE	HHDOA	3.8e-36	0.45977	partial=01	820	1185	1	71.1	121	2.1e-43	d__Bacteria;p__Proteobacteria;c__Alphaproteobacteria;o__Rhizobiales;f__Bradyrhizobiaceae;g__Bradyrhizobium
WWT_01	APMI01.1	gi|494215441|gb|APMI01149181.1|	2	gi|494215441|gb|APMI01149181.1|_1	HsaF	HsaF	HHDOA	6.4e-44	0.324324	partial=10	3	377	1	71.9	121	1e-40	d__Bacteria;p__Actinobacteria;c__Actinobacteria
WWT_01	APMI01.1	gi|494420280|gb|APMI01032878.1|	1	gi|494420280|gb|APMI01032878.1|_2	HsaF	HsaF	HHDOA	1e-28	0.702703	partial=00	871	1881	1	37.5	301	1.1e-38	d__Bacteria;p__Actinobacteria;c__Actinobacteria;o__Corynebacteriales;f__Nocardiaceae;g__Nocardia
WWT_01	APMI01.1	gi|494393262|gb|APMI01048303.1|	2	gi|494393262|gb|APMI01048303.1|_2	HsaG	HsaG	HHDOA	8.8e-48	0.371528	partial=01	996	1370	1	70	120	2.1e-38	d__Bacteria;p__Actinobacteria;c__Actinobacteria;o__Micrococcales;f__Intrasporangiaceae
WWT_01	APMI01.1	gi|494414205|gb|APMI01036899.1|	1	gi|494414205|gb|APMI01036899.1|_1	HsaEGramNeg	HsaE	HHDOA	1.7e-39	0.396887	partial=10	2	322	-1	74.8	107	1.5e-37	d__Bacteria;p__Proteobacteria;c__Gammaproteobacteria;o__Pseudomonadales;f__Pseudomonadaceae;g__Pseudomonas
WWT_01	APMI01.1	gi|494323783|gb|APMI01089609.1|	3	gi|494323783|gb|APMI01089609.1|_4	HsaG	HsaG	HHDOA	1.4e-29	0.315972	partial=00	1556	1969	1	73.1	104	6.4e-36	d__Bacteria;p__Actinobacteria;c__Actinobacteria;o__Micrococcales;f__Intrasporangiaceae;g__Janibacter
WWT_01	APMI01.1	gi|494180735|gb|APMI01168889.1|	1	gi|494180735|gb|APMI01168889.1|_1	HsaG	HsaG	HHDOA	1.8e-38	0.34375	partial=11	3	347	-1	66.1	112	2.6e-35	d__Bacteria;p__Actinobacteria;c__Actinobacteria;o__Micrococcales;f__Intrasporangiaceae;g__Janibacter
WWT_01	APMI01.1	gi|494364338|gb|APMI01064924.1|	1	gi|494364338|gb|APMI01064924.1|_2	IpdBGramNeg	IpdB	CD ring	1.9e-36	0.954733	partial=01	996	1808	-1	37.8	278	8.1e-35	d__Bacteria;p__Acidobacteria;c__Acidobacteriia;o__Acidobacteriales;f__Acidobacteriaceae;s__Acidobacteriaceae bacterium URHE0068
WWT_01	APMI01.1	gi|494545782|gb|APMI01024965.1|	5	gi|494545782|gb|APMI01024965.1|_3	HsaEGramPos	HsaE	HHDOA	6.5e-36	0.37931	partial=00	1237	1602	1	68.5	89	9.6e-28	d__Bacteria;p__Actinobacteria;c__Actinobacteria
WWT_02	CEGC01.1	gi|758099701|emb|CEGC01004630.1|	2	gi|758099701|emb|CEGC01004630.1|_4	KstDGramPosCholesterolTwo	KstD	AB ring	4e-28	0.496324	partial=00	2889	4574	-1	79.6	559	2.9e-260	d__Bacteria;p__Proteobacteria;c__Gammaproteobacteria;o__Oceanospirillales;f__Oceanospirillaceae;g__Marinobacterium;s__Marinobacterium stanieri
WWT_02	CEGC01.1	gi|758092599|emb|CEGC01010831.1|	1	gi|758092599|emb|CEGC01010831.1|_1	KstDGramPosCholesterolTwo	KstD	AB ring	5.7e-30	0.591912	partial=10	2	1327	-1	98.4	442	9.8e-256	d__Bacteria;p__Proteobacteria;c__Alphaproteobacteria;o__Rhizobiales;f__Methylocystaceae;g__Terasakiella
WWT_02	CEGC01.1	gi|758103756|emb|CEGC01000575.1|	3	gi|758103756|emb|CEGC01000575.1|_2	HsaAGramNeg	HsaA	AB ring	5.2e-95	0.981432	partial=00	654	1850	-1	94.5	397	4.1e-221	d__Bacteria;p__Proteobacteria;c__Gammaproteobacteria;o__Oceanospirillales;f__Oceanospirillaceae;g__Marinobacterium;s__Marinobacterium stanieri
WWT_02	CEGC01.1	gi|758096248|emb|CEGC01007900.1|	1	gi|758096248|emb|CEGC01007900.1|_2	HsaAGramPosCholesterol	HsaA	AB ring	2.1e-79	0.992147	partial=00	265	1434	-1	91.5	389	1.4e-213	d__Bacteria;p__Proteobacteria;c__Gammaproteobacteria;o__Oceanospirillales;f__Oceanospirillaceae
WWT_02	CEGC01.1	gi|758103969|emb|CEGC01000362.1|	1	gi|758103969|emb|CEGC01000362.1|_10	HsaAGramPosCholesterol	HsaA	AB ring	3.1e-53	0.926702	partial=00	6741	7889	-1	87.7	382	3.6e-198	d__Bacteria;p__Proteobacteria;c__Gammaproteobacteria;o__Oceanospirillales;f__Oceanospirillaceae;g__Marinobacterium;s__Marinobacterium stanieri
WWT_02	CEGC01.1	gi|758103767|emb|CEGC01000564.1|	3	gi|758103767|emb|CEGC01000564.1|_5	HsaAGramNeg	HsaA	AB ring	6e-100	0.97878	partial=00	3077	4270	-1	82.3	396	7.9e-196	d__Bacteria;p__Proteobacteria;c__Alphaproteobacteria;o__Rhodospirillales;f__Rhodospirillaceae;g__Azospirillum
WWT_02	CEGC01.1	gi|758090693|emb|CEGC01012737.1|	1	gi|758090693|emb|CEGC01012737.1|_1	HsaAGramNeg	HsaA	AB ring	1.3e-174	0.904509	partial=10	1	1029	1	94.4	342	6.3e-194	d__Bacteria;p__Proteobacteria;c__Gammaproteobacteria;o__Oceanospirillales;f__Oceanospirillaceae;g__Marinobacterium;s__Marinobacterium stanieri
WWT_02	CEGC01.1	gi|758094205|emb|CEGC01009529.1|	1	gi|758094205|emb|CEGC01009529.1|_2	HsaF	HsaF	HHDOA	1.1e-176	0.987988	partial=00	274	1311	1	98.8	345	6e-192	d__Bacteria;p__Proteobacteria;c__Alphaproteobacteria;o__Rhodobacterales;f__Hyphomonadaceae;g__Hyphomonas
WWT_02	CEGC01.1	gi|758092161|emb|CEGC01011269.1|	1	gi|758092161|emb|CEGC01011269.1|_1	HsaF	HsaF	HHDOA	5.1e-55	0.372372	partial=10	3	1406	1	86.8	356	1.5e-182	d__Bacteria;p__Bacteroidetes;c__Bacteroidia;o__Bacteroidales;f__Prolixibacteraceae;g__Sunxiuqinia;s__Sunxiuqinia dokdonensis
WWT_02	CEGC01.1	gi|758094239|emb|CEGC01009503.1|	1	gi|758094239|emb|CEGC01009503.1|_1	HsaAGramNeg	HsaA	AB ring	1.7e-42	0.702918	partial=10	2	859	1	97.2	285	5e-160	d__Bacteria;p__Proteobacteria;c__Alphaproteobacteria;o__Rhodobacterales;f__Hyphomonadaceae;g__Hyphomonas
WWT_02	CEGC01.1	gi|758102177|emb|CEGC01002154.1|	3	gi|758102177|emb|CEGC01002154.1|_4	HsaCGramNeg	HsaC	AB ring	3.1e-149	0.992857	partial=00	1959	2849	-1	90.2	296	1.8e-157	d__Bacteria;p__Proteobacteria;c__Gammaproteobacteria;o__Oceanospirillales;f__Oceanospirillaceae;g__Marinobacterium;s__Marinobacterium stanieri
WWT_02	CEGC01.1	gi|758102177|emb|CEGC01002154.1|	3	gi|758102177|emb|CEGC01002154.1|_3	IpdAGramNeg	IpdA	CD ring	5.5e-148	0.996575	partial=00	1062	1934	-1	88.3	290	1.3e-150	d__Bacteria;p__Proteobacteria;c__Gammaproteobacteria;o__Oceanospirillales;f__Oceanospirillaceae;g__Marinobacterium;s__Marinobacterium stanieri
WWT_02	CEGC01.1	gi|758099701|emb|CEGC01004630.1|	2	gi|758099701|emb|CEGC01004630.1|_5	KstDGramNeg	KstD	AB ring	4.3e-148	0.483871	partial=01	4571	5425	-1	91.1	280	8.8e-149	d__Bacteria;p__Proteobacteria;c__Gammaproteobacteria;o__Oceanospirillales;f__Oceanospirillaceae;g__Marinobacterium;s__Marinobacterium stanieri
WWT_02	CEGC01.1	gi|758103168|emb|CEGC01001163.1|	1	gi|758103168|emb|CEGC01001163.1|_3	IpdCGramPos	IpdC	CD ring	9.1e-51	0.66474	partial=00	2080	3114	1	79.2	337	5.8e-147	d__Bacteria;p__Proteobacteria;c__Alphaproteobacteria;o__Rhodospirillales;f__Rhodospirillaceae
WWT_02	CEGC01.1	gi|758102177|emb|CEGC01002154.1|	3	gi|758102177|emb|CEGC01002154.1|_2	IpdBGramNeg	IpdB	CD ring	3.5e-130	0.995885	partial=00	239	1048	-1	94.4	269	8.6e-146	d__Bacteria;p__Proteobacteria;c__Gammaproteobacteria;o__Oceanospirillales;f__Oceanospirillaceae;g__Marinobacterium;s__Marinobacterium stanieri
WWT_02	CEGC01.1	gi|758099059|emb|CEGC01005272.1|	1	gi|758099059|emb|CEGC01005272.1|_2	HsaEGramPos	HsaE	HHDOA	4.9e-78	0.996169	partial=00	240	1043	-1	95.9	267	8e-144	d__Bacteria;p__Proteobacteria;c__Gammaproteobacteria;o__Oceanospirillales;f__Oceanospirillaceae
WWT_02	CEGC01.1	gi|758097586|emb|CEGC01006745.1|	1	gi|758097586|emb|CEGC01006745.1|_1	HsaEGramNeg	HsaE	HHDOA	8.3e-70	0.964981	partial=10	2	841	1	94.8	268	1.6e-142	d__Bacteria;p__Proteobacteria;c__Gammaproteobacteria;o__Oceanospirillales;f__Oceanospirillaceae;g__Marinobacterium
WWT_02	CEGC01.1	gi|758102702|emb|CEGC01001629.1|	1	gi|758102702|emb|CEGC01001629.1|_4	IpdCGramPos	IpdC	CD ring	2.1e-30	0.459538	partial=01	2327	3373	1	72.8	349	1.4e-140	d__Bacteria;p__Proteobacteria;c__Betaproteobacteria;o__Rhodocyclales;f__Rhodocyclaceae;g__Thauera
WWT_02	CEGC01.1	gi|758094513|emb|CEGC01009300.1|	1	gi|758094513|emb|CEGC01009300.1|_3	KshAGramNegTwo	KshA	AB ring	4e-119	0.675141	partial=01	2096	2845	-1	88.7	247	4.9e-135	d__Bacteria;p__Proteobacteria;c__Gammaproteobacteria;o__Alteromonadales
WWT_02	CEGC01.1	gi|758101418|emb|CEGC01002913.1|	1	gi|758101418|emb|CEGC01002913.1|_2	HsaEGramNeg	HsaE	HHDOA	1.8e-132	0.992218	partial=00	255	1040	-1	91.6	261	6.2e-133	d__Bacteria;p__Proteobacteria;c__Gammaproteobacteria;o__Oceanospirillales;f__Oceanospirillaceae
WWT_02	CEGC01.1	gi|758099668|emb|CEGC01004663.1|	2	gi|758099668|emb|CEGC01004663.1|_1	HsaF	HsaF	HHDOA	1.1e-123	0.711712	partial=10	3	731	-1	93.8	243	7.3e-128	d__Bacteria;p__Proteobacteria;c__Gammaproteobacteria;o__Oceanospirillales;f__Oceanospirillaceae
WWT_02	CEGC01.1	gi|758102265|emb|CEGC01002066.1|	1	gi|758102265|emb|CEGC01002066.1|_3	HsaEGramPos	HsaE	HHDOA	4.9e-77	0.980843	partial=00	1706	2518	-1	83.1	266	4e-127	d__Bacteria;p__Proteobacteria;c__Alphaproteobacteria;o__Rhodospirillales;f__Rhodospirillaceae;g__Magnetospirillum
WWT_02	CEGC01.1	gi|758100158|emb|CEGC01004173.1|	1	gi|758100158|emb|CEGC01004173.1|_1	HsaF	HsaF	HHDOA	2.3e-122	0.675676	partial=10	1	705	1	98.3	234	4.6e-127	d__Bacteria;p__Proteobacteria;c__Gammaproteobacteria;o__Alteromonadales;f__Alteromonadaceae;g__Marinobacter
WWT_02	CEGC01.1	gi|758095755|emb|CEGC01008274.1|	1	gi|758095755|emb|CEGC01008274.1|_1	IpdCGramPos	IpdC	CD ring	1.8e-41	0.569364	partial=10	2	895	1	82.4	272	1e-123	d__Bacteria;p__Bacteroidetes;c__Bacteroidia;o__Bacteroidales;f__Prolixibacteraceae;g__Sunxiuqinia;s__Sunxiuqinia dokdonensis
WWT_02	CEGC01.1	gi|758098840|emb|CEGC01005491.1|	1	gi|758098840|emb|CEGC01005491.1|_2	HsaEGramPos	HsaE	HHDOA	3.1e-72	0.992337	partial=00	116	910	-1	84.3	261	3.8e-122	d__Bacteria;p__Proteobacteria;c__Betaproteobacteria;o__Rhodocyclales;f__Rhodocyclaceae
WWT_02	CEGC01.1	gi|758103756|emb|CEGC01000575.1|	3	gi|758103756|emb|CEGC01000575.1|_6	HsaEGramNeg	HsaE	HHDOA	2.8e-78	0.984436	partial=00	4317	5108	1	81	263	1.5e-118	d__Bacteria;p__Proteobacteria;c__Gammaproteobacteria;o__Oceanospirillales;f__Oceanospirillaceae;g__Marinobacterium;s__Marinobacterium stanieri
WWT_02	CEGC01.1	gi|758102766|emb|CEGC01001565.1|	1	gi|758102766|emb|CEGC01001565.1|_8	IpdCGramPos	IpdC	CD ring	2.6e-47	0.693642	partial=00	5685	6656	-1	66.1	322	1.8e-118	d__Bacteria;p__Proteobacteria;c__Betaproteobacteria;o__Burkholderiales
WWT_02	CEGC01.1	gi|758083416|emb|CEGC01020014.1|	1	gi|758083416|emb|CEGC01020014.1|_1	IpdCGramPos	IpdC	CD ring	2.8e-38	0.407514	partial=10	3	677	1	97.3	222	2.2e-118	d__Bacteria;p__Proteobacteria;c__Alphaproteobacteria;o__Rhodobacterales;f__Hyphomonadaceae;g__Hyphomonas
WWT_02	CEGC01.1	gi|758096696|emb|CEGC01007564.1|	1	gi|758096696|emb|CEGC01007564.1|_1	IpdCGramPos	IpdC	CD ring	2.4e-58	0.557803	partial=10	3	614	-1	100	204	1.5e-113	d__Bacteria;p__Proteobacteria;c__Alphaproteobacteria;o__Rhodobacterales;f__Hyphomonadaceae;g__Hyphomonas
WWT_02	CEGC01.1	gi|758102986|emb|CEGC01001345.1|	1	gi|758102986|emb|CEGC01001345.1|_1	IpdCGramPos	IpdC	CD ring	1.5e-41	0.369942	partial=10	2	640	1	96.7	212	2e-113	d__Bacteria;p__Proteobacteria;c__Alphaproteobacteria;o__Rhodobacterales;f__Hyphomonadaceae;g__Hyphomonas
WWT_02	CEGC01.1	gi|758087511|emb|CEGC01015919.1|	1	gi|758087511|emb|CEGC01015919.1|_1	HsaAGramNeg	HsaA	AB ring	1.4e-72	0.737401	partial=11	1	819	1	71.1	273	1e-109	d__Bacteria;p__Proteobacteria;c__Gammaproteobacteria;o__Pseudomonadales;f__Pseudomonadaceae;g__Pseudomonas
WWT_02	CEGC01.1	gi|758090612|emb|CEGC01012818.1|	1	gi|758090612|emb|CEGC01012818.1|_1	IpdCGramPos	IpdC	CD ring	2.8e-58	0.557803	partial=10	1	606	-1	98.5	202	1.1e-105	d__Bacteria;p__Proteobacteria;c__Alphaproteobacteria;o__Rhodobacterales;f__Hyphomonadaceae;g__Hyphomonas
WWT_02	CEGC01.1	gi|758089739|emb|CEGC01013691.1|	1	gi|758089739|emb|CEGC01013691.1|_1	IpdCGramPos	IpdC	CD ring	2.4e-39	0.592486	partial=10	3	845	1	67.1	277	1.1e-103	d__Bacteria;p__Bacteroidetes;c__Bacteroidia;o__Bacteroidales;f__Marinifilaceae;g__Marinifilum;s__Marinifilum fragile
WWT_02	CEGC01.1	gi|758081488|emb|CEGC01021942.1|	1	gi|758081488|emb|CEGC01021942.1|_1	KstDGramPosCholateTwo	KstD	AB ring	9.3e-29	0.422619	partial=10	1	669	1	85.8	219	2.6e-103	d__Bacteria;p__Proteobacteria;c__Gammaproteobacteria;o__Pseudomonadales;f__Pseudomonadaceae;g__Pseudomonas
WWT_02	CEGC01.1	gi|758099975|emb|CEGC01004356.1|	1	gi|758099975|emb|CEGC01004356.1|_2	HsaF	HsaF	HHDOA	2.1e-103	0.60961	partial=00	113	766	1	89.2	204	9.5e-103	d__Bacteria;p__Proteobacteria;c__Gammaproteobacteria;o__Alteromonadales;f__Alteromonadaceae;g__Marinobacter
WWT_02	CEGC01.1	gi|758103767|emb|CEGC01000564.1|	3	gi|758103767|emb|CEGC01000564.1|_2	HsaEGramNeg	HsaE	HHDOA	2e-78	0.984436	partial=00	378	1193	-1	74.2	271	5.9e-102	d__Bacteria;p__Proteobacteria;c__Betaproteobacteria;o__Rhodocyclales;f__Rhodocyclaceae;g__Dechloromonas
WWT_02	CEGC01.1	gi|758086252|emb|CEGC01017178.1|	1	gi|758086252|emb|CEGC01017178.1|_1	HsaEGramNeg	HsaE	HHDOA	5e-113	0.789883	partial=01	51	674	-1	89.3	205	1.1e-100	d__Bacteria;p__Proteobacteria;c__Gammaproteobacteria;o__Oceanospirillales;f__Oceanospirillaceae;g__Marinobacterium;s__Marinobacterium stanieri
WWT_02	CEGC01.1	gi|758103756|emb|CEGC01000575.1|	3	gi|758103756|emb|CEGC01000575.1|_7	HsaG	HsaG	HHDOA	9.9e-104	0.673611	partial=01	5138	5746	1	88.7	203	9.5e-97	d__Bacteria;p__Proteobacteria;c__Gammaproteobacteria;o__Pseudomonadales;f__Pseudomonadaceae;g__Pseudomonas
WWT_02	CEGC01.1	gi|758087745|emb|CEGC01015685.1|	1	gi|758087745|emb|CEGC01015685.1|_1	IpdCGramPos	IpdC	CD ring	3e-54	0.543353	partial=11	1	573	-1	93.2	191	9.9e-96	d__Bacteria;p__Bacteroidetes;c__Flavobacteriia;o__Flavobacteriales;f__Flavobacteriaceae;g__Flavobacterium
WWT_02	CEGC01.1	gi|758099788|emb|CEGC01004543.1|	1	gi|758099788|emb|CEGC01004543.1|_2	IpdCGramNeg	IpdC	CD ring	6.7e-90	0.52	partial=01	73	654	-1	92.2	193	5.5e-94	d__Bacteria;p__Proteobacteria;c__Gammaproteobacteria;o__Oceanospirillales;f__Oceanospirillaceae;g__Marinobacterium;s__Marinobacterium stanieri
WWT_02	CEGC01.1	gi|758101142|emb|CEGC01003189.1|	1	gi|758101142|emb|CEGC01003189.1|_2	KstDGramNeg	KstD	AB ring	3.2e-84	0.317204	partial=01	938	1495	1	88.2	186	1.1e-91	d__Bacteria;p__Proteobacteria;c__Gammaproteobacteria;o__Oceanospirillales;f__Oceanospirillaceae;g__Marinobacterium;s__Marinobacterium stanieri
WWT_02	CEGC01.1	gi|758100325|emb|CEGC01004006.1|	2	gi|758100325|emb|CEGC01004006.1|_7	HsaEGramNeg	HsaE	HHDOA	6.8e-75	0.953307	partial=00	4222	5004	1	60.2	259	1.4e-79	d__Bacteria;p__Proteobacteria;c__Gammaproteobacteria;o__Oceanospirillales;f__Oceanospirillaceae;g__Nitrincola;s__Nitrincola nitratireducens
WWT_02	CEGC01.1	gi|758103755|emb|CEGC01000576.1|	1	gi|758103755|emb|CEGC01000576.1|_2	HsaG	HsaG	HHDOA	2.8e-55	0.430556	partial=01	182	583	1	90.3	134	1.9e-61	d__Bacteria;p__Proteobacteria;c__Gammaproteobacteria;o__Alteromonadales;f__Alteromonadaceae;g__Marinobacter
WWT_02	CEGC01.1	gi|758093829|emb|CEGC01009807.1|	1	gi|758093829|emb|CEGC01009807.1|_1	HsaCGramNeg	HsaC	AB ring	2.2e-40	0.475	partial=10	2	427	1	78.4	139	6.5e-60	d__Bacteria;p__Proteobacteria;c__Gammaproteobacteria;o__Pseudomonadales;f__Pseudomonadaceae;g__Pseudomonas
WWT_02	CEGC01.1	gi|758092203|emb|CEGC01011227.1|	1	gi|758092203|emb|CEGC01011227.1|_2	IpdCGramNeg	IpdC	CD ring	4.6e-60	0.302857	partial=01	711	1046	1	92.9	112	2e-51	d__Bacteria;p__Proteobacteria;c__Gammaproteobacteria;o__Oceanospirillales;f__Oceanospirillaceae;g__Marinobacterium;s__Marinobacterium stanieri
WWT_02	CEGC01.1	gi|758099668|emb|CEGC01004663.1|	2	gi|758099668|emb|CEGC01004663.1|_2	HsaG	HsaG	HHDOA	3.6e-40	0.333333	partial=01	746	1060	-1	96.2	104	1.5e-50	d__Bacteria;p__Proteobacteria;c__Gammaproteobacteria;o__Oceanospirillales;f__Oceanospirillaceae
WWT_02	CEGC01.1	gi|758103767|emb|CEGC01000564.1|	3	gi|758103767|emb|CEGC01000564.1|_1	HsaG	HsaG	HHDOA	8.7e-43	0.322917	partial=10	2	301	-1	92	100	5.4e-45	d__Bacteria;p__Proteobacteria;c__Betaproteobacteria;o__Burkholderiales
WWT_03	CEGD01.1	gi|758150672|emb|CEGD01000258.1|	1	gi|758150672|emb|CEGD01000258.1|_2	HsaAGramPosCholesterol	HsaA	AB ring	2.1e-79	0.992147	partial=00	492	1661	-1	91.5	389	1.4e-213	d__Bacteria;p__Proteobacteria;c__Gammaproteobacteria;o__Oceanospirillales;f__Oceanospirillaceae
WWT_03	CEGD01.1	gi|758149754|emb|CEGD01001176.1|	3	gi|758149754|emb|CEGD01001176.1|_10	HsaAGramNeg	HsaA	AB ring	5.3e-100	0.97878	partial=00	8264	9457	1	82.6	396	2.7e-196	d__Bacteria;p__Proteobacteria;c__Alphaproteobacteria;o__Rhodospirillales;f__Rhodospirillaceae;g__Azospirillum
WWT_03	CEGD01.1	gi|758150454|emb|CEGD01000476.1|	1	gi|758150454|emb|CEGD01000476.1|_5	HsaAGramPosCholesterol	HsaA	AB ring	3e-56	0.900524	partial=01	2596	3657	1	96	353	1.5e-193	d__Bacteria;p__Proteobacteria;c__Alphaproteobacteria;o__Rhodobacterales;f__Hyphomonadaceae;g__Hyphomonas
WWT_03	CEGD01.1	gi|758149647|emb|CEGD01001283.1|	1	gi|758149647|emb|CEGD01001283.1|_3	HsaF	HsaF	HHDOA	1.1e-176	0.987988	partial=00	1051	2088	1	98.8	345	6e-192	d__Bacteria;p__Proteobacteria;c__Alphaproteobacteria;o__Rhodobacterales;f__Hyphomonadaceae;g__Hyphomonas
WWT_03	CEGD01.1	gi|758147350|emb|CEGD01003580.1|	1	gi|758147350|emb|CEGD01003580.1|_6	IpdCGramPos	IpdC	CD ring	1.7e-63	0.690751	partial=00	4742	5719	-1	99.1	325	1.8e-182	d__Bacteria;p__Proteobacteria;c__Alphaproteobacteria;o__Rhodobacterales;f__Hyphomonadaceae;g__Hyphomonas
WWT_03	CEGD01.1	gi|758142717|emb|CEGD01008213.1|	1	gi|758142717|emb|CEGD01008213.1|_3	IpdCGramPos	IpdC	CD ring	5.5e-34	0.647399	partial=00	782	1744	-1	94.7	319	7.8e-170	d__Bacteria;p__Proteobacteria;c__Gammaproteobacteria;o__Alteromonadales;f__Alteromonadaceae;g__Marinobacter
WWT_03	CEGD01.1	gi|758150517|emb|CEGD01000413.1|	1	gi|758150517|emb|CEGD01000413.1|_2	HsaF	HsaF	HHDOA	6.2e-175	0.990991	partial=01	253	1272	1	87.1	340	8.3e-170	d__Bacteria;p__Proteobacteria;c__Betaproteobacteria;o__Rhodocyclales;f__Rhodocyclaceae
WWT_03	CEGD01.1	gi|758142851|emb|CEGD01008079.1|	1	gi|758142851|emb|CEGD01008079.1|_2	IpdCGramPos	IpdC	CD ring	8e-66	0.708092	partial=00	256	1194	-1	98.7	312	2.2e-169	d__Bacteria;p__Proteobacteria;c__Alphaproteobacteria;o__Rhodobacterales;f__Hyphomonadaceae;g__Hyphomonas
WWT_03	CEGD01.1	gi|758144786|emb|CEGD01006144.1|	1	gi|758144786|emb|CEGD01006144.1|_2	IpdCGramPos	IpdC	CD ring	1.8e-59	0.696532	partial=00	1018	1971	-1	85.5	310	8e-151	d__Bacteria;p__Bacteroidetes;c__Bacteroidia;o__Bacteroidales;f__Marinifilaceae;g__Marinifilum;s__Marinifilum fragile
WWT_03	CEGD01.1	gi|758141066|emb|CEGD01009864.1|	2	gi|758141066|emb|CEGD01009864.1|_2	IpdAGramNeg	IpdA	CD ring	5.5e-148	0.996575	partial=00	89	961	-1	88.3	290	1.3e-150	d__Bacteria;p__Proteobacteria;c__Gammaproteobacteria;o__Oceanospirillales;f__Oceanospirillaceae;g__Marinobacterium;s__Marinobacterium stanieri
WWT_03	CEGD01.1	gi|758138460|emb|CEGD01012470.1|	1	gi|758138460|emb|CEGD01012470.1|_1	KstDGramPosCholateTwo	KstD	AB ring	7.4e-33	0.545635	partial=01	190	1011	-1	98.9	273	1.5e-150	d__Bacteria;p__Proteobacteria;c__Gammaproteobacteria
WWT_03	CEGD01.1	gi|758150798|emb|CEGD01000132.1|	1	gi|758150798|emb|CEGD01000132.1|_4	IpdCGramPos	IpdC	CD ring	9.1e-51	0.66474	partial=00	7591	8625	-1	79.2	337	5.8e-147	d__Bacteria;p__Proteobacteria;c__Alphaproteobacteria;o__Rhodospirillales;f__Rhodospirillaceae
WWT_03	CEGD01.1	gi|758145354|emb|CEGD01005576.1|	1	gi|758145354|emb|CEGD01005576.1|_2	HsaEGramPos	HsaE	HHDOA	8.6e-78	0.996169	partial=00	502	1305	-1	96.3	267	2.1e-144	d__Bacteria;p__Proteobacteria;c__Gammaproteobacteria;o__Oceanospirillales;f__Oceanospirillaceae
WWT_03	CEGD01.1	gi|758147476|emb|CEGD01003454.1|	1	gi|758147476|emb|CEGD01003454.1|_2	IpdCGramPos	IpdC	CD ring	2.2e-30	0.459538	partial=00	386	1447	-1	72.8	349	1.9e-140	d__Bacteria;p__Proteobacteria;c__Betaproteobacteria;o__Rhodocyclales;f__Rhodocyclaceae;g__Thauera
WWT_03	CEGD01.1	gi|758141066|emb|CEGD01009864.1|	2	gi|758141066|emb|CEGD01009864.1|_3	HsaCGramNeg	HsaC	AB ring	8.9e-131	0.860714	partial=01	986	1717	-1	91.4	243	6e-130	d__Bacteria;p__Proteobacteria;c__Gammaproteobacteria;o__Oceanospirillales;f__Oceanospirillaceae;g__Marinobacterium;s__Marinobacterium stanieri
WWT_03	CEGD01.1	gi|758147520|emb|CEGD01003410.1|	1	gi|758147520|emb|CEGD01003410.1|_3	HsaEGramPos	HsaE	HHDOA	4.9e-77	0.980843	partial=00	1223	2035	-1	83.1	266	4e-127	d__Bacteria;p__Proteobacteria;c__Alphaproteobacteria;o__Rhodospirillales;f__Rhodospirillaceae;g__Magnetospirillum
WWT_03	CEGD01.1	gi|758146150|emb|CEGD01004780.1|	1	gi|758146150|emb|CEGD01004780.1|_1	HsaEGramNeg	HsaE	HHDOA	5.4e-79	0.984436	partial=00	213	1004	1	81.4	263	3e-119	d__Bacteria;p__Proteobacteria;c__Gammaproteobacteria;o__Oceanospirillales;f__Oceanospirillaceae;g__Marinobacterium;s__Marinobacterium stanieri
WWT_03	CEGD01.1	gi|758145299|emb|CEGD01005631.1|	1	gi|758145299|emb|CEGD01005631.1|_1	HsaF	HsaF	HHDOA	8.1e-119	0.681682	partial=11	3	686	-1	93.4	228	5.8e-119	d__Bacteria;p__Proteobacteria;c__Gammaproteobacteria;o__Oceanospirillales;f__Oceanospirillaceae
WWT_03	CEGD01.1	gi|758150420|emb|CEGD01000510.1|	1	gi|758150420|emb|CEGD01000510.1|_4	IpdCGramPos	IpdC	CD ring	1.1e-47	0.690751	partial=00	2727	3698	1	66.1	322	2.4e-118	d__Bacteria;p__Proteobacteria;c__Betaproteobacteria;o__Burkholderiales
WWT_03	CEGD01.1	gi|758128038|emb|CEGD01022892.1|	1	gi|758128038|emb|CEGD01022892.1|_1	HsaAGramNeg	HsaA	AB ring	3.9e-99	0.591512	partial=10	2	673	1	92.8	223	6.3e-118	d__Bacteria;p__Proteobacteria;c__Gammaproteobacteria;o__Oceanospirillales;f__Oceanospirillaceae;g__Marinobacterium;s__Marinobacterium stanieri
WWT_03	CEGD01.1	gi|758136166|emb|CEGD01014764.1|	1	gi|758136166|emb|CEGD01014764.1|_1	IpdCGramPos	IpdC	CD ring	1.2e-44	0.719653	partial=01	42	1046	-1	67.1	310	3.6e-117	d__Bacteria;p__Bacteroidetes;c__Bacteroidia;o__Bacteroidales;f__Marinifilaceae;g__Marinifilum;s__Marinifilum fragile
WWT_03	CEGD01.1	gi|758149754|emb|CEGD01001176.1|	3	gi|758149754|emb|CEGD01001176.1|_14	HsaG	HsaG	HHDOA	8e-122	0.767361	partial=01	12233	12925	1	88.3	231	1.7e-113	d__Bacteria;p__Proteobacteria;c__Betaproteobacteria;o__Rhodocyclales;f__Rhodocyclaceae;g__Thauera
WWT_03	CEGD01.1	gi|758149384|emb|CEGD01001546.1|	1	gi|758149384|emb|CEGD01001546.1|_1	IpdCGramPos	IpdC	CD ring	1.9e-41	0.361272	partial=01	72	704	-1	96.7	210	2.2e-112	d__Bacteria;p__Proteobacteria;c__Alphaproteobacteria;o__Rhodobacterales;f__Hyphomonadaceae;g__Hyphomonas
WWT_03	CEGD01.1	gi|758131792|emb|CEGD01019138.1|	1	gi|758131792|emb|CEGD01019138.1|_1	KshAGramNegTwo	KshA	AB ring	3.6e-94	0.553672	partial=10	3	623	1	88.2	204	2.7e-107	d__Bacteria;p__Proteobacteria;c__Gammaproteobacteria;o__Alteromonadales
WWT_03	CEGD01.1	gi|758145730|emb|CEGD01005200.1|	1	gi|758145730|emb|CEGD01005200.1|_1	KstDGramNeg	KstD	AB ring	1.4e-96	0.369176	partial=10	1	645	-1	87.4	215	6.3e-107	d__Bacteria;p__Proteobacteria;c__Gammaproteobacteria;o__Oceanospirillales;f__Oceanospirillaceae;g__Marinobacterium;s__Marinobacterium stanieri
WWT_03	CEGD01.1	gi|758149754|emb|CEGD01001176.1|	3	gi|758149754|emb|CEGD01001176.1|_13	HsaEGramNeg	HsaE	HHDOA	2e-78	0.984436	partial=00	11341	12156	1	74.2	271	5.9e-102	d__Bacteria;p__Proteobacteria;c__Betaproteobacteria;o__Rhodocyclales;f__Rhodocyclaceae;g__Dechloromonas
WWT_03	CEGD01.1	gi|758137226|emb|CEGD01013704.1|	1	gi|758137226|emb|CEGD01013704.1|_3	KstDGramPosCholateTwo	KstD	AB ring	8.7e-29	0.420635	partial=01	1289	1936	-1	85.4	212	4.8e-99	d__Bacteria;p__Proteobacteria;c__Gammaproteobacteria;o__Pseudomonadales;f__Pseudomonadaceae;g__Pseudomonas
WWT_03	CEGD01.1	gi|758137334|emb|CEGD01013596.1|	1	gi|758137334|emb|CEGD01013596.1|_1	IpdCGramPos	IpdC	CD ring	3.1e-53	0.569364	partial=11	3	626	1	84.1	208	1.8e-98	d__Bacteria;p__Bacteroidetes;c__Bacteroidia;o__Bacteroidales;f__Prolixibacteraceae
WWT_03	CEGD01.1	gi|758135553|emb|CEGD01015377.1|	1	gi|758135553|emb|CEGD01015377.1|_1	IpdBGramNeg	IpdB	CD ring	1.7e-35	0.604938	partial=10	3	563	1	92.5	186	9.7e-96	d__Bacteria;p__Proteobacteria;c__Gammaproteobacteria;o__Alteromonadales;f__Alteromonadaceae;g__Marinobacter
WWT_03	CEGD01.1	gi|758145021|emb|CEGD01005909.1|	1	gi|758145021|emb|CEGD01005909.1|_1	KstDGramNeg	KstD	AB ring	1.5e-98	0.310036	partial=10	2	556	1	91.8	182	3.4e-93	d__Bacteria;p__Proteobacteria;c__Gammaproteobacteria;o__Oceanospirillales;f__Oceanospirillaceae;g__Marinobacterium;s__Marinobacterium stanieri
WWT_03	CEGD01.1	gi|758128205|emb|CEGD01022725.1|	1	gi|758128205|emb|CEGD01022725.1|_1	IpdCGramPos	IpdC	CD ring	9e-35	0.364162	partial=11	2	529	-1	97.7	176	3.6e-92	d__Bacteria;p__Proteobacteria;c__Alphaproteobacteria;o__Rhodobacterales;f__Hyphomonadaceae;g__Hyphomonas
WWT_03	CEGD01.1	gi|758139873|emb|CEGD01011057.1|	1	gi|758139873|emb|CEGD01011057.1|_1	KstDGramNeg	KstD	AB ring	1.2e-56	0.301075	partial=11	2	1039	1	96.2	156	1.1e-79	d__Bacteria;p__Proteobacteria;c__Alphaproteobacteria;o__Rhodobacterales;f__Rhodobacteraceae
WWT_03	CEGD01.1	gi|758145548|emb|CEGD01005382.1|	1	gi|758145548|emb|CEGD01005382.1|_1	HsaG	HsaG	HHDOA	1.9e-84	0.576389	partial=11	2	514	-1	87.7	171	5.8e-79	d__Bacteria;p__Proteobacteria;c__Gammaproteobacteria;o__Pseudomonadales;f__Pseudomonadaceae;g__Pseudomonas
WWT_03	CEGD01.1	gi|758134626|emb|CEGD01016304.1|	1	gi|758134626|emb|CEGD01016304.1|_1	HsaG	HsaG	HHDOA	1e-89	0.555556	partial=11	3	500	1	86.1	166	2.8e-78	d__Bacteria;p__Proteobacteria;c__Betaproteobacteria;o__Rhodocyclales;f__Rhodocyclaceae;g__Thauera
WWT_03	CEGD01.1	gi|758146263|emb|CEGD01004667.1|	1	gi|758146263|emb|CEGD01004667.1|_1	IpdBGramNeg	IpdB	CD ring	2.7e-63	0.506173	partial=10	2	418	1	92.8	138	9.8e-69	d__Bacteria;p__Proteobacteria;c__Gammaproteobacteria;o__Oceanospirillales;f__Oceanospirillaceae;g__Marinobacterium;s__Marinobacterium stanieri
WWT_03	CEGD01.1	gi|758129352|emb|CEGD01021578.1|	1	gi|758129352|emb|CEGD01021578.1|_1	IpdCGramPos	IpdC	CD ring	1.8e-30	0.33526	partial=10	1	354	-1	83.9	118	4.9e-53	d__Bacteria;p__Bacteroidetes;c__Bacteroidia;o__Bacteroidales
WWT_03	CEGD01.1	gi|758145683|emb|CEGD01005247.1|	1	gi|758145683|emb|CEGD01005247.1|_1	HsaEGramNeg	HsaE	HHDOA	3.2e-41	0.365759	partial=10	2	304	-1	86.1	101	1.3e-41	d__Bacteria;p__Proteobacteria;c__Gammaproteobacteria;o__Oceanospirillales;f__Oceanospirillaceae;g__Marinobacterium
WWT_03	CEGD01.1	gi|758150478|emb|CEGD01000452.1|	2	gi|758150478|emb|CEGD01000452.1|_1	HsaEGramPos	HsaE	HHDOA	1.5e-31	0.43295	partial=10	3	494	-1	48.7	187	6.6e-40	d__Bacteria;p__Proteobacteria;c__Gammaproteobacteria;o__Oceanospirillales;f__Oceanospirillaceae;g__Nitrincola;s__Nitrincola nitratireducens
WWT_04	CEGE01.1	gi|758122986|emb|CEGE01001115.1|	3	gi|758122986|emb|CEGE01001115.1|_5	KstDGramNeg	KstD	AB ring	6.1e-287	0.994624	partial=00	4571	6304	-1	88	575	8.2e-303	d__Bacteria;p__Proteobacteria;c__Gammaproteobacteria;o__Oceanospirillales;f__Oceanospirillaceae;g__Marinobacterium;s__Marinobacterium stanieri
WWT_04	CEGE01.1	gi|758122986|emb|CEGE01001115.1|	3	gi|758122986|emb|CEGE01001115.1|_4	KstDGramPosCholesterolTwo	KstD	AB ring	4e-28	0.496324	partial=00	2889	4574	-1	79.6	559	2.9e-260	d__Bacteria;p__Proteobacteria;c__Gammaproteobacteria;o__Oceanospirillales;f__Oceanospirillaceae;g__Marinobacterium;s__Marinobacterium stanieri
WWT_04	CEGE01.1	gi|758119118|emb|CEGE01004983.1|	1	gi|758119118|emb|CEGE01004983.1|_2	KstDGramPosCholesterolTwo	KstD	AB ring	3e-31	0.634191	partial=00	407	1876	1	81.7	486	5.4e-231	d__Bacteria;p__Proteobacteria;c__Gammaproteobacteria;o__Pseudomonadales;f__Pseudomonadaceae;g__Pseudomonas
WWT_04	CEGE01.1	gi|758123255|emb|CEGE01000846.1|	1	gi|758123255|emb|CEGE01000846.1|_35	HsaAGramNeg	HsaA	AB ring	1.8e-190	0.997347	partial=00	38287	39513	-1	92.9	408	3.4e-226	d__Bacteria;p__Proteobacteria;c__Gammaproteobacteria;o__Oceanospirillales;f__Oceanospirillaceae;g__Marinobacterium;s__Marinobacterium stanieri
WWT_04	CEGE01.1	gi|758123144|emb|CEGE01000957.1|	1	gi|758123144|emb|CEGE01000957.1|_2	HsaAGramNeg	HsaA	AB ring	4.4e-95	0.981432	partial=00	359	1555	1	94.7	397	3.2e-221	d__Bacteria;p__Proteobacteria;c__Gammaproteobacteria;o__Oceanospirillales;f__Oceanospirillaceae;g__Marinobacterium;s__Marinobacterium stanieri
WWT_04	CEGE01.1	gi|758123923|emb|CEGE01000178.1|	1	gi|758123923|emb|CEGE01000178.1|_5	HsaAGramPosCholesterol	HsaA	AB ring	6.2e-53	0.929319	partial=00	4414	5559	1	99.5	381	1.4e-218	d__Bacteria;p__Proteobacteria;c__Gammaproteobacteria;o__Oceanospirillales;f__Halomonadaceae;g__Halomonas;s__Halomonas sp. KHS3
WWT_04	CEGE01.1	gi|758122986|emb|CEGE01001115.1|	3	gi|758122986|emb|CEGE01001115.1|_9	KshAGramNegTwo	KshA	AB ring	2.1e-189	0.985876	partial=00	10956	12050	1	90.9	362	1.1e-207	d__Bacteria;p__Proteobacteria;c__Gammaproteobacteria;o__Alteromonadales
WWT_04	CEGE01.1	gi|758123090|emb|CEGE01001011.1|	4	gi|758123090|emb|CEGE01001011.1|_6	HsaF	HsaF	HHDOA	1.5e-175	0.990991	partial=00	5047	6084	1	97.7	345	1.7e-191	d__Bacteria;p__Proteobacteria;c__Gammaproteobacteria;o__Alteromonadales;f__Alteromonadaceae;g__Marinobacter
WWT_04	CEGE01.1	gi|758123005|emb|CEGE01001096.1|	3	gi|758123005|emb|CEGE01001096.1|_7	IpdCGramNeg	IpdC	CD ring	1.8e-195	0.994286	partial=00	5319	6413	-1	92.9	364	4.5e-190	d__Bacteria;p__Proteobacteria;c__Gammaproteobacteria;o__Oceanospirillales;f__Oceanospirillaceae;g__Marinobacterium;s__Marinobacterium stanieri
WWT_04	CEGE01.1	gi|758116647|emb|CEGE01007454.1|	1	gi|758116647|emb|CEGE01007454.1|_1	KstDGramPosCholesterolTwo	KstD	AB ring	4.8e-31	0.604779	partial=11	1	1284	1	72.4	428	6.7e-185	d__Bacteria;p__Proteobacteria;c__Gammaproteobacteria;o__Pseudomonadales;f__Pseudomonadaceae;g__Pseudomonas
WWT_04	CEGE01.1	gi|758116908|emb|CEGE01007193.1|	1	gi|758116908|emb|CEGE01007193.1|_1	IpdCGramPos	IpdC	CD ring	3.1e-29	0.65896	partial=00	123	1082	1	100	319	1.4e-179	d__Bacteria;p__Proteobacteria;c__Gammaproteobacteria;o__Oceanospirillales;f__Halomonadaceae;g__Halomonas
WWT_04	CEGE01.1	gi|758108097|emb|CEGE01016004.1|	1	gi|758108097|emb|CEGE01016004.1|_1	KshAGramNegTwo	KshA	AB ring	1e-47	0.824859	partial=11	2	883	1	100	294	3.2e-178	d__Bacteria;p__Proteobacteria;c__Gammaproteobacteria;o__Oceanospirillales;f__Alcanivoracaceae;g__Alcanivorax
WWT_04	CEGE01.1	gi|758121454|emb|CEGE01002647.1|	1	gi|758121454|emb|CEGE01002647.1|_1	HsaAGramPosCholesterol	HsaA	AB ring	1.2e-63	0.827225	partial=10	3	962	1	92.2	319	2.9e-177	d__Bacteria;p__Proteobacteria;c__Gammaproteobacteria;o__Oceanospirillales;f__Oceanospirillaceae
WWT_04	CEGE01.1	gi|758121035|emb|CEGE01003066.1|	1	gi|758121035|emb|CEGE01003066.1|_5	KstDGramPosCholateTwo	KstD	AB ring	3.8e-44	0.684524	partial=01	2984	4141	-1	79.8	382	2.5e-175	d__Bacteria;p__Proteobacteria;c__Gammaproteobacteria;o__Pseudomonadales;f__Pseudomonadaceae;g__Pseudomonas
WWT_04	CEGE01.1	gi|758123233|emb|CEGE01000868.1|	3	gi|758123233|emb|CEGE01000868.1|_6	HsaF	HsaF	HHDOA	8.3e-176	0.990991	partial=00	3639	4661	1	89.1	340	1.5e-174	d__Bacteria;p__Proteobacteria;c__Gammaproteobacteria
WWT_04	CEGE01.1	gi|758123091|emb|CEGE01001010.1|	2	gi|758123091|emb|CEGE01001010.1|_2	HsaF	HsaF	HHDOA	1.8e-163	0.993994	partial=00	672	1715	1	88.4	344	7.4e-174	d__Bacteria;p__Proteobacteria;c__Gammaproteobacteria;o__Pseudomonadales;f__Pseudomonadaceae;g__Pseudomonas
WWT_04	CEGE01.1	gi|758121784|emb|CEGE01002317.1|	2	gi|758121784|emb|CEGE01002317.1|_5	IpdAGramNeg	IpdA	CD ring	3.2e-29	0.938356	partial=00	4013	4867	1	100	284	8.8e-165	d__Bacteria;p__Proteobacteria;c__Gammaproteobacteria;o__Oceanospirillales;f__Oceanospirillaceae;g__Marinobacterium;s__Marinobacterium litorale
WWT_04	CEGE01.1	gi|758121233|emb|CEGE01002868.1|	3	gi|758121233|emb|CEGE01002868.1|_2	HsaG	HsaG	HHDOA	2.6e-148	0.993056	partial=00	332	1243	-1	95	303	1.2e-164	d__Bacteria;p__Proteobacteria;c__Gammaproteobacteria;o__Oceanospirillales;f__Oceanospirillaceae
WWT_04	CEGE01.1	gi|758123090|emb|CEGE01001011.1|	4	gi|758123090|emb|CEGE01001011.1|_5	HsaG	HsaG	HHDOA	5.7e-143	0.996528	partial=00	4099	5034	1	95.8	310	1.3e-161	d__Bacteria;p__Proteobacteria;c__Gammaproteobacteria;o__Alteromonadales;f__Alteromonadaceae;g__Marinobacter
WWT_04	CEGE01.1	gi|758118437|emb|CEGE01005664.1|	1	gi|758118437|emb|CEGE01005664.1|_3	IpdCGramPos	IpdC	CD ring	5.2e-54	0.699422	partial=00	2648	3601	-1	90.9	317	3.3e-160	d__Bacteria;p__Bacteroidetes;c__Bacteroidia;o__Bacteroidales;f__Marinilabiliaceae
WWT_04	CEGE01.1	gi|758123005|emb|CEGE01001096.1|	3	gi|758123005|emb|CEGE01001096.1|_10	IpdAGramNeg	IpdA	CD ring	5.5e-148	0.996575	partial=00	8169	9041	-1	88.3	290	1.3e-150	d__Bacteria;p__Proteobacteria;c__Gammaproteobacteria;o__Oceanospirillales;f__Oceanospirillaceae;g__Marinobacterium;s__Marinobacterium stanieri
WWT_04	CEGE01.1	gi|758123233|emb|CEGE01000868.1|	3	gi|758123233|emb|CEGE01000868.1|_5	HsaG	HsaG	HHDOA	1.5e-143	0.993056	partial=00	2690	3625	1	88.7	309	1.1e-149	d__Bacteria;p__Proteobacteria;c__Gammaproteobacteria;o__Pseudomonadales;f__Pseudomonadaceae;g__Pseudomonas
WWT_04	CEGE01.1	gi|758122713|emb|CEGE01001388.1|	2	gi|758122713|emb|CEGE01001388.1|_13	IpdAGramNeg	IpdA	CD ring	6.3e-29	0.900685	partial=00	12592	13410	-1	97.8	270	4.9e-149	d__Bacteria;p__Proteobacteria;c__Gammaproteobacteria;o__Oceanospirillales;f__Halomonadaceae;g__Halomonas
WWT_04	CEGE01.1	gi|758123005|emb|CEGE01001096.1|	3	gi|758123005|emb|CEGE01001096.1|_9	IpdBGramNeg	IpdB	CD ring	3.5e-130	0.995885	partial=00	7346	8155	-1	94.4	269	8.6e-146	d__Bacteria;p__Proteobacteria;c__Gammaproteobacteria;o__Oceanospirillales;f__Oceanospirillaceae;g__Marinobacterium;s__Marinobacterium stanieri
WWT_04	CEGE01.1	gi|758121784|emb|CEGE01002317.1|	2	gi|758121784|emb|CEGE01002317.1|_6	IpdBGramNeg	IpdB	CD ring	1.9e-36	0.967078	partial=00	4860	5648	1	100	262	4.6e-144	d__Bacteria;p__Proteobacteria;c__Gammaproteobacteria;o__Oceanospirillales;f__Oceanospirillaceae;g__Marinobacterium;s__Marinobacterium litorale
WWT_04	CEGE01.1	gi|758122857|emb|CEGE01001244.1|	1	gi|758122857|emb|CEGE01001244.1|_4	HsaEGramPos	HsaE	HHDOA	4.9e-78	0.996169	partial=00	2131	2934	1	95.9	267	8e-144	d__Bacteria;p__Proteobacteria;c__Gammaproteobacteria;o__Oceanospirillales;f__Oceanospirillaceae
WWT_04	CEGE01.1	gi|758122713|emb|CEGE01001388.1|	2	gi|758122713|emb|CEGE01001388.1|_12	IpdBGramNeg	IpdB	CD ring	2.1e-40	0.971193	partial=00	11819	12592	-1	99.2	257	7.2e-142	d__Bacteria;p__Proteobacteria;c__Gammaproteobacteria;o__Oceanospirillales;f__Halomonadaceae;g__Halomonas
WWT_04	CEGE01.1	gi|758123665|emb|CEGE01000436.1|	1	gi|758123665|emb|CEGE01000436.1|_18	IpdCGramPos	IpdC	CD ring	2.2e-30	0.459538	partial=00	18907	19968	-1	72.8	349	1.4e-140	d__Bacteria;p__Proteobacteria;c__Betaproteobacteria;o__Rhodocyclales;f__Rhodocyclaceae;g__Thauera
WWT_04	CEGE01.1	gi|758108603|emb|CEGE01015498.1|	1	gi|758108603|emb|CEGE01015498.1|_1	KshAGramNegTwo	KshA	AB ring	1.3e-122	0.69209	partial=10	3	770	1	90.1	253	1.8e-140	d__Bacteria;p__Proteobacteria;c__Gammaproteobacteria;o__Alteromonadales
WWT_04	CEGE01.1	gi|758123090|emb|CEGE01001011.1|	4	gi|758123090|emb|CEGE01001011.1|_4	HsaEGramNeg	HsaE	HHDOA	2.3e-131	0.992218	partial=00	3289	4074	1	94.3	261	2.3e-135	d__Bacteria;p__Proteobacteria;c__Gammaproteobacteria;o__Alteromonadales;f__Alteromonadaceae;g__Marinobacter
WWT_04	CEGE01.1	gi|758122922|emb|CEGE01001179.1|	1	gi|758122922|emb|CEGE01001179.1|_1	HsaEGramNeg	HsaE	HHDOA	3.3e-132	0.992218	partial=00	85	870	-1	92	261	1.3e-133	d__Bacteria;p__Proteobacteria;c__Gammaproteobacteria;o__Oceanospirillales;f__Oceanospirillaceae
WWT_04	CEGE01.1	gi|758122923|emb|CEGE01001178.1|	1	gi|758122923|emb|CEGE01001178.1|_1	HsaEGramNeg	HsaE	HHDOA	1.8e-132	0.992218	partial=00	86	871	-1	91.6	261	6.2e-133	d__Bacteria;p__Proteobacteria;c__Gammaproteobacteria;o__Oceanospirillales;f__Oceanospirillaceae
WWT_04	CEGE01.1	gi|758122911|emb|CEGE01001190.1|	2	gi|758122911|emb|CEGE01001190.1|_2	HsaEGramNeg	HsaE	HHDOA	1.8e-134	0.988327	partial=00	508	1299	-1	86.2	261	4.8e-125	d__Bacteria;p__Proteobacteria;c__Gammaproteobacteria;o__Oceanospirillales;f__Oceanospirillaceae;g__Marinobacterium;s__Marinobacterium stanieri
WWT_04	CEGE01.1	gi|758118243|emb|CEGE01005858.1|	1	gi|758118243|emb|CEGE01005858.1|_1	HsaF	HsaF	HHDOA	1.3e-124	0.708709	partial=11	3	713	1	94.1	237	1.2e-122	d__Bacteria;p__Proteobacteria;c__Gammaproteobacteria;o__Oceanospirillales;f__Oceanospirillaceae
WWT_04	CEGE01.1	gi|758123233|emb|CEGE01000868.1|	3	gi|758123233|emb|CEGE01000868.1|_4	HsaEGramNeg	HsaE	HHDOA	1.1e-78	0.984436	partial=00	1869	2660	1	81.7	263	1e-119	d__Bacteria;p__Proteobacteria;c__Gammaproteobacteria;o__Oceanospirillales;f__Oceanospirillaceae;g__Marinobacterium;s__Marinobacterium stanieri
WWT_04	CEGE01.1	gi|758120033|emb|CEGE01004068.1|	1	gi|758120033|emb|CEGE01004068.1|_1	HsaF	HsaF	HHDOA	3.9e-118	0.678679	partial=10	2	700	-1	89.3	233	8.6e-118	d__Bacteria;p__Proteobacteria;c__Gammaproteobacteria;o__Alteromonadales;f__Alteromonadaceae;g__Marinobacter
WWT_04	CEGE01.1	gi|758123764|emb|CEGE01000337.1|	1	gi|758123764|emb|CEGE01000337.1|_5	HsaAGramNeg	HsaA	AB ring	4.6e-26	0.591512	partial=01	2509	3222	-1	86.9	237	1.7e-116	d__Bacteria;p__Proteobacteria;c__Gammaproteobacteria;o__Oceanospirillales;f__Oceanospirillaceae;g__Marinobacterium;s__Marinobacterium stanieri
WWT_04	CEGE01.1	gi|758122686|emb|CEGE01001415.1|	2	gi|758122686|emb|CEGE01001415.1|_5	HsaEGramNeg	HsaE	HHDOA	2.6e-125	0.984436	partial=00	5533	6321	1	81.6	261	2e-115	d__Bacteria;p__Proteobacteria;c__Gammaproteobacteria;o__Pseudomonadales;f__Pseudomonadaceae;g__Pseudomonas
WWT_04	CEGE01.1	gi|758122999|emb|CEGE01001102.1|	2	gi|758122999|emb|CEGE01001102.1|_6	HsaEGramPos	HsaE	HHDOA	6.8e-72	0.988506	partial=00	5802	6599	1	80.1	266	4.5e-115	d__Bacteria;p__Proteobacteria;c__Gammaproteobacteria;o__Oceanospirillales;f__Halomonadaceae
WWT_04	CEGE01.1	gi|758120846|emb|CEGE01003255.1|	1	gi|758120846|emb|CEGE01003255.1|_1	HsaEGramNeg	HsaE	HHDOA	6.6e-64	0.828794	partial=10	3	644	1	95.8	213	1.9e-111	d__Bacteria;p__Proteobacteria;c__Gammaproteobacteria;o__Oceanospirillales;f__Oceanospirillaceae
WWT_04	CEGE01.1	gi|758123091|emb|CEGE01001010.1|	2	gi|758123091|emb|CEGE01001010.1|_1	HsaG	HsaG	HHDOA	1.1e-105	0.732639	partial=10	1	672	1	87.9	223	2.3e-107	d__Bacteria;p__Proteobacteria;c__Betaproteobacteria;o__Rhodocyclales;f__Rhodocyclaceae;g__Thauera
WWT_04	CEGE01.1	gi|758122686|emb|CEGE01001415.1|	2	gi|758122686|emb|CEGE01001415.1|_6	HsaG	HsaG	HHDOA	3.4e-96	0.638889	partial=01	6341	6922	1	97.4	194	1e-100	d__Bacteria;p__Proteobacteria;c__Gammaproteobacteria;o__Alteromonadales;f__Alteromonadaceae;g__Marinobacter
WWT_04	CEGE01.1	gi|758122911|emb|CEGE01001190.1|	2	gi|758122911|emb|CEGE01001190.1|_1	HsaG	HsaG	HHDOA	8.3e-77	0.510417	partial=10	3	473	-1	96.2	157	2.5e-81	d__Bacteria;p__Proteobacteria;c__Gammaproteobacteria;o__Oceanospirillales;f__Oceanospirillaceae
WWT_04	CEGE01.1	gi|758121233|emb|CEGE01002868.1|	3	gi|758121233|emb|CEGE01002868.1|_4	HsaEGramNeg	HsaE	HHDOA	9.4e-74	0.953307	partial=00	3129	3911	-1	59.8	259	1.5e-78	d__Bacteria;p__Proteobacteria;c__Gammaproteobacteria;o__Oceanospirillales;f__Oceanospirillaceae;g__Nitrincola;s__Nitrincola nitratireducens
WWT_04	CEGE01.1	gi|758123816|emb|CEGE01000285.1|	2	gi|758123816|emb|CEGE01000285.1|_1	HsaG	HsaG	HHDOA	2.4e-73	0.493056	partial=10	2	574	-1	94.7	152	9.3e-78	d__Bacteria;p__Proteobacteria;c__Gammaproteobacteria;o__Oceanospirillales;f__Oceanospirillaceae
WWT_04	CEGE01.1	gi|758123222|emb|CEGE01000879.1|	1	gi|758123222|emb|CEGE01000879.1|_5	HsaF	HsaF	HHDOA	7.6e-78	0.453453	partial=01	4109	4588	-1	93.7	159	2.3e-77	d__Bacteria;p__Proteobacteria;c__Gammaproteobacteria;o__Oceanospirillales;f__Oceanospirillaceae
WWT_04	CEGE01.1	gi|758120545|emb|CEGE01003556.1|	1	gi|758120545|emb|CEGE01003556.1|_4	HsaAGramPosCholesterol	HsaA	AB ring	2.9e-31	0.342932	partial=01	2535	2984	1	89.3	150	3.7e-74	d__Bacteria;p__Proteobacteria;c__Gammaproteobacteria;o__Oceanospirillales;f__Oceanospirillaceae;g__Marinobacterium;s__Marinobacterium stanieri
WWT_04	CEGE01.1	gi|758111457|emb|CEGE01012644.1|	1	gi|758111457|emb|CEGE01012644.1|_1	HsaCGramNeg	HsaC	AB ring	3.3e-29	0.446429	partial=10	1	435	-1	66.9	145	6.9e-49	d__Bacteria;p__Proteobacteria;c__Gammaproteobacteria;o__Pseudomonadales;f__Pseudomonadaceae;g__Pseudomonas
WWT_05	CEGF01.1	gi|758177584|emb|CEGF01000563.1|	7	gi|758177584|emb|CEGF01000563.1|_37	KstDGramNeg	KstD	AB ring	6.1e-287	0.994624	partial=00	42050	43783	-1	88	575	8.2e-303	d__Bacteria;p__Proteobacteria;c__Gammaproteobacteria;o__Oceanospirillales;f__Oceanospirillaceae;g__Marinobacterium;s__Marinobacterium stanieri
WWT_05	CEGF01.1	gi|758177584|emb|CEGF01000563.1|	7	gi|758177584|emb|CEGF01000563.1|_36	KstDGramPosCholesterolTwo	KstD	AB ring	4e-28	0.496324	partial=00	40368	42053	-1	79.6	559	2.9e-260	d__Bacteria;p__Proteobacteria;c__Gammaproteobacteria;o__Oceanospirillales;f__Oceanospirillaceae;g__Marinobacterium;s__Marinobacterium stanieri
WWT_05	CEGF01.1	gi|758175157|emb|CEGF01002990.1|	1	gi|758175157|emb|CEGF01002990.1|_7	KstDGramPosCholesterolTwo	KstD	AB ring	4.4e-31	0.626838	partial=00	5057	6478	1	92.8	473	3.7e-253	d__Bacteria;p__Proteobacteria;c__Gammaproteobacteria;o__Oceanospirillales;f__Halomonadaceae;g__Halomonas
WWT_05	CEGF01.1	gi|758172000|emb|CEGF01006147.1|	1	gi|758172000|emb|CEGF01006147.1|_2	KstDGramPosCholesterolTwo	KstD	AB ring	3e-31	0.634191	partial=00	124	1593	-1	81.7	486	5.4e-231	d__Bacteria;p__Proteobacteria;c__Gammaproteobacteria;o__Pseudomonadales;f__Pseudomonadaceae;g__Pseudomonas
WWT_05	CEGF01.1	gi|758177584|emb|CEGF01000563.1|	7	gi|758177584|emb|CEGF01000563.1|_29	HsaAGramNeg	HsaA	AB ring	1.8e-190	0.997347	partial=00	31007	32233	-1	92.9	408	3.4e-226	d__Bacteria;p__Proteobacteria;c__Gammaproteobacteria;o__Oceanospirillales;f__Oceanospirillaceae;g__Marinobacterium;s__Marinobacterium stanieri
WWT_05	CEGF01.1	gi|758173872|emb|CEGF01004275.1|	1	gi|758173872|emb|CEGF01004275.1|_4	HsaAGramNeg	HsaA	AB ring	5.2e-95	0.981432	partial=00	1932	3128	-1	94.7	397	6.4e-222	d__Bacteria;p__Proteobacteria;c__Gammaproteobacteria;o__Oceanospirillales;f__Oceanospirillaceae;g__Marinobacterium;s__Marinobacterium stanieri
WWT_05	CEGF01.1	gi|758172034|emb|CEGF01006113.1|	1	gi|758172034|emb|CEGF01006113.1|_2	HsaAGramPosCholesterol	HsaA	AB ring	6.2e-53	0.929319	partial=00	283	1428	-1	99.5	381	1.4e-218	d__Bacteria;p__Proteobacteria;c__Gammaproteobacteria;o__Oceanospirillales;f__Halomonadaceae;g__Halomonas;s__Halomonas sp. KHS3
WWT_05	CEGF01.1	gi|758173971|emb|CEGF01004176.1|	1	gi|758173971|emb|CEGF01004176.1|_3	HsaAGramPosCholesterol	HsaA	AB ring	1.6e-52	0.929319	partial=00	584	1729	-1	97.4	381	2.8e-214	d__Bacteria;p__Proteobacteria;c__Gammaproteobacteria;o__Oceanospirillales;f__Halomonadaceae;g__Halomonas;s__Halomonas sp. KHS3
WWT_05	CEGF01.1	gi|758177304|emb|CEGF01000843.1|	1	gi|758177304|emb|CEGF01000843.1|_11	KshAGramPos	KshA	AB ring	1.1e-26	0.478134	partial=00	9720	10760	-1	99.7	346	1.4e-209	d__Bacteria;p__Proteobacteria;c__Gammaproteobacteria;o__Oceanospirillales;f__Alcanivoracaceae;g__Alcanivorax;s__Alcanivorax dieselolei
WWT_05	CEGF01.1	gi|758176731|emb|CEGF01001416.1|	1	gi|758176731|emb|CEGF01001416.1|_2	KstDGramPosCholesterolTwo	KstD	AB ring	5.8e-33	0.634191	partial=00	322	1770	-1	73.2	481	2.9e-208	d__Bacteria;p__Proteobacteria;c__Gammaproteobacteria;o__Pseudomonadales;f__Pseudomonadaceae;g__Pseudomonas
WWT_05	CEGF01.1	gi|758177584|emb|CEGF01000563.1|	7	gi|758177584|emb|CEGF01000563.1|_41	KshAGramNegTwo	KshA	AB ring	2.1e-189	0.985876	partial=00	48435	49529	1	90.9	362	1.1e-207	d__Bacteria;p__Proteobacteria;c__Gammaproteobacteria;o__Alteromonadales
WWT_05	CEGF01.1	gi|758163961|emb|CEGF01014159.1|	1	gi|758163961|emb|CEGF01014159.1|_2	KshAGramNegTwo	KshA	AB ring	8.1e-51	0.884181	partial=00	851	1834	-1	100	327	1.6e-199	d__Bacteria;p__Proteobacteria;c__Gammaproteobacteria;o__Oceanospirillales;f__Alcanivoracaceae;g__Alcanivorax
WWT_05	CEGF01.1	gi|758177915|emb|CEGF01000232.1|	1	gi|758177915|emb|CEGF01000232.1|_4	HsaAGramPosCholesterol	HsaA	AB ring	3.1e-53	0.926702	partial=00	1133	2281	-1	87.7	382	3.6e-198	d__Bacteria;p__Proteobacteria;c__Gammaproteobacteria;o__Oceanospirillales;f__Oceanospirillaceae;g__Marinobacterium;s__Marinobacterium stanieri
WWT_05	CEGF01.1	gi|758178032|emb|CEGF01000115.1|	4	gi|758178032|emb|CEGF01000115.1|_2	HsaF	HsaF	HHDOA	1.5e-175	0.990991	partial=00	618	1655	-1	97.7	345	1.7e-191	d__Bacteria;p__Proteobacteria;c__Gammaproteobacteria;o__Alteromonadales;f__Alteromonadaceae;g__Marinobacter
WWT_05	CEGF01.1	gi|758177517|emb|CEGF01000630.1|	4	gi|758177517|emb|CEGF01000630.1|_7	IpdCGramNeg	IpdC	CD ring	1.8e-195	0.994286	partial=00	5232	6326	1	92.9	364	4.5e-190	d__Bacteria;p__Proteobacteria;c__Gammaproteobacteria;o__Oceanospirillales;f__Oceanospirillaceae;g__Marinobacterium;s__Marinobacterium stanieri
WWT_05	CEGF01.1	gi|758177213|emb|CEGF01000934.1|	1	gi|758177213|emb|CEGF01000934.1|_10	IpdCGramPos	IpdC	CD ring	4.6e-58	0.696532	partial=00	7113	8093	1	100	326	2.4e-182	d__Bacteria;p__Proteobacteria;c__Gammaproteobacteria;o__Oceanospirillales;f__Alcanivoracaceae;g__Alcanivorax
WWT_05	CEGF01.1	gi|758176931|emb|CEGF01001216.1|	1	gi|758176931|emb|CEGF01001216.1|_2	HsaF	HsaF	HHDOA	9.7e-174	0.993994	partial=00	82	1110	1	93.6	342	1.2e-181	d__Bacteria;p__Proteobacteria;c__Gammaproteobacteria;o__Oceanospirillales;f__Oceanospirillaceae
WWT_05	CEGF01.1	gi|758176930|emb|CEGF01001217.1|	1	gi|758176930|emb|CEGF01001217.1|_2	HsaF	HsaF	HHDOA	3.3e-174	0.993994	partial=00	153	1181	1	93.6	342	2.1e-181	d__Bacteria;p__Proteobacteria;c__Gammaproteobacteria;o__Oceanospirillales;f__Oceanospirillaceae
WWT_05	CEGF01.1	gi|758165991|emb|CEGF01012129.1|	1	gi|758165991|emb|CEGF01012129.1|_2	IpdCGramPos	IpdC	CD ring	3.7e-34	0.653179	partial=00	408	1385	1	98.5	325	3.5e-178	d__Bacteria;p__Proteobacteria;c__Gammaproteobacteria;o__Oceanospirillales;f__Alcanivoracaceae;g__Alcanivorax;s__Alcanivorax dieselolei
WWT_05	CEGF01.1	gi|758177949|emb|CEGF01000198.1|	3	gi|758177949|emb|CEGF01000198.1|_4	HsaF	HsaF	HHDOA	1.8e-163	0.993994	partial=00	1577	2620	1	88.4	344	7.4e-174	d__Bacteria;p__Proteobacteria;c__Gammaproteobacteria;o__Pseudomonadales;f__Pseudomonadaceae;g__Pseudomonas
WWT_05	CEGF01.1	gi|758174580|emb|CEGF01003567.1|	1	gi|758174580|emb|CEGF01003567.1|_2	IpdCGramPos	IpdC	CD ring	3.5e-28	0.65896	partial=00	926	1885	-1	96.9	319	3.4e-173	d__Bacteria;p__Proteobacteria;c__Gammaproteobacteria;o__Oceanospirillales;f__Halomonadaceae;g__Halomonas
WWT_05	CEGF01.1	gi|758162346|emb|CEGF01015774.1|	1	gi|758162346|emb|CEGF01015774.1|_2	IpdCGramPos	IpdC	CD ring	5e-34	0.647399	partial=00	89	1051	-1	94.4	319	1e-169	d__Bacteria;p__Proteobacteria;c__Gammaproteobacteria;o__Alteromonadales;f__Alteromonadaceae;g__Marinobacter
WWT_05	CEGF01.1	gi|758177584|emb|CEGF01000563.1|	7	gi|758177584|emb|CEGF01000563.1|_49	HsaG	HsaG	HHDOA	2.6e-148	0.993056	partial=00	57929	58840	1	95.4	303	4.2e-165	d__Bacteria;p__Proteobacteria;c__Gammaproteobacteria;o__Oceanospirillales;f__Oceanospirillaceae
WWT_05	CEGF01.1	gi|758177014|emb|CEGF01001133.1|	2	gi|758177014|emb|CEGF01001133.1|_12	IpdAGramNeg	IpdA	CD ring	3.2e-29	0.938356	partial=00	13562	14416	-1	100	284	8.8e-165	d__Bacteria;p__Proteobacteria;c__Gammaproteobacteria;o__Oceanospirillales;f__Oceanospirillaceae;g__Marinobacterium;s__Marinobacterium litorale
WWT_05	CEGF01.1	gi|758155361|emb|CEGF01022759.1|	1	gi|758155361|emb|CEGF01022759.1|_2	HsaCGramNeg	HsaC	AB ring	4.7e-80	0.971429	partial=00	230	1126	-1	99.7	290	1.6e-164	d__Bacteria;p__Proteobacteria;c__Betaproteobacteria;o__Burkholderiales
WWT_05	CEGF01.1	gi|758178032|emb|CEGF01000115.1|	4	gi|758178032|emb|CEGF01000115.1|_3	HsaG	HsaG	HHDOA	5.7e-143	0.996528	partial=00	1668	2603	-1	95.8	310	1.3e-161	d__Bacteria;p__Proteobacteria;c__Gammaproteobacteria;o__Alteromonadales;f__Alteromonadaceae;g__Marinobacter
WWT_05	CEGF01.1	gi|758168444|emb|CEGF01009676.1|	1	gi|758168444|emb|CEGF01009676.1|_3	IpdCGramPos	IpdC	CD ring	3.1e-30	0.638728	partial=00	1192	2181	-1	86.2	326	7.5e-160	d__Bacteria;p__Proteobacteria;c__Gammaproteobacteria;o__Oceanospirillales;f__Oceanospirillaceae;g__Nitrincola
WWT_05	CEGF01.1	gi|758177517|emb|CEGF01000630.1|	4	gi|758177517|emb|CEGF01000630.1|_3	HsaCGramNeg	HsaC	AB ring	3.6e-149	0.992857	partial=00	1689	2579	1	90.2	296	3.1e-157	d__Bacteria;p__Proteobacteria;c__Gammaproteobacteria;o__Oceanospirillales;f__Oceanospirillaceae;g__Marinobacterium;s__Marinobacterium stanieri
WWT_05	CEGF01.1	gi|758174534|emb|CEGF01003613.1|	2	gi|758174534|emb|CEGF01003613.1|_5	IpdAGramNeg	IpdA	CD ring	1.1e-29	0.90411	partial=00	3419	4252	-1	99.6	277	6.6e-157	d__Bacteria;p__Proteobacteria;c__Gammaproteobacteria;o__Oceanospirillales;f__Halomonadaceae;g__Halomonas
WWT_05	CEGF01.1	gi|758177949|emb|CEGF01000198.1|	3	gi|758177949|emb|CEGF01000198.1|_3	HsaG	HsaG	HHDOA	7e-146	0.996528	partial=00	663	1577	1	89.5	304	1.4e-152	d__Bacteria;p__Proteobacteria;c__Betaproteobacteria;o__Rhodocyclales;f__Rhodocyclaceae
WWT_05	CEGF01.1	gi|758177517|emb|CEGF01000630.1|	4	gi|758177517|emb|CEGF01000630.1|_4	IpdAGramNeg	IpdA	CD ring	5.5e-148	0.996575	partial=00	2604	3476	1	88.3	290	1.3e-150	d__Bacteria;p__Proteobacteria;c__Gammaproteobacteria;o__Oceanospirillales;f__Oceanospirillaceae;g__Marinobacterium;s__Marinobacterium stanieri
WWT_05	CEGF01.1	gi|758161662|emb|CEGF01016458.1|	2	gi|758161662|emb|CEGF01016458.1|_3	HsaG	HsaG	HHDOA	2.1e-148	0.993056	partial=00	2400	3335	1	87.4	302	1.3e-150	d__Bacteria;p__Proteobacteria;c__Gammaproteobacteria;o__Oceanospirillales;f__Oceanospirillaceae
WWT_05	CEGF01.1	gi|758170136|emb|CEGF01007996.1|	3	gi|758170136|emb|CEGF01007996.1|_2	HsaG	HsaG	HHDOA	1.5e-143	0.993056	partial=00	624	1559	1	88.7	309	1.1e-149	d__Bacteria;p__Proteobacteria;c__Gammaproteobacteria;o__Pseudomonadales;f__Pseudomonadaceae;g__Pseudomonas
WWT_05	CEGF01.1	gi|758175708|emb|CEGF01002439.1|	2	gi|758175708|emb|CEGF01002439.1|_2	IpdAGramNeg	IpdA	CD ring	6.3e-29	0.900685	partial=00	487	1305	-1	97.8	270	4.9e-149	d__Bacteria;p__Proteobacteria;c__Gammaproteobacteria;o__Oceanospirillales;f__Halomonadaceae;g__Halomonas
WWT_05	CEGF01.1	gi|758174264|emb|CEGF01003883.1|	1	gi|758174264|emb|CEGF01003883.1|_12	HsaEGramPos	HsaE	HHDOA	1.8e-85	0.992337	partial=00	9974	10777	1	100	267	2e-147	d__Bacteria;p__Proteobacteria;c__Gammaproteobacteria;o__Oceanospirillales;f__Alcanivoracaceae;g__Alcanivorax
WWT_05	CEGF01.1	gi|758177517|emb|CEGF01000630.1|	4	gi|758177517|emb|CEGF01000630.1|_5	IpdBGramNeg	IpdB	CD ring	3.5e-130	0.995885	partial=00	3490	4299	1	94.4	269	8.6e-146	d__Bacteria;p__Proteobacteria;c__Gammaproteobacteria;o__Oceanospirillales;f__Oceanospirillaceae;g__Marinobacterium;s__Marinobacterium stanieri
WWT_05	CEGF01.1	gi|758177014|emb|CEGF01001133.1|	2	gi|758177014|emb|CEGF01001133.1|_11	IpdBGramNeg	IpdB	CD ring	1.9e-36	0.967078	partial=00	12781	13569	-1	100	262	4.6e-144	d__Bacteria;p__Proteobacteria;c__Gammaproteobacteria;o__Oceanospirillales;f__Oceanospirillaceae;g__Marinobacterium;s__Marinobacterium litorale
WWT_05	CEGF01.1	gi|758175164|emb|CEGF01002983.1|	1	gi|758175164|emb|CEGF01002983.1|_4	HsaEGramPos	HsaE	HHDOA	4.9e-78	0.996169	partial=00	2131	2934	1	95.9	267	8e-144	d__Bacteria;p__Proteobacteria;c__Gammaproteobacteria;o__Oceanospirillales;f__Oceanospirillaceae
WWT_05	CEGF01.1	gi|758174534|emb|CEGF01003613.1|	2	gi|758174534|emb|CEGF01003613.1|_4	IpdBGramNeg	IpdB	CD ring	4.5e-40	0.971193	partial=00	2646	3419	-1	99.6	257	3.2e-142	d__Bacteria;p__Proteobacteria;c__Gammaproteobacteria;o__Oceanospirillales;f__Halomonadaceae;g__Halomonas
WWT_05	CEGF01.1	gi|758159460|emb|CEGF01018660.1|	2	gi|758159460|emb|CEGF01018660.1|_2	IpdBGramNeg	IpdB	CD ring	3.8e-38	0.950617	partial=00	405	1193	1	94.3	262	2e-139	d__Bacteria;p__Proteobacteria;c__Gammaproteobacteria;o__Alteromonadales;f__Alteromonadaceae;g__Marinobacter
WWT_05	CEGF01.1	gi|758178032|emb|CEGF01000115.1|	4	gi|758178032|emb|CEGF01000115.1|_4	HsaEGramNeg	HsaE	HHDOA	2.3e-131	0.992218	partial=00	2628	3413	-1	94.3	261	2.3e-135	d__Bacteria;p__Proteobacteria;c__Gammaproteobacteria;o__Alteromonadales;f__Alteromonadaceae;g__Marinobacter
WWT_05	CEGF01.1	gi|758169863|emb|CEGF01008261.1|	1	gi|758169863|emb|CEGF01008261.1|_1	HsaF	HsaF	HHDOA	5.4e-135	0.774775	partial=10	3	797	-1	90.2	265	4.4e-134	d__Bacteria;p__Proteobacteria;c__Gammaproteobacteria;o__Pseudomonadales;f__Pseudomonadaceae;g__Pseudomonas
WWT_05	CEGF01.1	gi|758174406|emb|CEGF01003741.1|	1	gi|758174406|emb|CEGF01003741.1|_2	HsaEGramNeg	HsaE	HHDOA	3.4e-134	0.992218	partial=00	409	1194	1	89.7	261	9.9e-131	d__Bacteria;p__Proteobacteria;c__Gammaproteobacteria;o__Oceanospirillales;f__Oceanospirillaceae
WWT_05	CEGF01.1	gi|758170136|emb|CEGF01007996.1|	3	gi|758170136|emb|CEGF01007996.1|_3	HsaF	HsaF	HHDOA	8.6e-130	0.735736	partial=01	1573	2328	1	88.5	252	3.8e-127	d__Bacteria;p__Proteobacteria;c__Gammaproteobacteria
WWT_05	CEGF01.1	gi|758167560|emb|CEGF01010560.1|	1	gi|758167560|emb|CEGF01010560.1|_1	HsaEGramNeg	HsaE	HHDOA	7.2e-69	0.914397	partial=01	28	741	-1	95.4	237	5.1e-126	d__Bacteria;p__Proteobacteria;c__Gammaproteobacteria;o__Oceanospirillales;f__Oceanospirillaceae
WWT_05	CEGF01.1	gi|758177584|emb|CEGF01000563.1|	7	gi|758177584|emb|CEGF01000563.1|_48	HsaEGramNeg	HsaE	HHDOA	1.8e-134	0.988327	partial=00	57103	57894	1	86.2	261	4.8e-125	d__Bacteria;p__Proteobacteria;c__Gammaproteobacteria;o__Oceanospirillales;f__Oceanospirillaceae;g__Marinobacterium;s__Marinobacterium stanieri
WWT_05	CEGF01.1	gi|758151959|emb|CEGF01026161.1|	1	gi|758151959|emb|CEGF01026161.1|_1	IpdCGramPos	IpdC	CD ring	3.3e-56	0.624277	partial=11	3	689	-1	99.6	229	4.6e-124	d__Bacteria;p__Proteobacteria;c__Gammaproteobacteria;o__Alteromonadales;f__Alteromonadaceae;g__Marinobacter
WWT_05	CEGF01.1	gi|758165827|emb|CEGF01012293.1|	1	gi|758165827|emb|CEGF01012293.1|_1	HsaEGramNeg	HsaE	HHDOA	1.9e-61	0.848249	partial=10	2	718	-1	91.6	239	1.5e-122	d__Bacteria;p__Proteobacteria;c__Gammaproteobacteria;o__Oceanospirillales;f__Oceanospirillaceae;g__Marinobacterium
WWT_05	CEGF01.1	gi|758177414|emb|CEGF01000733.1|	1	gi|758177414|emb|CEGF01000733.1|_1	HsaAGramPosCholesterol	HsaA	AB ring	3.6e-59	0.541885	partial=11	2	685	-1	89.8	225	1e-115	d__Bacteria;p__Proteobacteria;c__Gammaproteobacteria;o__Oceanospirillales;f__Oceanospirillaceae
WWT_05	CEGF01.1	gi|758177415|emb|CEGF01000732.1|	1	gi|758177415|emb|CEGF01000732.1|_1	HsaAGramPosCholesterol	HsaA	AB ring	3.6e-59	0.541885	partial=11	2	685	-1	89.8	225	1e-115	d__Bacteria;p__Proteobacteria;c__Gammaproteobacteria;o__Oceanospirillales;f__Oceanospirillaceae
WWT_05	CEGF01.1	gi|758177584|emb|CEGF01000563.1|	7	gi|758177584|emb|CEGF01000563.1|_50	HsaF	HsaF	HHDOA	1.4e-109	0.642643	partial=00	58855	59547	1	95	219	2.3e-115	d__Bacteria;p__Proteobacteria;c__Gammaproteobacteria;o__Oceanospirillales;f__Oceanospirillaceae
WWT_05	CEGF01.1	gi|758170775|emb|CEGF01007371.1|	1	gi|758170775|emb|CEGF01007371.1|_5	HsaEGramPos	HsaE	HHDOA	6.8e-72	0.988506	partial=00	4042	4839	-1	80.1	266	4.5e-115	d__Bacteria;p__Proteobacteria;c__Gammaproteobacteria;o__Oceanospirillales;f__Halomonadaceae
WWT_05	CEGF01.1	gi|758155568|emb|CEGF01022552.1|	1	gi|758155568|emb|CEGF01022552.1|_1	HsaAGramNeg	HsaA	AB ring	1.2e-69	0.69496	partial=11	2	772	-1	70.8	257	2e-104	d__Bacteria;p__Proteobacteria;c__Gammaproteobacteria;o__Pseudomonadales;f__Pseudomonadaceae;g__Pseudomonas
WWT_05	CEGF01.1	gi|758154583|emb|CEGF01023537.1|	1	gi|758154583|emb|CEGF01023537.1|_1	HsaAGramNeg	HsaA	AB ring	7.9e-78	0.655172	partial=11	1	849	-1	66.8	262	5.6e-103	d__Bacteria;p__Proteobacteria;c__Betaproteobacteria;o__Burkholderiales;f__Burkholderiaceae;g__Paraburkholderia
WWT_05	CEGF01.1	gi|758155307|emb|CEGF01022813.1|	1	gi|758155307|emb|CEGF01022813.1|_2	KstDGramPosCholateTwo	KstD	AB ring	9.1e-29	0.420635	partial=01	474	1127	-1	85.5	214	2.6e-100	d__Bacteria;p__Proteobacteria;c__Gammaproteobacteria;o__Pseudomonadales;f__Pseudomonadaceae;g__Pseudomonas
WWT_05	CEGF01.1	gi|758170132|emb|CEGF01008000.1|	2	gi|758170132|emb|CEGF01008000.1|_1	HsaEGramNeg	HsaE	HHDOA	6.9e-72	0.805447	partial=10	2	634	1	84.3	210	2.1e-99	d__Bacteria;p__Proteobacteria;c__Gammaproteobacteria;o__Oceanospirillales;f__Oceanospirillaceae;g__Marinobacterium;s__Marinobacterium stanieri
WWT_05	CEGF01.1	gi|758167945|emb|CEGF01010175.1|	1	gi|758167945|emb|CEGF01010175.1|_1	HsaF	HsaF	HHDOA	5e-100	0.573574	partial=01	38	616	1	91.7	193	4.1e-97	d__Bacteria;p__Proteobacteria;c__Gammaproteobacteria;o__Oceanospirillales;f__Oceanospirillaceae
WWT_05	CEGF01.1	gi|758177948|emb|CEGF01000199.1|	1	gi|758177948|emb|CEGF01000199.1|_1	HsaG	HsaG	HHDOA	4.4e-100	0.635417	partial=11	1	558	1	95.7	186	5.6e-96	d__Bacteria;p__Proteobacteria;c__Gammaproteobacteria;o__Oceanospirillales;f__Oceanospirillaceae;g__Marinobacterium
WWT_05	CEGF01.1	gi|758153338|emb|CEGF01024782.1|	1	gi|758153338|emb|CEGF01024782.1|_1	IpdCGramPos	IpdC	CD ring	1.4e-57	0.534682	partial=10	3	566	-1	97.3	187	2.4e-94	d__Bacteria;p__Firmicutes;c__Clostridia;o__Halanaerobiales
WWT_05	CEGF01.1	gi|758170136|emb|CEGF01007996.1|	3	gi|758170136|emb|CEGF01007996.1|_1	HsaEGramNeg	HsaE	HHDOA	4e-66	0.747082	partial=10	1	594	1	85.3	197	9.6e-94	d__Bacteria;p__Proteobacteria;c__Gammaproteobacteria;o__Oceanospirillales;f__Oceanospirillaceae;g__Marinobacterium;s__Marinobacterium stanieri
WWT_05	CEGF01.1	gi|758158349|emb|CEGF01019771.1|	1	gi|758158349|emb|CEGF01019771.1|_2	HsaCGramNeg	HsaC	AB ring	5.3e-58	0.753571	partial=01	397	1065	-1	73.3	221	2.5e-90	d__Bacteria;p__Proteobacteria;c__Gammaproteobacteria;o__Pseudomonadales;f__Pseudomonadaceae;g__Pseudomonas
WWT_05	CEGF01.1	gi|758170079|emb|CEGF01008049.1|	1	gi|758170079|emb|CEGF01008049.1|_1	HsaEGramNeg	HsaE	HHDOA	2.6e-85	0.622568	partial=10	2	499	-1	89.8	166	8.6e-80	d__Bacteria;p__Proteobacteria;c__Gammaproteobacteria;o__Oceanospirillales;f__Oceanospirillaceae;g__Marinobacterium
WWT_05	CEGF01.1	gi|758169114|emb|CEGF01009006.1|	1	gi|758169114|emb|CEGF01009006.1|_2	IpdCGramPos	IpdC	CD ring	2.4e-26	0.367052	partial=01	233	847	-1	77.5	200	1.4e-79	d__Bacteria;p__Proteobacteria;c__Betaproteobacteria
WWT_05	CEGF01.1	gi|758174407|emb|CEGF01003740.1|	1	gi|758174407|emb|CEGF01003740.1|_1	HsaEGramNeg	HsaE	HHDOA	1.4e-85	0.622568	partial=01	82	579	1	89.2	166	4.3e-79	d__Bacteria;p__Proteobacteria;c__Gammaproteobacteria;o__Oceanospirillales;f__Oceanospirillaceae;g__Marinobacterium
WWT_05	CEGF01.1	gi|758170132|emb|CEGF01008000.1|	2	gi|758170132|emb|CEGF01008000.1|_2	HsaG	HsaG	HHDOA	2.5e-72	0.503472	partial=01	664	1125	1	88.3	154	8.9e-71	d__Bacteria;p__Proteobacteria;c__Gammaproteobacteria;o__Pseudomonadales;f__Pseudomonadaceae;g__Pseudomonas
WWT_05	CEGF01.1	gi|758161662|emb|CEGF01016458.1|	2	gi|758161662|emb|CEGF01016458.1|_4	HsaF	HsaF	HHDOA	4.2e-72	0.411411	partial=01	3332	3760	1	92.3	143	3.1e-70	d__Bacteria;p__Proteobacteria;c__Gammaproteobacteria;o__Oceanospirillales;f__Oceanospirillaceae
WWT_05	CEGF01.1	gi|758157126|emb|CEGF01020994.1|	1	gi|758157126|emb|CEGF01020994.1|_2	HsaEGramNeg	HsaE	HHDOA	2.3e-75	0.587549	partial=01	348	824	1	78.6	159	2.4e-63	d__Bacteria;p__Proteobacteria;c__Gammaproteobacteria;o__Pseudomonadales;f__Pseudomonadaceae;g__Pseudomonas
WWT_05	CEGF01.1	gi|758177949|emb|CEGF01000198.1|	3	gi|758177949|emb|CEGF01000198.1|_1	HsaEGramPos	HsaE	HHDOA	4.6e-39	0.528736	partial=10	1	423	1	84.8	138	9.3e-59	d__Bacteria;p__Proteobacteria;c__Betaproteobacteria;o__Rhodocyclales;f__Rhodocyclaceae
WWT_05	CEGF01.1	gi|758174289|emb|CEGF01003858.1|	1	gi|758174289|emb|CEGF01003858.1|_1	HsaF	HsaF	HHDOA	1.1e-52	0.309309	partial=10	1	324	1	94.4	107	1.8e-49	d__Bacteria;p__Proteobacteria;c__Gammaproteobacteria;o__Pseudomonadales;f__Pseudomonadaceae;g__Pseudomonas
WWT_06	CXWJ01.1	gi|952623086|emb|CXWJ01007103.1|	1	gi|952623086|emb|CXWJ01007103.1|_4	KstDGramPos	KstD	AB ring	9.6e-130	0.996324	partial=00	4052	5833	-1	77.9	593	5.5e-270	d__Bacteria;p__Proteobacteria;c__Betaproteobacteria;o__Burkholderiales;f__Comamonadaceae
WWT_06	CXWJ01.1	gi|952629375|emb|CXWJ01000814.1|	1	gi|952629375|emb|CXWJ01000814.1|_3	KstDGramNeg	KstD	AB ring	7.9e-145	0.969534	partial=00	1637	3328	-1	79.4	563	1.4e-267	d__Bacteria;p__Proteobacteria;c__Betaproteobacteria;o__Burkholderiales;f__Comamonadaceae;g__Variovorax
WWT_06	CXWJ01.1	gi|952627514|emb|CXWJ01002675.1|	1	gi|952627514|emb|CXWJ01002675.1|_1	KstDGramPos	KstD	AB ring	1.4e-219	0.9375	partial=10	3	1577	1	78.4	524	1.5e-250	d__Bacteria;p__Chloroflexi;c__Chloroflexia;o__Chloroflexales;f__Chloroflexaceae;g__Chloroflexus;s__Chloroflexus sp. isl-2
WWT_06	CXWJ01.1	gi|952620586|emb|CXWJ01009603.1|	1	gi|952620586|emb|CXWJ01009603.1|_6	KstDGramPosCholesterolTwo	KstD	AB ring	3e-104	0.823529	partial=01	3923	5356	1	79.1	469	1.1e-220	d__Bacteria;p__Proteobacteria;c__Betaproteobacteria;o__Burkholderiales;f__Comamonadaceae
WWT_06	CXWJ01.1	gi|952611279|emb|CXWJ01018910.1|	2	gi|952611279|emb|CXWJ01018910.1|_3	KstDGramNeg	KstD	AB ring	5.4e-153	0.992832	partial=00	1202	2896	-1	62.1	565	2.2e-204	d__Bacteria;p__Proteobacteria;c__Alphaproteobacteria;o__Rhodospirillales;f__Rhodospirillaceae;g__Azospirillum
WWT_06	CXWJ01.1	gi|952628314|emb|CXWJ01001875.1|	1	gi|952628314|emb|CXWJ01001875.1|_6	KshAGramNegOne	KshA	AB ring	2.2e-29	0.486567	partial=00	4470	5507	1	95.7	345	3.5e-200	d__Bacteria;p__Proteobacteria;c__Alphaproteobacteria;o__Rhodobacterales;f__Rhodobacteraceae;g__Pseudorhodobacter;s__Pseudorhodobacter psychrotolerans
WWT_06	CXWJ01.1	gi|952586203|emb|CXWJ01043986.1|	1	gi|952586203|emb|CXWJ01043986.1|_1	KshAGramNegOne	KshA	AB ring	4.7e-28	0.486567	partial=00	129	1166	1	95.1	345	5.1e-199	d__Bacteria;p__Proteobacteria;c__Alphaproteobacteria;o__Rhodobacterales;f__Rhodobacteraceae;g__Pseudorhodobacter;s__Pseudorhodobacter psychrotolerans
WWT_06	CXWJ01.1	gi|952623173|emb|CXWJ01007016.1|	1	gi|952623173|emb|CXWJ01007016.1|_3	KstDGramNeg	KstD	AB ring	1e-139	0.987455	partial=00	1565	3316	-1	62.4	569	3.4e-195	d__Bacteria;p__Proteobacteria;c__Betaproteobacteria;o__Burkholderiales;f__Comamonadaceae;g__Variovorax
WWT_06	CXWJ01.1	gi|952616222|emb|CXWJ01013967.1|	1	gi|952616222|emb|CXWJ01013967.1|_5	KstDGramNeg	KstD	AB ring	4.2e-103	0.790323	partial=01	2812	4155	-1	71.4	441	5.4e-185	d__Bacteria;p__Proteobacteria;c__Alphaproteobacteria;o__Rhizobiales;f__Phyllobacteriaceae;g__Mesorhizobium
WWT_06	CXWJ01.1	gi|952604977|emb|CXWJ01025212.1|	3	gi|952604977|emb|CXWJ01025212.1|_2	HsaF	HsaF	HHDOA	7.2e-157	0.990991	partial=00	429	1574	1	89.3	365	6.9e-181	d__Bacteria;p__Actinobacteria;c__Actinobacteria;o__Micrococcales;f__Intrasporangiaceae
WWT_06	CXWJ01.1	gi|952603483|emb|CXWJ01026706.1|	2	gi|952603483|emb|CXWJ01026706.1|_5	HsaF	HsaF	HHDOA	4.8e-176	0.990991	partial=00	1992	3059	-1	90.1	355	5.4e-180	d__Bacteria;p__Proteobacteria;c__Betaproteobacteria;o__Burkholderiales
WWT_06	CXWJ01.1	gi|952605544|emb|CXWJ01024645.1|	1	gi|952605544|emb|CXWJ01024645.1|_3	HsaAGramPosCholesterol	HsaA	AB ring	1.5e-71	0.981675	partial=00	1615	2814	-1	78	391	2.4e-176	d__Bacteria;p__Proteobacteria;c__Betaproteobacteria;o__Burkholderiales;f__Alcaligenaceae;g__Bordetella
WWT_06	CXWJ01.1	gi|952596850|emb|CXWJ01033339.1|	4	gi|952596850|emb|CXWJ01033339.1|_2	HsaF	HsaF	HHDOA	2.6e-171	0.990991	partial=00	652	1689	1	88.4	345	6.9e-172	d__Bacteria;p__Proteobacteria;c__Betaproteobacteria;o__Burkholderiales;f__Comamonadaceae
WWT_06	CXWJ01.1	gi|952606441|emb|CXWJ01023748.1|	2	gi|952606441|emb|CXWJ01023748.1|_2	HsaF	HsaF	HHDOA	4.6e-170	0.993994	partial=00	284	1330	-1	87	345	7.7e-171	d__Bacteria;p__Proteobacteria;c__Betaproteobacteria;o__Burkholderiales;f__Comamonadaceae
WWT_06	CXWJ01.1	gi|952619566|emb|CXWJ01010623.1|	1	gi|952619566|emb|CXWJ01010623.1|_6	IpdCGramPos	IpdC	CD ring	3e-64	0.627168	partial=00	4899	5876	-1	86.7	324	1.1e-163	d__Bacteria;p__Proteobacteria;c__Alphaproteobacteria
WWT_06	CXWJ01.1	gi|952613371|emb|CXWJ01016818.1|	1	gi|952613371|emb|CXWJ01016818.1|_2	HsaF	HsaF	HHDOA	1.7e-158	0.993994	partial=00	407	1453	-1	81.3	347	3.2e-161	d__Bacteria;p__Proteobacteria;c__Betaproteobacteria;o__Rhodocyclales;f__Rhodocyclaceae
WWT_06	CXWJ01.1	gi|952569462|emb|CXWJ01060727.1|	1	gi|952569462|emb|CXWJ01060727.1|_2	IpdCGramPos	IpdC	CD ring	1e-53	0.690751	partial=01	138	1163	-1	86.6	337	4.1e-161	d__Bacteria;p__Proteobacteria;c__Alphaproteobacteria;o__Rhodobacterales;f__Rhodobacteraceae;g__Pseudorhodobacter;s__Pseudorhodobacter psychrotolerans
WWT_06	CXWJ01.1	gi|952571601|emb|CXWJ01058588.1|	1	gi|952571601|emb|CXWJ01058588.1|_1	KstDGramNeg	KstD	AB ring	1.9e-95	0.758065	partial=10	2	1324	1	69.1	427	4.5e-160	d__Bacteria;p__Proteobacteria;c__Betaproteobacteria;o__Burkholderiales;f__Comamonadaceae;g__Ramlibacter
WWT_06	CXWJ01.1	gi|952595130|emb|CXWJ01035059.1|	1	gi|952595130|emb|CXWJ01035059.1|_2	IpdCGramPos	IpdC	CD ring	1.6e-64	0.705202	partial=00	538	1515	-1	86.3	322	7.4e-160	d__Bacteria;p__Proteobacteria;c__Betaproteobacteria;o__Burkholderiales;f__Comamonadaceae
WWT_06	CXWJ01.1	gi|952623153|emb|CXWJ01007036.1|	1	gi|952623153|emb|CXWJ01007036.1|_1	IpdCGramPos	IpdC	CD ring	3.7e-64	0.708092	partial=00	9	986	-1	85.4	322	1.8e-158	d__Bacteria;p__Proteobacteria;c__Betaproteobacteria;o__Burkholderiales;f__Comamonadaceae
WWT_06	CXWJ01.1	gi|952589066|emb|CXWJ01041123.1|	1	gi|952589066|emb|CXWJ01041123.1|_3	HsaAGramNeg	HsaA	AB ring	9.7e-46	0.973475	partial=00	2917	4083	1	72.8	389	9.2e-157	d__Bacteria;p__Proteobacteria;c__Alphaproteobacteria;o__Rhodospirillales;f__Rhodospirillaceae;g__Azospirillum
WWT_06	CXWJ01.1	gi|952623491|emb|CXWJ01006698.1|	1	gi|952623491|emb|CXWJ01006698.1|_4	IpdCGramPos	IpdC	CD ring	5.9e-65	0.708092	partial=00	2435	3406	1	84.2	323	1.7e-156	d__Bacteria;p__Proteobacteria;c__Alphaproteobacteria
WWT_06	CXWJ01.1	gi|952603483|emb|CXWJ01026706.1|	2	gi|952603483|emb|CXWJ01026706.1|_6	HsaG	HsaG	HHDOA	6.2e-142	0.993056	partial=00	3071	4021	-1	89.6	316	3.1e-155	d__Bacteria;p__Proteobacteria;c__Betaproteobacteria;o__Burkholderiales
WWT_06	CXWJ01.1	gi|952628341|emb|CXWJ01001848.1|	1	gi|952628341|emb|CXWJ01001848.1|_4	HsaAGramPosCholesterol	HsaA	AB ring	3.1e-32	0.950262	partial=00	2311	3453	1	74.4	367	1.4e-154	d__Bacteria;p__Proteobacteria;c__Alphaproteobacteria;o__Caulobacterales;f__Caulobacteraceae
WWT_06	CXWJ01.1	gi|952588909|emb|CXWJ01041280.1|	1	gi|952588909|emb|CXWJ01041280.1|_3	IpdCGramPos	IpdC	CD ring	3.6e-32	0.508671	partial=00	2033	3136	1	70.5	363	1.9e-148	d__Bacteria;p__Proteobacteria;c__Alphaproteobacteria;o__Rhizobiales;f__Bradyrhizobiaceae;g__Afipia;s__Afipia sp. P52-10
WWT_06	CXWJ01.1	gi|952606441|emb|CXWJ01023748.1|	2	gi|952606441|emb|CXWJ01023748.1|_3	HsaG	HsaG	HHDOA	6.7e-146	0.993056	partial=00	1362	2291	-1	85.8	302	1.4e-147	d__Bacteria;p__Proteobacteria;c__Betaproteobacteria;o__Burkholderiales;f__Comamonadaceae
WWT_06	CXWJ01.1	gi|952570431|emb|CXWJ01059758.1|	1	gi|952570431|emb|CXWJ01059758.1|_2	KstDGramPosCholateTwo	KstD	AB ring	2.4e-29	0.56746	partial=00	482	1306	-1	90.8	273	1.7e-141	d__Bacteria;p__Actinobacteria;c__Actinobacteria;o__Corynebacteriales;f__Gordoniaceae;g__Gordonia;s__Gordonia amarae
WWT_06	CXWJ01.1	gi|952605141|emb|CXWJ01025048.1|	1	gi|952605141|emb|CXWJ01025048.1|_2	KshAGramNegOne	KshA	AB ring	5.1e-30	0.504478	partial=00	148	1197	-1	71.5	326	8.3e-141	d__Bacteria;p__Bacteroidetes;c__Flavobacteriia;o__Flavobacteriales;f__Flavobacteriaceae;g__Maribacter
WWT_06	CXWJ01.1	gi|952606048|emb|CXWJ01024141.1|	1	gi|952606048|emb|CXWJ01024141.1|_5	HsaF	HsaF	HHDOA	6.4e-31	0.714715	partial=00	2583	3566	-1	72.8	327	1.1e-139	d__Bacteria;p__Proteobacteria;c__Gammaproteobacteria;o__Chromatiales;f__Chromatiaceae
WWT_06	CXWJ01.1	gi|952572392|emb|CXWJ01057797.1|	2	gi|952572392|emb|CXWJ01057797.1|_2	HsaG	HsaG	HHDOA	1.8e-145	0.993056	partial=00	187	1182	1	79.1	320	1.3e-138	d__Bacteria;p__Actinobacteria;c__Actinobacteria
WWT_06	CXWJ01.1	gi|952628735|emb|CXWJ01001454.1|	1	gi|952628735|emb|CXWJ01001454.1|_2	IpdAGramNeg	IpdA	CD ring	1.1e-37	0.958904	partial=00	308	1210	1	78	300	4.3e-138	d__Bacteria;p__Chloroflexi;c__Anaerolineae;o__Anaerolineales;f__Anaerolineaceae
WWT_06	CXWJ01.1	gi|952613197|emb|CXWJ01016992.1|	1	gi|952613197|emb|CXWJ01016992.1|_3	IpdCGramPos	IpdC	CD ring	9.5e-69	0.699422	partial=00	1367	2341	-1	76.1	318	1.2e-136	d__Bacteria;p__Proteobacteria;c__Alphaproteobacteria;o__Rhizobiales;f__Rhodobiaceae;g__Parvibaculum;s__Parvibaculum lavamentivorans
WWT_06	CXWJ01.1	gi|952628028|emb|CXWJ01002161.1|	1	gi|952628028|emb|CXWJ01002161.1|_18	IpdAGramNeg	IpdA	CD ring	4.5e-40	0.958904	partial=00	16698	17600	1	76.3	300	2.4e-136	d__Bacteria;p__Chloroflexi;c__Anaerolineae;o__Anaerolineales;f__Anaerolineaceae
WWT_06	CXWJ01.1	gi|952612274|emb|CXWJ01017915.1|	1	gi|952612274|emb|CXWJ01017915.1|_2	KstDGramNeg	KstD	AB ring	5.7e-88	0.675627	partial=01	530	1714	-1	62.4	388	2e-135	d__Bacteria;p__Proteobacteria;c__Alphaproteobacteria
WWT_06	CXWJ01.1	gi|952627627|emb|CXWJ01002562.1|	2	gi|952627627|emb|CXWJ01002562.1|_4	IpdAGramPos	IpdA	CD ring	4.6e-28	0.649635	partial=00	3057	3902	-1	83.6	280	3.2e-135	d__Bacteria;p__Proteobacteria;c__Gammaproteobacteria;o__Xanthomonadales;f__Rhodanobacteraceae
WWT_06	CXWJ01.1	gi|952602676|emb|CXWJ01027513.1|	1	gi|952602676|emb|CXWJ01027513.1|_3	IpdCGramPos	IpdC	CD ring	4.5e-59	0.702312	partial=00	2055	2993	1	75.2	311	4.4e-133	d__Bacteria;p__Bacteroidetes;c__Chitinophagia;o__Chitinophagales;f__Chitinophagaceae
WWT_06	CXWJ01.1	gi|952596702|emb|CXWJ01033487.1|	1	gi|952596702|emb|CXWJ01033487.1|_2	IpdCGramPos	IpdC	CD ring	5.2e-26	0.424855	partial=00	364	1413	1	72.9	340	6.4e-133	d__Bacteria;p__Proteobacteria;c__Betaproteobacteria;o__Burkholderiales
WWT_06	CXWJ01.1	gi|952576100|emb|CXWJ01054089.1|	1	gi|952576100|emb|CXWJ01054089.1|_1	HsaCGramNeg	HsaC	AB ring	9.9e-54	0.967857	partial=00	18	1046	1	66.9	338	1.8e-132	d__Bacteria;p__Actinobacteria;c__Actinobacteria;o__Corynebacteriales;f__Nocardiaceae;g__Nocardia
WWT_06	CXWJ01.1	gi|952588373|emb|CXWJ01041816.1|	1	gi|952588373|emb|CXWJ01041816.1|_5	IpdCGramPos	IpdC	CD ring	3.5e-29	0.430636	partial=00	2299	3360	-1	71.9	338	1.9e-132	d__Bacteria;p__Proteobacteria;c__Betaproteobacteria;o__Burkholderiales
WWT_06	CXWJ01.1	gi|952588106|emb|CXWJ01042083.1|	1	gi|952588106|emb|CXWJ01042083.1|_1	IpdCGramPos	IpdC	CD ring	2.2e-57	0.716763	partial=00	324	1262	1	75.1	309	2.8e-132	d__Bacteria;p__Bacteroidetes;c__Chitinophagia;o__Chitinophagales;f__Chitinophagaceae
WWT_06	CXWJ01.1	gi|952619689|emb|CXWJ01010500.1|	1	gi|952619689|emb|CXWJ01010500.1|_2	IpdCGramPos	IpdC	CD ring	1.1e-49	0.66763	partial=00	189	1241	1	70.4	345	1e-130	d__Bacteria;p__Proteobacteria;c__Alphaproteobacteria;o__Rhodospirillales;f__Rhodospirillaceae
WWT_06	CXWJ01.1	gi|952627879|emb|CXWJ01002310.1|	1	gi|952627879|emb|CXWJ01002310.1|_4	IpdCGramPos	IpdC	CD ring	4.4e-26	0.621387	partial=00	1563	2522	1	73.6	314	3.5e-130	d__Bacteria;p__Proteobacteria;c__Alphaproteobacteria;o__Rhizobiales;f__Bradyrhizobiaceae;g__Bradyrhizobium
WWT_06	CXWJ01.1	gi|952581233|emb|CXWJ01048956.1|	1	gi|952581233|emb|CXWJ01048956.1|_3	HsaEGramPos	HsaE	HHDOA	3.2e-76	0.992337	partial=00	3491	4294	1	87.6	267	3.9e-130	d__Bacteria;p__Proteobacteria;c__Betaproteobacteria;o__Burkholderiales
WWT_06	CXWJ01.1	gi|952601833|emb|CXWJ01028356.1|	2	gi|952601833|emb|CXWJ01028356.1|_2	HsaEGramNeg	HsaE	HHDOA	2.2e-129	0.992218	partial=00	1521	2303	1	91.5	259	7.1e-129	d__Bacteria;p__Proteobacteria;c__Betaproteobacteria;o__Burkholderiales;f__Comamonadaceae
WWT_06	CXWJ01.1	gi|952567291|emb|CXWJ01062898.1|	2	gi|952567291|emb|CXWJ01062898.1|_2	HsaEGramPos	HsaE	HHDOA	1.7e-136	0.91954	partial=01	498	1226	-1	96.3	242	8.6e-129	d__Bacteria;p__Actinobacteria;c__Actinobacteria;o__Corynebacteriales;f__Gordoniaceae;g__Gordonia;s__Gordonia amarae
WWT_06	CXWJ01.1	gi|952612412|emb|CXWJ01017777.1|	1	gi|952612412|emb|CXWJ01017777.1|_6	IpdCGramPos	IpdC	CD ring	3.1e-32	0.343931	partial=01	4825	5610	1	85.9	262	7.9e-128	d__Bacteria;p__Proteobacteria;c__Alphaproteobacteria;o__Rhizobiales;f__Rhodobiaceae;g__Parvibaculum;s__Parvibaculum lavamentivorans
WWT_06	CXWJ01.1	gi|952604476|emb|CXWJ01025713.1|	1	gi|952604476|emb|CXWJ01025713.1|_1	KstDGramPosCholesterolTwo	KstD	AB ring	2.4e-74	0.538603	partial=11	2	1171	1	53.4	444	3.4e-127	d__Bacteria;p__Proteobacteria;c__Betaproteobacteria;o__Burkholderiales
WWT_06	CXWJ01.1	gi|952613411|emb|CXWJ01016778.1|	1	gi|952613411|emb|CXWJ01016778.1|_4	IpdCGramPos	IpdC	CD ring	6.1e-64	0.705202	partial=00	4715	5662	-1	71	303	1.7e-124	d__Bacteria;p__Bacteroidetes;c__Cytophagia;o__Cytophagales;f__Hymenobacteraceae;g__Rufibacter
WWT_06	CXWJ01.1	gi|952584976|emb|CXWJ01045213.1|	1	gi|952584976|emb|CXWJ01045213.1|_4	HsaEGramPos	HsaE	HHDOA	9.6e-76	0.988506	partial=00	2496	3308	1	83.3	264	6e-123	d__Bacteria;p__Proteobacteria;c__Betaproteobacteria;o__Burkholderiales;f__Comamonadaceae
WWT_06	CXWJ01.1	gi|952628530|emb|CXWJ01001659.1|	1	gi|952628530|emb|CXWJ01001659.1|_3	IpdCGramPos	IpdC	CD ring	9.7e-61	0.696532	partial=00	1273	2241	-1	73.6	318	3e-121	d__Bacteria;p__Proteobacteria
WWT_06	CXWJ01.1	gi|952599180|emb|CXWJ01031009.1|	1	gi|952599180|emb|CXWJ01031009.1|_3	IpdCGramPos	IpdC	CD ring	5.7e-56	0.66474	partial=00	1774	2658	1	72.8	294	4.7e-121	d__Bacteria;p__Bacteroidetes;c__Sphingobacteriia;o__Sphingobacteriales;f__Sphingobacteriaceae;g__Pedobacter
WWT_06	CXWJ01.1	gi|952629657|emb|CXWJ01000532.1|	2	gi|952629657|emb|CXWJ01000532.1|_3	HsaEGramPos	HsaE	HHDOA	2.7e-76	0.992337	partial=00	1731	2534	-1	82.4	267	9.5e-121	d__Bacteria;p__Proteobacteria;c__Betaproteobacteria;o__Burkholderiales;f__Comamonadaceae
WWT_06	CXWJ01.1	gi|952621791|emb|CXWJ01008398.1|	1	gi|952621791|emb|CXWJ01008398.1|_2	IpdCGramPos	IpdC	CD ring	2.5e-29	0.65896	partial=00	826	1773	1	69.9	316	4.3e-120	d__Bacteria;p__Proteobacteria;c__Betaproteobacteria;o__Rhodocyclales;f__Rhodocyclaceae
WWT_06	CXWJ01.1	gi|952629459|emb|CXWJ01000730.1|	1	gi|952629459|emb|CXWJ01000730.1|_8	IpdCGramPos	IpdC	CD ring	1e-41	0.786127	partial=00	5685	6692	1	65.1	327	4.5e-120	d__Bacteria;p__Bacteroidetes;c__Chitinophagia;o__Chitinophagales;f__Chitinophagaceae;g__Chitinophaga;s__Chitinophaga pinensis
WWT_06	CXWJ01.1	gi|952578486|emb|CXWJ01051703.1|	1	gi|952578486|emb|CXWJ01051703.1|_4	HsaEGramPos	HsaE	HHDOA	2.5e-74	0.988506	partial=00	1585	2397	-1	81.1	264	6.3e-120	d__Bacteria;p__Proteobacteria;c__Betaproteobacteria;o__Burkholderiales;f__Comamonadaceae
WWT_06	CXWJ01.1	gi|952585827|emb|CXWJ01044362.1|	2	gi|952585827|emb|CXWJ01044362.1|_4	HsaEGramPos	HsaE	HHDOA	1.1e-64	0.988506	partial=00	1249	2037	-1	82.1	262	2.5e-118	d__Bacteria;p__Proteobacteria;c__Betaproteobacteria;o__Rhodocyclales;f__Rhodocyclaceae;g__Thauera;s__Thauera sp. ZV-1-C
WWT_06	CXWJ01.1	gi|952584796|emb|CXWJ01045393.1|	1	gi|952584796|emb|CXWJ01045393.1|_3	HsaCGramNeg	HsaC	AB ring	2e-29	0.928571	partial=01	795	1598	-1	75.7	263	3e-114	d__Bacteria;p__Proteobacteria;c__Betaproteobacteria;o__Burkholderiales;f__Alcaligenaceae
WWT_06	CXWJ01.1	gi|952612148|emb|CXWJ01018041.1|	2	gi|952612148|emb|CXWJ01018041.1|_5	HsaCGramNeg	HsaC	AB ring	7.2e-53	0.964286	partial=00	3460	4473	1	61.4	324	7.1e-113	d__Bacteria;p__Proteobacteria;c__Betaproteobacteria;o__Burkholderiales;f__Burkholderiaceae;g__Burkholderia
WWT_06	CXWJ01.1	gi|952614949|emb|CXWJ01015240.1|	1	gi|952614949|emb|CXWJ01015240.1|_5	HsaCGramNeg	HsaC	AB ring	5.3e-53	0.967857	partial=00	2908	3921	1	61.1	324	1.6e-112	d__Bacteria;p__Proteobacteria;c__Betaproteobacteria;o__Burkholderiales;f__Burkholderiaceae;g__Burkholderia
WWT_06	CXWJ01.1	gi|952611279|emb|CXWJ01018910.1|	2	gi|952611279|emb|CXWJ01018910.1|_4	KstDGramPosCholateTwo	KstD	AB ring	1.2e-31	0.625	partial=01	2900	4021	-1	55.6	367	1.1e-109	d__Bacteria;p__Proteobacteria
WWT_06	CXWJ01.1	gi|952610665|emb|CXWJ01019524.1|	3	gi|952610665|emb|CXWJ01019524.1|_2	HsaEGramNeg	HsaE	HHDOA	2.2e-115	0.980545	partial=00	460	1242	1	77	252	2.1e-109	d__Bacteria;p__Proteobacteria;c__Betaproteobacteria;o__Rhodocyclales;f__Rhodocyclaceae
WWT_06	CXWJ01.1	gi|952604277|emb|CXWJ01025912.1|	2	gi|952604277|emb|CXWJ01025912.1|_1	HsaF	HsaF	HHDOA	3.4e-118	0.687688	partial=10	1	693	-1	84.4	231	3.4e-106	d__Bacteria;p__Actinobacteria;c__Actinobacteria;o__Corynebacteriales
WWT_06	CXWJ01.1	gi|952596944|emb|CXWJ01033245.1|	2	gi|952596944|emb|CXWJ01033245.1|_2	HsaEGramPos	HsaE	HHDOA	2.6e-74	0.988506	partial=00	613	1407	1	74.1	263	5e-106	d__Bacteria;p__Proteobacteria;c__Betaproteobacteria;o__Rhodocyclales;f__Rhodocyclaceae
WWT_06	CXWJ01.1	gi|952569852|emb|CXWJ01060337.1|	1	gi|952569852|emb|CXWJ01060337.1|_1	HsaF	HsaF	HHDOA	3.4e-105	0.648649	partial=10	1	654	-1	92.2	219	7e-106	d__Bacteria;p__Actinobacteria;c__Actinobacteria;o__Micrococcales;f__Intrasporangiaceae
WWT_06	CXWJ01.1	gi|952602064|emb|CXWJ01028125.1|	1	gi|952602064|emb|CXWJ01028125.1|_2	HsaEGramPos	HsaE	HHDOA	2.1e-57	0.796935	partial=01	958	1584	1	93.8	209	2.6e-105	d__Bacteria;p__Actinobacteria;c__Actinobacteria;o__Micrococcales;f__Microbacteriaceae;g__Microbacterium
WWT_06	CXWJ01.1	gi|952580241|emb|CXWJ01049948.1|	1	gi|952580241|emb|CXWJ01049948.1|_1	HsaAGramNeg	HsaA	AB ring	2.8e-37	0.835544	partial=10	3	1013	1	57.3	321	7.1e-105	d__Bacteria;p__Actinobacteria;c__Actinobacteria;o__Pseudonocardiales;f__Pseudonocardiaceae;g__Pseudonocardia;s__Pseudonocardia acaciae
WWT_06	CXWJ01.1	gi|952603592|emb|CXWJ01026597.1|	2	gi|952603592|emb|CXWJ01026597.1|_2	IpdAGramPos	IpdA	CD ring	3e-33	0.956204	partial=00	783	1712	1	61.7	308	2.5e-104	d__Bacteria;p__Actinobacteria;c__Actinobacteria;o__Corynebacteriales;f__Nocardiaceae
WWT_06	CXWJ01.1	gi|952586861|emb|CXWJ01043328.1|	1	gi|952586861|emb|CXWJ01043328.1|_1	HsaEGramPos	HsaE	HHDOA	2.5e-63	0.97318	partial=10	1	801	1	73.3	266	1.1e-103	d__Bacteria;p__Proteobacteria;c__Alphaproteobacteria;o__Rhodobacterales;f__Rhodobacteraceae;g__Leisingera
WWT_06	CXWJ01.1	gi|952585204|emb|CXWJ01044985.1|	1	gi|952585204|emb|CXWJ01044985.1|_3	IpdCGramPos	IpdC	CD ring	8.5e-34	0.471098	partial=00	1384	2391	1	62.1	330	1.7e-103	d__Bacteria;p__Proteobacteria;c__Alphaproteobacteria;o__Rhizobiales;f__Phyllobacteriaceae;g__Mesorhizobium
WWT_06	CXWJ01.1	gi|952596850|emb|CXWJ01033339.1|	4	gi|952596850|emb|CXWJ01033339.1|_1	HsaG	HsaG	HHDOA	4.9e-106	0.694444	partial=10	2	640	1	87.3	212	3.5e-102	d__Bacteria;p__Proteobacteria;c__Betaproteobacteria;o__Burkholderiales;f__Comamonadaceae
WWT_06	CXWJ01.1	gi|952617475|emb|CXWJ01012714.1|	2	gi|952617475|emb|CXWJ01012714.1|_3	IpdAGramNeg	IpdA	CD ring	3.5e-33	0.952055	partial=00	2849	3772	1	61.8	304	5.1e-102	d__Bacteria;p__Actinobacteria;c__Actinobacteria;o__Corynebacteriales;f__Nocardiaceae;g__Nocardia
WWT_06	CXWJ01.1	gi|952566998|emb|CXWJ01063191.1|	2	gi|952566998|emb|CXWJ01063191.1|_1	HsaG	HsaG	HHDOA	2.4e-116	0.822917	partial=10	3	782	1	74.6	260	9.6e-102	d__Bacteria;p__Actinobacteria;c__Actinobacteria;o__Micrococcales;f__Microbacteriaceae;g__Microbacterium
WWT_06	CXWJ01.1	gi|952613684|emb|CXWJ01016505.1|	1	gi|952613684|emb|CXWJ01016505.1|_1	HsaEGramPos	HsaE	HHDOA	8.6e-60	0.808429	partial=10	2	655	-1	86.2	218	5.2e-101	d__Bacteria;p__Proteobacteria;c__Betaproteobacteria;o__Burkholderiales;f__Comamonadaceae
WWT_06	CXWJ01.1	gi|952609043|emb|CXWJ01021146.1|	1	gi|952609043|emb|CXWJ01021146.1|_2	HsaEGramPos	HsaE	HHDOA	2.9e-62	0.961686	partial=00	792	1580	1	70.9	261	1.1e-100	d__Bacteria;p__Actinobacteria;c__Actinobacteria;o__Micrococcales;f__Intrasporangiaceae;g__Janibacter
WWT_06	CXWJ01.1	gi|952583193|emb|CXWJ01046996.1|	1	gi|952583193|emb|CXWJ01046996.1|_6	HsaEGramPos	HsaE	HHDOA	1.5e-60	0.965517	partial=00	3727	4524	-1	71.4	262	6.6e-98	d__Bacteria;p__Actinobacteria;c__Actinobacteria;o__Micrococcales;f__Intrasporangiaceae;g__Janibacter
WWT_06	CXWJ01.1	gi|952623154|emb|CXWJ01007035.1|	1	gi|952623154|emb|CXWJ01007035.1|_2	IpdCGramPos	IpdC	CD ring	2.6e-49	0.523121	partial=01	932	1498	1	91	189	6.8e-97	d__Bacteria;p__Proteobacteria;c__Betaproteobacteria;o__Burkholderiales;f__Comamonadaceae
WWT_06	CXWJ01.1	gi|952605636|emb|CXWJ01024553.1|	1	gi|952605636|emb|CXWJ01024553.1|_4	HsaEGramNeg	HsaE	HHDOA	8e-27	0.785992	partial=00	2872	3732	1	65	277	3.9e-96	d__Bacteria;p__Proteobacteria;c__Betaproteobacteria;o__Burkholderiales;f__Comamonadaceae;g__Hydrogenophaga
WWT_06	CXWJ01.1	gi|952610665|emb|CXWJ01019524.1|	3	gi|952610665|emb|CXWJ01019524.1|_4	HsaG	HsaG	HHDOA	4.6e-108	0.715278	partial=01	2065	2709	1	81.3	214	8.5e-96	d__Bacteria;p__Proteobacteria;c__Betaproteobacteria
WWT_06	CXWJ01.1	gi|952604276|emb|CXWJ01025913.1|	2	gi|952604276|emb|CXWJ01025913.1|_10	HsaG	HsaG	HHDOA	5.2e-114	0.732639	partial=01	7832	8512	1	80.7	223	1.2e-95	d__Bacteria;p__Actinobacteria;c__Actinobacteria;o__Corynebacteriales;f__Nocardiaceae
WWT_06	CXWJ01.1	gi|952625321|emb|CXWJ01004868.1|	2	gi|952625321|emb|CXWJ01004868.1|_7	IpdAGramPos	IpdA	CD ring	1.1e-30	0.952555	partial=00	6895	8910	-1	59.9	299	7.7e-95	d__Bacteria;p__Actinobacteria;c__Actinobacteria;o__Corynebacteriales;f__Nocardiaceae;g__Nocardia
WWT_06	CXWJ01.1	gi|952596944|emb|CXWJ01033245.1|	2	gi|952596944|emb|CXWJ01033245.1|_1	HsaEGramNeg	HsaE	HHDOA	3.1e-93	0.770428	partial=10	2	616	1	83.3	204	9.9e-94	d__Bacteria;p__Proteobacteria;c__Betaproteobacteria
WWT_06	CXWJ01.1	gi|952616600|emb|CXWJ01013589.1|	1	gi|952616600|emb|CXWJ01013589.1|_4	IpdCGramPos	IpdC	CD ring	6.2e-26	0.635838	partial=00	2194	3108	1	57.9	299	1.4e-91	d__Bacteria;p__Proteobacteria;c__Alphaproteobacteria;o__Caulobacterales;f__Caulobacteraceae
WWT_06	CXWJ01.1	gi|952610665|emb|CXWJ01019524.1|	3	gi|952610665|emb|CXWJ01019524.1|_3	HsaEGramPos	HsaE	HHDOA	3.2e-65	0.992337	partial=00	1239	2030	1	66.1	254	4.7e-88	d__Bacteria;p__Proteobacteria;c__Betaproteobacteria;o__Rhodocyclales;f__Rhodocyclaceae
WWT_06	CXWJ01.1	gi|952622080|emb|CXWJ01008109.1|	1	gi|952622080|emb|CXWJ01008109.1|_1	HsaCGramNeg	HsaC	AB ring	1.1e-52	0.553571	partial=10	2	493	1	88.3	162	2.2e-83	d__Bacteria;p__Proteobacteria;c__Betaproteobacteria;o__Burkholderiales;f__Burkholderiaceae;g__Burkholderia
WWT_06	CXWJ01.1	gi|952626002|emb|CXWJ01004187.1|	2	gi|952626002|emb|CXWJ01004187.1|_4	HsaCGramNeg	HsaC	AB ring	3.3e-63	0.878571	partial=00	2060	2896	-1	54.4	274	4.1e-82	d__Bacteria;p__Proteobacteria;c__Betaproteobacteria;o__Burkholderiales;f__Burkholderiaceae;g__Burkholderia
WWT_06	CXWJ01.1	gi|952607175|emb|CXWJ01023014.1|	1	gi|952607175|emb|CXWJ01023014.1|_1	IpdCGramPos	IpdC	CD ring	1.6e-27	0.606936	partial=10	3	779	1	58.5	253	1.6e-80	d__Bacteria;p__Proteobacteria
WWT_06	CXWJ01.1	gi|952625418|emb|CXWJ01004771.1|	2	gi|952625418|emb|CXWJ01004771.1|_3	HsaEGramPos	HsaE	HHDOA	1.4e-41	0.636015	partial=00	423	1319	-1	84.8	171	7.7e-79	d__Bacteria;p__Proteobacteria;c__Betaproteobacteria;o__Rhodocyclales;f__Rhodocyclaceae;g__Thauera;s__Thauera sp. ZV-1-C
WWT_06	CXWJ01.1	gi|952604276|emb|CXWJ01025913.1|	2	gi|952604276|emb|CXWJ01025913.1|_8	HsaEGramNeg	HsaE	HHDOA	1.6e-59	0.750973	partial=00	6973	7656	1	72.2	209	1.6e-76	d__Bacteria;p__Actinobacteria;c__Actinobacteria;o__Corynebacteriales;f__Nocardiaceae;g__Nocardia
WWT_06	CXWJ01.1	gi|952585827|emb|CXWJ01044362.1|	2	gi|952585827|emb|CXWJ01044362.1|_5	HsaEGramNeg	HsaE	HHDOA	5e-84	0.626459	partial=01	2057	2545	-1	89.5	162	5.7e-76	d__Bacteria;p__Proteobacteria;c__Betaproteobacteria;o__Burkholderiales
WWT_06	CXWJ01.1	gi|952572392|emb|CXWJ01057797.1|	2	gi|952572392|emb|CXWJ01057797.1|_3	HsaF	HsaF	HHDOA	1.5e-82	0.48048	partial=00	1504	2013	1	86.6	164	1e-75	d__Bacteria;p__Actinobacteria;c__Actinobacteria;o__Streptomycetales;f__Streptomycetaceae;g__Streptomyces
WWT_06	CXWJ01.1	gi|952589976|emb|CXWJ01040213.1|	1	gi|952589976|emb|CXWJ01040213.1|_3	HsaEGramNeg	HsaE	HHDOA	2e-32	0.957198	partial=00	967	1776	-1	57	258	3.6e-75	d__Bacteria;p__Proteobacteria;c__Alphaproteobacteria;o__Rhizobiales;f__Bradyrhizobiaceae;g__Afipia
WWT_06	CXWJ01.1	gi|952601600|emb|CXWJ01028589.1|	2	gi|952601600|emb|CXWJ01028589.1|_3	IpdAGramPos	IpdA	CD ring	8.1e-34	0.868613	partial=00	1783	2664	1	59.1	252	6.6e-75	d__Bacteria;p__Proteobacteria;c__Alphaproteobacteria;o__Rhodospirillales;f__Rhodospirillaceae
WWT_06	CXWJ01.1	gi|952625418|emb|CXWJ01004771.1|	2	gi|952625418|emb|CXWJ01004771.1|_4	HsaEGramNeg	HsaE	HHDOA	3.4e-86	0.696498	partial=01	1316	1993	-1	84.8	165	6.7e-75	d__Bacteria;p__Proteobacteria;c__Betaproteobacteria;o__Burkholderiales;f__Comamonadaceae
WWT_06	CXWJ01.1	gi|952617475|emb|CXWJ01012714.1|	2	gi|952617475|emb|CXWJ01012714.1|_5	IpdBGramNeg	IpdB	CD ring	1.2e-33	0.975309	partial=00	4988	5746	1	58.4	243	1.4e-73	d__Bacteria;p__Proteobacteria;c__Deltaproteobacteria;o__Myxococcales
WWT_06	CXWJ01.1	gi|952563357|emb|CXWJ01066832.1|	1	gi|952563357|emb|CXWJ01066832.1|_2	HsaEGramPos	HsaE	HHDOA	1.6e-39	0.559387	partial=01	415	1107	-1	90.4	146	1.2e-71	d__Bacteria;p__Actinobacteria;c__Actinobacteria;o__Micrococcales;f__Intrasporangiaceae
WWT_06	CXWJ01.1	gi|952612148|emb|CXWJ01018041.1|	2	gi|952612148|emb|CXWJ01018041.1|_7	HsaEGramNeg	HsaE	HHDOA	1.1e-54	0.743191	partial=01	6236	6847	1	70.8	195	4e-71	d__Bacteria;p__Proteobacteria;c__Betaproteobacteria;o__Burkholderiales;f__Burkholderiaceae;g__Burkholderia
WWT_06	CXWJ01.1	gi|952596850|emb|CXWJ01033339.1|	4	gi|952596850|emb|CXWJ01033339.1|_4	HsaEGramNeg	HsaE	HHDOA	1.9e-45	0.626459	partial=00	1986	2465	1	85.2	162	9.5e-68	d__Bacteria;p__Proteobacteria;c__Betaproteobacteria;o__Burkholderiales
WWT_06	CXWJ01.1	gi|952564263|emb|CXWJ01065926.1|	1	gi|952564263|emb|CXWJ01065926.1|_2	IpdCGramPos	IpdC	CD ring	6.9e-37	0.546243	partial=01	893	1486	1	63.8	196	2.2e-66	d__Bacteria;p__Actinobacteria;c__Actinobacteria;o__Streptomycetales;f__Streptomycetaceae;g__Streptomyces
WWT_06	CXWJ01.1	gi|952604977|emb|CXWJ01025212.1|	3	gi|952604977|emb|CXWJ01025212.1|_1	HsaG	HsaG	HHDOA	3.3e-36	0.340278	partial=10	2	427	1	89.3	140	4.6e-66	d__Bacteria;p__Actinobacteria;c__Actinobacteria;o__Micrococcales;f__Intrasporangiaceae;g__Phycicoccus
WWT_06	CXWJ01.1	gi|952592969|emb|CXWJ01037220.1|	1	gi|952592969|emb|CXWJ01037220.1|_1	IpdCGramPos	IpdC	CD ring	3e-30	0.462428	partial=10	2	484	-1	78.3	161	5.8e-65	d__Bacteria;p__Proteobacteria;c__Betaproteobacteria;o__Burkholderiales;f__Alcaligenaceae;g__Azohydromonas;s__Azohydromonas australica
WWT_06	CXWJ01.1	gi|952567291|emb|CXWJ01062898.1|	2	gi|952567291|emb|CXWJ01062898.1|_1	HsaG	HsaG	HHDOA	1.2e-54	0.413194	partial=10	3	374	-1	99.2	124	1.6e-62	d__Bacteria;p__Actinobacteria;c__Actinobacteria;o__Corynebacteriales;f__Gordoniaceae;g__Gordonia
WWT_06	CXWJ01.1	gi|952591159|emb|CXWJ01039030.1|	1	gi|952591159|emb|CXWJ01039030.1|_2	HsaCGramNeg	HsaC	AB ring	6.1e-36	0.478571	partial=01	780	1232	1	77.5	151	2.1e-61	d__Bacteria;p__Proteobacteria;c__Betaproteobacteria;o__Burkholderiales;f__Burkholderiaceae;g__Burkholderia
WWT_06	CXWJ01.1	gi|952604977|emb|CXWJ01025212.1|	3	gi|952604977|emb|CXWJ01025212.1|_3	HsaEGramPos	HsaE	HHDOA	9e-26	0.402299	partial=00	1574	1954	1	89.1	119	6.6e-56	d__Bacteria;p__Actinobacteria;c__Actinobacteria;o__Micrococcales;f__Intrasporangiaceae
WWT_06	CXWJ01.1	gi|952570955|emb|CXWJ01059234.1|	1	gi|952570955|emb|CXWJ01059234.1|_2	HsaAGramPosCholesterol	HsaA	AB ring	5e-59	0.342932	partial=00	415	906	-1	77.3	141	1.9e-55	d__Bacteria;p__Actinobacteria;c__Actinobacteria;o__Corynebacteriales;f__Gordoniaceae;g__Gordonia
WWT_06	CXWJ01.1	gi|952566998|emb|CXWJ01063191.1|	2	gi|952566998|emb|CXWJ01063191.1|_2	HsaF	HsaF	HHDOA	6.1e-60	0.378378	partial=01	779	1168	1	82.7	127	7.8e-52	d__Bacteria;p__Actinobacteria;c__Actinobacteria;o__Micrococcales;f__Microbacteriaceae;g__Microbacterium
WWT_06	CXWJ01.1	gi|952623869|emb|CXWJ01006320.1|	1	gi|952623869|emb|CXWJ01006320.1|_1	HsaEGramPos	HsaE	HHDOA	2.6e-29	0.444444	partial=10	1	357	1	86.4	118	5.6e-49	d__Bacteria;p__Proteobacteria;c__Betaproteobacteria;o__Burkholderiales
WWT_06	CXWJ01.1	gi|952590473|emb|CXWJ01039716.1|	1	gi|952590473|emb|CXWJ01039716.1|_2	IpdBGramNeg	IpdB	CD ring	4.3e-39	0.91358	partial=00	355	1131	-1	42.6	263	4.4e-46	d__Bacteria;p__Actinobacteria;c__Actinobacteria;o__Streptosporangiales;f__Streptosporangiaceae;g__Herbidospora;s__Herbidospora yilanensis
WWT_06	CXWJ01.1	gi|952601833|emb|CXWJ01028356.1|	2	gi|952601833|emb|CXWJ01028356.1|_3	HsaG	HsaG	HHDOA	4e-42	0.326389	partial=01	2320	2622	1	90.1	101	1.4e-45	d__Bacteria;p__Proteobacteria;c__Betaproteobacteria;o__Burkholderiales;f__Comamonadaceae
WWT_06	CXWJ01.1	gi|952626002|emb|CXWJ01004187.1|	2	gi|952626002|emb|CXWJ01004187.1|_1	HsaF	HsaF	HHDOA	5.7e-45	0.3003	partial=00	73	432	-1	91	100	3.6e-43	d__Bacteria;p__Proteobacteria;c__Alphaproteobacteria;o__Sphingomonadales
WWT_06	CXWJ01.1	gi|952599790|emb|CXWJ01030399.1|	1	gi|952599790|emb|CXWJ01030399.1|_1	IpdAGramPos	IpdA	CD ring	5.5e-58	0.39781	partial=10	2	331	-1	74.5	110	1.3e-39	d__Bacteria;p__Actinobacteria;c__Actinobacteria
WWT_06	CXWJ01.1	gi|952604277|emb|CXWJ01025912.1|	2	gi|952604277|emb|CXWJ01025912.1|_2	HsaG	HsaG	HHDOA	1.8e-35	0.309028	partial=01	690	1052	-1	71.2	118	3.2e-39	d__Bacteria;p__Actinobacteria;c__Actinobacteria;o__Corynebacteriales;f__Nocardiaceae;g__Rhodococcus
WWT_06	CXWJ01.1	gi|952568188|emb|CXWJ01062001.1|	1	gi|952568188|emb|CXWJ01062001.1|_1	IpdCGramPos	IpdC	CD ring	1.7e-26	0.320809	partial=10	1	873	1	46.2	184	3.1e-32	d__Bacteria;p__Armatimonadetes;c__Fimbriimonadia;o__Fimbriimonadales;f__Fimbriimonadaceae;g__Fimbriimonas;s__Fimbriimonas ginsengisoli
WWT_07	CXWK01.1	gi|952634829|emb|CXWK01097991.1|	3	gi|952634829|emb|CXWK01097991.1|_33	KstDGramNeg	KstD	AB ring	1.5e-135	0.991039	partial=00	36423	38144	1	98.6	568	0	d__Bacteria;p__Proteobacteria;c__Gammaproteobacteria;o__Pseudomonadales;f__Pseudomonadaceae;g__Pseudomonas
WWT_07	CXWK01.1	gi|952634082|emb|CXWK01098738.1|	2	gi|952634082|emb|CXWK01098738.1|_1	KstDGramNeg	KstD	AB ring	2.7e-290	0.994624	partial=00	218	2002	1	99.6	569	0	d__Bacteria;p__Proteobacteria;c__Gammaproteobacteria;o__Pseudomonadales;f__Pseudomonadaceae;g__Pseudomonas
WWT_07	CXWK01.1	gi|952633972|emb|CXWK01098848.1|	3	gi|952633972|emb|CXWK01098848.1|_47	KstDGramNeg	KstD	AB ring	1e-59	0.623656	partial=00	54067	55794	1	100	575	0	d__Bacteria;p__Proteobacteria;c__Gammaproteobacteria;o__Pseudomonadales;f__Pseudomonadaceae;g__Pseudomonas
WWT_07	CXWK01.1	gi|952637282|emb|CXWK01095538.1|	2	gi|952637282|emb|CXWK01095538.1|_31	KstDGramNeg	KstD	AB ring	1.4e-136	0.992832	partial=00	29029	30777	1	100	582	0	d__Bacteria;p__Proteobacteria;c__Gammaproteobacteria;o__Pseudomonadales;f__Pseudomonadaceae;g__Pseudomonas
WWT_07	CXWK01.1	gi|952634829|emb|CXWK01097991.1|	3	gi|952634829|emb|CXWK01097991.1|_31	KstDGramNeg	KstD	AB ring	4.2e-149	0.994624	partial=00	34296	36074	1	99.5	592	0	d__Bacteria;p__Proteobacteria;c__Gammaproteobacteria;o__Pseudomonadales;f__Pseudomonadaceae;g__Pseudomonas
WWT_07	CXWK01.1	gi|952732340|emb|CXWK01000515.1|	9	gi|952732340|emb|CXWK01000515.1|_352	KstDGramPosCholesterolTwo	KstD	AB ring	8.2e-288	0.994485	partial=00	369848	371557	1	87.2	562	2.6e-293	d__Bacteria;p__Actinobacteria;c__Actinobacteria;o__Corynebacteriales;f__Gordoniaceae;g__Gordonia
WWT_07	CXWK01.1	gi|952732340|emb|CXWK01000515.1|	9	gi|952732340|emb|CXWK01000515.1|_21	KstDGramPosCholesterolTwo	KstD	AB ring	5.2e-260	0.996324	partial=00	20045	21721	-1	78.7	555	3e-262	d__Bacteria;p__Actinobacteria;c__Actinobacteria;o__Corynebacteriales;f__Gordoniaceae;g__Gordonia;s__Gordonia amarae
WWT_07	CXWK01.1	gi|952730218|emb|CXWK01002637.1|	3	gi|952730218|emb|CXWK01002637.1|_48	KstDGramPosCholateTwo	KstD	AB ring	2.2e-50	0.992063	partial=00	55750	57234	-1	88	492	1e-253	d__Bacteria;p__Actinobacteria;c__Actinobacteria;o__Corynebacteriales;f__Gordoniaceae;g__Gordonia;s__Gordonia araii
WWT_07	CXWK01.1	gi|952729642|emb|CXWK01003213.1|	1	gi|952729642|emb|CXWK01003213.1|_2	KstDGramPosCholateTwo	KstD	AB ring	3.5e-51	0.992063	partial=00	1117	2616	-1	87.6	491	6.7e-253	d__Bacteria;p__Actinobacteria;c__Actinobacteria;o__Corynebacteriales;f__Gordoniaceae;g__Gordonia;s__Gordonia araii
WWT_07	CXWK01.1	gi|952677037|emb|CXWK01055783.1|	1	gi|952677037|emb|CXWK01055783.1|_4	KstDGramNeg	KstD	AB ring	4e-36	0.614695	partial=00	2196	3881	1	75.1	562	5.1e-249	d__Bacteria;p__Proteobacteria;c__Gammaproteobacteria;o__Alteromonadales;f__Shewanellaceae;g__Shewanella
WWT_07	CXWK01.1	gi|952726367|emb|CXWK01006488.1|	1	gi|952726367|emb|CXWK01006488.1|_5	KstDGramPos	KstD	AB ring	1.4e-196	0.875	partial=00	6019	7650	-1	73.8	561	6.6e-246	d__Bacteria;p__Chloroflexi;c__Chloroflexia;o__Chloroflexales;f__Chloroflexaceae;g__Chloroflexus;s__Chloroflexus sp. isl-2
WWT_07	CXWK01.1	gi|952706004|emb|CXWK01026851.1|	1	gi|952706004|emb|CXWK01026851.1|_3	KstDGramNeg	KstD	AB ring	1.7e-142	0.994624	partial=00	924	2627	1	72.9	557	8.8e-241	d__Bacteria;p__Proteobacteria;c__Betaproteobacteria;o__Burkholderiales;f__Burkholderiaceae;g__Paraburkholderia
WWT_07	CXWK01.1	gi|952633210|emb|CXWK01099610.1|	4	gi|952633210|emb|CXWK01099610.1|_6	HsaAGramNeg	HsaA	AB ring	7.5e-190	0.997347	partial=00	4986	6173	1	100	395	6.3e-230	d__Bacteria;p__Proteobacteria;c__Gammaproteobacteria;o__Pseudomonadales;f__Pseudomonadaceae;g__Pseudomonas
WWT_07	CXWK01.1	gi|952705823|emb|CXWK01027032.1|	1	gi|952705823|emb|CXWK01027032.1|_2	KstDGramPosCholesterolTwo	KstD	AB ring	1.8e-143	0.996324	partial=00	429	2150	1	68.6	561	1.6e-226	d__Bacteria;p__Proteobacteria;c__Alphaproteobacteria;o__Rhizobiales;f__Bradyrhizobiaceae;g__Bradyrhizobium
WWT_07	CXWK01.1	gi|952706008|emb|CXWK01026847.1|	1	gi|952706008|emb|CXWK01026847.1|_4	KstDGramPos	KstD	AB ring	1.3e-94	0.766544	partial=01	2076	3461	1	84	462	5.1e-223	d__Bacteria;p__Proteobacteria;c__Alphaproteobacteria;o__Rhizobiales;f__Bradyrhizobiaceae;g__Bradyrhizobium
WWT_07	CXWK01.1	gi|952732340|emb|CXWK01000515.1|	9	gi|952732340|emb|CXWK01000515.1|_345	KshAGramPos	KshA	AB ring	4.1e-187	0.997085	partial=00	363106	364287	1	90.9	394	1.2e-217	d__Bacteria;p__Actinobacteria;c__Actinobacteria;o__Corynebacteriales;f__Gordoniaceae;g__Gordonia
WWT_07	CXWK01.1	gi|952703876|emb|CXWK01028979.1|	1	gi|952703876|emb|CXWK01028979.1|_9	KshAGramPos	KshA	AB ring	1e-61	0.915452	partial=00	8861	9937	-1	99.7	358	5.6e-217	d__Bacteria;p__Actinobacteria;c__Acidimicrobiia;o__Acidimicrobiales;f__Microthrixaceae;g__Candidatus Microthrix;s__Candidatus Microthrix parvicella
WWT_07	CXWK01.1	gi|952724865|emb|CXWK01007990.1|	2	gi|952724865|emb|CXWK01007990.1|_3	HsaAGramPosCholesterol	HsaA	AB ring	4.2e-216	0.997382	partial=00	1446	2639	-1	92.4	397	8.1e-217	d__Bacteria;p__Actinobacteria;c__Actinobacteria;o__Corynebacteriales;f__Gordoniaceae;g__Gordonia
WWT_07	CXWK01.1	gi|952732340|emb|CXWK01000515.1|	9	gi|952732340|emb|CXWK01000515.1|_344	HsaAGramPosCholesterol	HsaA	AB ring	9e-216	0.997382	partial=00	361697	362890	-1	92.2	397	5.2e-216	d__Bacteria;p__Actinobacteria;c__Actinobacteria;o__Corynebacteriales;f__Gordoniaceae;g__Gordonia
WWT_07	CXWK01.1	gi|952634233|emb|CXWK01098587.1|	1	gi|952634233|emb|CXWK01098587.1|_64	HsaAGramPosCholate	HsaA	AB ring	1.2e-43	0.956743	partial=00	60112	61275	1	99.5	387	1.9e-215	d__Bacteria;p__Proteobacteria;c__Gammaproteobacteria;o__Pseudomonadales;f__Pseudomonadaceae;g__Pseudomonas
WWT_07	CXWK01.1	gi|952634275|emb|CXWK01098545.1|	3	gi|952634275|emb|CXWK01098545.1|_14	KshAGramNegOne	KshA	AB ring	1.2e-166	0.991045	partial=00	14161	15201	1	99.7	346	8.9e-212	d__Bacteria;p__Proteobacteria;c__Gammaproteobacteria;o__Pseudomonadales;f__Pseudomonadaceae;g__Pseudomonas
WWT_07	CXWK01.1	gi|952713115|emb|CXWK01019740.1|	2	gi|952713115|emb|CXWK01019740.1|_7	IpdCGramPos	IpdC	CD ring	2.4e-138	0.99422	partial=00	5666	6811	-1	100	381	4.3e-207	d__Bacteria;p__Actinobacteria;c__Acidimicrobiia;o__Acidimicrobiales;f__Microthrixaceae;g__Candidatus Microthrix;s__Candidatus Microthrix parvicella
WWT_07	CXWK01.1	gi|952634275|emb|CXWK01098545.1|	3	gi|952634275|emb|CXWK01098545.1|_3	IpdCGramNeg	IpdC	CD ring	2.4e-199	0.991429	partial=00	1598	2710	1	99.7	370	9.2e-207	d__Bacteria;p__Proteobacteria;c__Gammaproteobacteria;o__Pseudomonadales;f__Pseudomonadaceae;g__Pseudomonas
WWT_07	CXWK01.1	gi|952728389|emb|CXWK01004466.1|	1	gi|952728389|emb|CXWK01004466.1|_7	HsaAGramPosCholate	HsaA	AB ring	2.1e-52	0.941476	partial=00	4679	5839	-1	90.7	386	2.2e-203	d__Bacteria;p__Actinobacteria;c__Acidimicrobiia;o__Acidimicrobiales;f__Microthrixaceae;g__Candidatus Microthrix;s__Candidatus Microthrix parvicella
WWT_07	CXWK01.1	gi|952684637|emb|CXWK01048183.1|	1	gi|952684637|emb|CXWK01048183.1|_2	IpdCGramPos	IpdC	CD ring	4.2e-35	0.476879	partial=00	717	1850	1	93.9	377	5.3e-202	d__Bacteria;p__Proteobacteria;c__Alphaproteobacteria;o__Rhizobiales;f__Bradyrhizobiaceae;g__Bradyrhizobium
WWT_07	CXWK01.1	gi|952729199|emb|CXWK01003656.1|	4	gi|952729199|emb|CXWK01003656.1|_170	IpdCGramPos	IpdC	CD ring	7.1e-34	0.436416	partial=00	169432	170559	-1	94.4	375	6.9e-202	d__Bacteria;p__Actinobacteria;c__Actinobacteria;o__Corynebacteriales;f__Gordoniaceae;g__Gordonia
WWT_07	CXWK01.1	gi|952727525|emb|CXWK01005330.1|	1	gi|952727525|emb|CXWK01005330.1|_10	IpdCGramPos	IpdC	CD ring	7.6e-38	0.491329	partial=00	9138	10274	-1	90.4	375	3.2e-199	d__Bacteria;p__Actinobacteria;c__Acidimicrobiia;o__Acidimicrobiales;f__Microthrixaceae;g__Candidatus Microthrix;s__Candidatus Microthrix parvicella
WWT_07	CXWK01.1	gi|952687045|emb|CXWK01045810.1|	2	gi|952687045|emb|CXWK01045810.1|_2	KstDGramNeg	KstD	AB ring	4.8e-174	0.767025	partial=01	999	2300	1	76	433	1.8e-198	d__Bacteria;p__Proteobacteria;c__Betaproteobacteria;o__Burkholderiales;f__Comamonadaceae
WWT_07	CXWK01.1	gi|952693628|emb|CXWK01039227.1|	1	gi|952693628|emb|CXWK01039227.1|_1	KstDGramNeg	KstD	AB ring	7.5e-139	0.987455	partial=00	10	1761	-1	62.2	569	2.2e-194	d__Bacteria;p__Proteobacteria;c__Betaproteobacteria;o__Burkholderiales;f__Comamonadaceae;g__Variovorax
WWT_07	CXWK01.1	gi|952634796|emb|CXWK01098024.1|	2	gi|952634796|emb|CXWK01098024.1|_63	IpdCGramPos	IpdC	CD ring	2.8e-27	0.479769	partial=00	61131	62180	1	99.7	349	4.2e-193	d__Bacteria;p__Proteobacteria;c__Gammaproteobacteria;o__Pseudomonadales;f__Pseudomonadaceae;g__Pseudomonas;s__Pseudomonas putida
WWT_07	CXWK01.1	gi|952633210|emb|CXWK01099610.1|	4	gi|952633210|emb|CXWK01099610.1|_1	HsaF	HsaF	HHDOA	4.3e-174	0.990991	partial=00	402	1430	-1	99.7	342	3.5e-192	d__Bacteria;p__Proteobacteria;c__Gammaproteobacteria;o__Pseudomonadales;f__Pseudomonadaceae;g__Pseudomonas
WWT_07	CXWK01.1	gi|952704457|emb|CXWK01028398.1|	1	gi|952704457|emb|CXWK01028398.1|_2	KstDGramPosCholesterolTwo	KstD	AB ring	1.4e-189	0.727941	partial=01	465	1673	-1	80.2	399	4.5e-191	d__Bacteria;p__Actinobacteria;c__Actinobacteria;o__Corynebacteriales;f__Gordoniaceae;g__Gordonia;s__Gordonia amarae
WWT_07	CXWK01.1	gi|952634796|emb|CXWK01098024.1|	2	gi|952634796|emb|CXWK01098024.1|_58	IpdCGramPos	IpdC	CD ring	5e-46	0.66185	partial=00	56129	57148	1	99.7	339	1.2e-189	d__Bacteria;p__Proteobacteria;c__Gammaproteobacteria;o__Pseudomonadales;f__Pseudomonadaceae;g__Pseudomonas
WWT_07	CXWK01.1	gi|952634432|emb|CXWK01098388.1|	2	gi|952634432|emb|CXWK01098388.1|_46	HsaCGramNeg	HsaC	AB ring	9.6e-53	0.975	partial=00	49237	50187	-1	100	316	2.5e-189	d__Bacteria;p__Proteobacteria;c__Gammaproteobacteria;o__Pseudomonadales;f__Pseudomonadaceae;g__Pseudomonas
WWT_07	CXWK01.1	gi|952732340|emb|CXWK01000515.1|	9	gi|952732340|emb|CXWK01000515.1|_349	HsaF	HsaF	HHDOA	3e-171	0.990991	partial=00	366828	367892	-1	93.8	354	2.4e-188	d__Bacteria;p__Actinobacteria;c__Actinobacteria;o__Corynebacteriales;f__Gordoniaceae;g__Gordonia
WWT_07	CXWK01.1	gi|952730402|emb|CXWK01002453.1|	4	gi|952730402|emb|CXWK01002453.1|_6	IpdCGramPos	IpdC	CD ring	1.4e-136	0.99422	partial=00	2629	3738	1	94.2	361	1.5e-185	d__Bacteria;p__Actinobacteria;c__Acidimicrobiia;o__Acidimicrobiales;f__Microthrixaceae;g__Candidatus Microthrix;s__Candidatus Microthrix parvicella
WWT_07	CXWK01.1	gi|952688577|emb|CXWK01044278.1|	1	gi|952688577|emb|CXWK01044278.1|_1	HsaF	HsaF	HHDOA	3.9e-158	0.990991	partial=00	35	1183	-1	89.9	365	5.6e-183	d__Bacteria;p__Actinobacteria;c__Actinobacteria;o__Micrococcales;f__Intrasporangiaceae
WWT_07	CXWK01.1	gi|952708460|emb|CXWK01024395.1|	1	gi|952708460|emb|CXWK01024395.1|_4	KshAGramNegTwo	KshA	AB ring	3e-178	0.985876	partial=00	1987	3096	-1	78.3	369	5.1e-181	d__Bacteria;p__Proteobacteria;c__Betaproteobacteria;o__Rhodocyclales;f__Rhodocyclaceae;g__Thauera
WWT_07	CXWK01.1	gi|952652257|emb|CXWK01080563.1|	1	gi|952652257|emb|CXWK01080563.1|_1	KstDGramPosCholesterolTwo	KstD	AB ring	1.3e-78	0.630515	partial=11	2	1174	1	77.7	391	5.4e-181	d__Bacteria;p__Proteobacteria;c__Alphaproteobacteria;o__Rhizobiales;f__Phyllobacteriaceae;g__Mesorhizobium
WWT_07	CXWK01.1	gi|952667761|emb|CXWK01065059.1|	1	gi|952667761|emb|CXWK01065059.1|_8	IpdCGramPos	IpdC	CD ring	2e-29	0.647399	partial=00	6090	7058	1	99.7	322	7.6e-181	d__Bacteria;p__Proteobacteria;c__Gammaproteobacteria;o__Pseudomonadales;f__Pseudomonadaceae;g__Pseudomonas
WWT_07	CXWK01.1	gi|952729199|emb|CXWK01003656.1|	4	gi|952729199|emb|CXWK01003656.1|_190	IpdCGramPos	IpdC	CD ring	3e-187	0.99422	partial=00	189344	190429	1	92.2	358	1.4e-180	d__Bacteria;p__Actinobacteria;c__Actinobacteria;o__Corynebacteriales;f__Gordoniaceae;g__Gordonia
WWT_07	CXWK01.1	gi|952729243|emb|CXWK01003612.1|	1	gi|952729243|emb|CXWK01003612.1|_2	KstDGramPosCholesterolTwo	KstD	AB ring	4.2e-182	0.994485	partial=00	407	2074	1	57.7	556	1.7e-180	d__Bacteria;p__Actinobacteria;c__Actinobacteria;o__Corynebacteriales;f__Mycobacteriaceae;g__Mycobacterium
WWT_07	CXWK01.1	gi|952677110|emb|CXWK01055710.1|	1	gi|952677110|emb|CXWK01055710.1|_2	IpdCGramPos	IpdC	CD ring	2.5e-186	0.99422	partial=00	498	1568	-1	91	357	1.5e-177	d__Bacteria;p__Actinobacteria;c__Actinobacteria;o__Corynebacteriales;f__Gordoniaceae;g__Gordonia
WWT_07	CXWK01.1	gi|952729241|emb|CXWK01003614.1|	1	gi|952729241|emb|CXWK01003614.1|_3	KstDGramPosCholesterolTwo	KstD	AB ring	7.2e-176	0.977941	partial=00	734	2425	-1	57.4	547	2e-176	d__Bacteria;p__Actinobacteria;c__Actinobacteria;o__Corynebacteriales;f__Mycobacteriaceae;g__Mycobacterium
WWT_07	CXWK01.1	gi|952712244|emb|CXWK01020611.1|	1	gi|952712244|emb|CXWK01020611.1|_10	IpdCGramPos	IpdC	CD ring	1.2e-60	0.66185	partial=00	9775	10716	1	99.7	313	4.3e-173	d__Bacteria;p__Actinobacteria;c__Acidimicrobiia;o__Acidimicrobiales;f__Microthrixaceae;g__Candidatus Microthrix;s__Candidatus Microthrix parvicella
WWT_07	CXWK01.1	gi|952632787|emb|CXWK01100033.1|	2	gi|952632787|emb|CXWK01100033.1|_1	HsaCGramNeg	HsaC	AB ring	9.5e-150	0.992857	partial=10	2	1150	1	100	296	1.5e-172	d__Bacteria;p__Proteobacteria;c__Gammaproteobacteria;o__Pseudomonadales;f__Pseudomonadaceae;g__Pseudomonas
WWT_07	CXWK01.1	gi|952696154|emb|CXWK01036701.1|	1	gi|952696154|emb|CXWK01036701.1|_1	IpdCGramPos	IpdC	CD ring	3.8e-70	0.690751	partial=00	34	993	-1	98.4	319	3.2e-171	d__Bacteria;p__Firmicutes;c__Bacilli;o__Lactobacillales;f__Carnobacteriaceae;g__Trichococcus;s__Trichococcus ilyis
WWT_07	CXWK01.1	gi|952681073|emb|CXWK01051747.1|	1	gi|952681073|emb|CXWK01051747.1|_2	IpdCGramPos	IpdC	CD ring	3.7e-62	0.713873	partial=00	843	1850	-1	91	332	1.6e-170	d__Bacteria;p__Proteobacteria;c__Alphaproteobacteria;o__Rhizobiales;f__Bradyrhizobiaceae;g__Bradyrhizobium
WWT_07	CXWK01.1	gi|952732381|emb|CXWK01000474.1|	1	gi|952732381|emb|CXWK01000474.1|_28	IpdCGramPos	IpdC	CD ring	1.4e-39	0.49711	partial=00	26867	28000	1	77.9	371	3.5e-169	d__Bacteria;p__Actinobacteria;c__Acidimicrobiia;o__Acidimicrobiales;f__Microthrixaceae;g__Candidatus Microthrix;s__Candidatus Microthrix parvicella
WWT_07	CXWK01.1	gi|952633210|emb|CXWK01099610.1|	4	gi|952633210|emb|CXWK01099610.1|_2	HsaG	HsaG	HHDOA	3.9e-149	0.996528	partial=00	1441	2367	-1	100	308	4.9e-169	d__Bacteria;p__Proteobacteria;c__Gammaproteobacteria;o__Pseudomonadales;f__Pseudomonadaceae;g__Pseudomonas
WWT_07	CXWK01.1	gi|952732140|emb|CXWK01000715.1|	1	gi|952732140|emb|CXWK01000715.1|_31	KshAGramNegTwo	KshA	AB ring	4.5e-50	0.884181	partial=00	29386	30408	1	80.7	342	5.4e-169	d__Bacteria;p__Actinobacteria;c__Actinobacteria;o__Corynebacteriales;f__Gordoniaceae;g__Gordonia
WWT_07	CXWK01.1	gi|952653391|emb|CXWK01079429.1|	1	gi|952653391|emb|CXWK01079429.1|_11	IpdCGramPos	IpdC	CD ring	4.3e-27	0.647399	partial=00	7400	8347	-1	94.3	315	1.4e-168	d__Bacteria;p__Proteobacteria;c__Betaproteobacteria;o__Rhodocyclales;f__Rhodocyclaceae;g__Dechloromonas
WWT_07	CXWK01.1	gi|952632787|emb|CXWK01100033.1|	2	gi|952632787|emb|CXWK01100033.1|_2	IpdAGramNeg	IpdA	CD ring	6.6e-155	0.996575	partial=00	1160	2038	1	99.7	291	1.3e-166	d__Bacteria;p__Proteobacteria;c__Gammaproteobacteria;o__Pseudomonadales;f__Pseudomonadaceae;g__Pseudomonas
WWT_07	CXWK01.1	gi|952705308|emb|CXWK01027547.1|	1	gi|952705308|emb|CXWK01027547.1|_2	IpdCGramPos	IpdC	CD ring	2.1e-64	0.705202	partial=00	419	1396	-1	90.7	324	5.3e-166	d__Bacteria;p__Proteobacteria;c__Betaproteobacteria;o__Burkholderiales
WWT_07	CXWK01.1	gi|952664020|emb|CXWK01068800.1|	1	gi|952664020|emb|CXWK01068800.1|_4	IpdCGramPos	IpdC	CD ring	7.5e-43	0.5	partial=00	2331	3491	-1	76	375	3.5e-164	d__Bacteria;p__Actinobacteria;c__Actinobacteria;o__Geodermatophilales;f__Geodermatophilaceae;g__Blastococcus
WWT_07	CXWK01.1	gi|952634605|emb|CXWK01098215.1|	2	gi|952634605|emb|CXWK01098215.1|_51	IpdAGramNeg	IpdA	CD ring	2.8e-31	0.934932	partial=00	48142	48999	1	100	285	1.3e-163	d__Bacteria;p__Proteobacteria;c__Gammaproteobacteria;o__Pseudomonadales;f__Pseudomonadaceae;g__Pseudomonas;s__Pseudomonas fluorescens
WWT_07	CXWK01.1	gi|952732087|emb|CXWK01000768.1|	1	gi|952732087|emb|CXWK01000768.1|_30	IpdCGramPos	IpdC	CD ring	8.9e-39	0.479769	partial=00	34069	35190	-1	74.3	373	1.7e-163	d__Bacteria;p__Actinobacteria;c__Acidimicrobiia;o__Acidimicrobiales;f__Microthrixaceae;g__Candidatus Microthrix;s__Candidatus Microthrix parvicella
WWT_07	CXWK01.1	gi|952732340|emb|CXWK01000515.1|	9	gi|952732340|emb|CXWK01000515.1|_350	HsaG	HsaG	HHDOA	9.2e-151	0.996528	partial=00	367900	368817	-1	95.7	305	5.2e-163	d__Bacteria;p__Actinobacteria;c__Actinobacteria;o__Corynebacteriales;f__Gordoniaceae;g__Gordonia
WWT_07	CXWK01.1	gi|952731626|emb|CXWK01001229.1|	4	gi|952731626|emb|CXWK01001229.1|_2	HsaG	HsaG	HHDOA	1.7e-151	0.996528	partial=00	407	1330	-1	95.8	307	1.7e-161	d__Bacteria;p__Actinobacteria;c__Actinobacteria;o__Corynebacteriales;f__Gordoniaceae;g__Gordonia
WWT_07	CXWK01.1	gi|952689100|emb|CXWK01043755.1|	2	gi|952689100|emb|CXWK01043755.1|_3	IpdAGramPos	IpdA	CD ring	1.7e-112	0.967153	partial=00	1838	2701	1	100	287	4.5e-161	d__Bacteria;p__Actinobacteria;c__Acidimicrobiia;o__Acidimicrobiales;f__Microthrixaceae;g__Candidatus Microthrix;s__Candidatus Microthrix parvicella
WWT_07	CXWK01.1	gi|952731994|emb|CXWK01000861.1|	6	gi|952731994|emb|CXWK01000861.1|_6	HsaF	HsaF	HHDOA	1.4e-173	0.987988	partial=00	6811	7830	-1	85.3	333	9.2e-161	d__Bacteria;p__Actinobacteria;c__Actinobacteria;o__Corynebacteriales;f__Nocardiaceae
WWT_07	CXWK01.1	gi|952699798|emb|CXWK01033057.1|	1	gi|952699798|emb|CXWK01033057.1|_1	IpdCGramPos	IpdC	CD ring	6e-38	0.50289	partial=10	1	876	1	99	291	1.3e-158	d__Bacteria;p__Proteobacteria;c__Betaproteobacteria;o__Burkholderiales;f__Comamonadaceae;g__Comamonas;s__Comamonas testosteroni
WWT_07	CXWK01.1	gi|952729386|emb|CXWK01003469.1|	1	gi|952729386|emb|CXWK01003469.1|_2	IpdCGramPos	IpdC	CD ring	5.9e-42	0.49422	partial=00	844	1980	1	73.4	380	2.8e-158	d__Bacteria;p__Actinobacteria;c__Actinobacteria;o__Geodermatophilales;f__Geodermatophilaceae;g__Blastococcus
WWT_07	CXWK01.1	gi|952698209|emb|CXWK01034646.1|	1	gi|952698209|emb|CXWK01034646.1|_5	KstDGramNeg	KstD	AB ring	3.8e-145	0.983871	partial=00	3781	5469	1	52.2	563	2.7e-157	d__Bacteria;p__Proteobacteria;c__Alphaproteobacteria;o__Rhizobiales;f__Bradyrhizobiaceae;g__Bradyrhizobium
WWT_07	CXWK01.1	gi|952711531|emb|CXWK01021324.1|	1	gi|952711531|emb|CXWK01021324.1|_8	IpdCGramPos	IpdC	CD ring	6.6e-68	0.699422	partial=00	6351	7328	1	83	323	2.5e-155	d__Bacteria;p__Proteobacteria;c__Alphaproteobacteria;o__Sphingomonadales;f__Erythrobacteraceae;g__Erythrobacter
WWT_07	CXWK01.1	gi|952700566|emb|CXWK01032289.1|	1	gi|952700566|emb|CXWK01032289.1|_1	IpdCGramPos	IpdC	CD ring	5.8e-28	0.647399	partial=00	73	1065	-1	87.1	318	3.3e-155	d__Bacteria;p__Proteobacteria;c__Alphaproteobacteria;o__Rhizobiales;f__Bradyrhizobiaceae;g__Bradyrhizobium
WWT_07	CXWK01.1	gi|952729199|emb|CXWK01003656.1|	4	gi|952729199|emb|CXWK01003656.1|_188	IpdAGramPos	IpdA	CD ring	7.1e-144	0.992701	partial=00	187699	188589	1	90.2	296	1.9e-154	d__Bacteria;p__Actinobacteria;c__Actinobacteria;o__Corynebacteriales;f__Gordoniaceae;g__Gordonia
WWT_07	CXWK01.1	gi|952698477|emb|CXWK01034378.1|	2	gi|952698477|emb|CXWK01034378.1|_2	IpdAGramPos	IpdA	CD ring	2.9e-144	0.992701	partial=00	626	1516	1	88.2	296	1.8e-152	d__Bacteria;p__Actinobacteria;c__Actinobacteria;o__Corynebacteriales;f__Gordoniaceae;g__Gordonia
WWT_07	CXWK01.1	gi|952718565|emb|CXWK01014290.1|	1	gi|952718565|emb|CXWK01014290.1|_3	IpdCGramPos	IpdC	CD ring	2e-63	0.690751	partial=00	1674	2669	1	82.6	322	2.6e-152	d__Bacteria;p__Proteobacteria;c__Alphaproteobacteria
WWT_07	CXWK01.1	gi|952723376|emb|CXWK01009479.1|	1	gi|952723376|emb|CXWK01009479.1|_3	IpdCGramPos	IpdC	CD ring	1.6e-35	0.473988	partial=00	1414	2526	1	73.4	364	1.4e-151	d__Bacteria;p__Actinobacteria;c__Actinobacteria;o__Frankiales;f__Frankiaceae;g__Frankia
WWT_07	CXWK01.1	gi|952732340|emb|CXWK01000515.1|	9	gi|952732340|emb|CXWK01000515.1|_343	HsaCGramPosCholesterol	HsaC	AB ring	5.1e-164	0.99654	partial=00	360743	361660	-1	86.2	304	1.6e-151	d__Bacteria;p__Actinobacteria;c__Actinobacteria;o__Corynebacteriales;f__Gordoniaceae;g__Gordonia
WWT_07	CXWK01.1	gi|952724855|emb|CXWK01008000.1|	1	gi|952724855|emb|CXWK01008000.1|_2	IpdCGramPos	IpdC	CD ring	3.5e-35	0.473988	partial=00	860	1972	-1	73.1	364	3.2e-151	d__Bacteria;p__Actinobacteria;c__Actinobacteria;o__Corynebacteriales;f__Mycobacteriaceae;g__Mycobacterium
WWT_07	CXWK01.1	gi|952722388|emb|CXWK01010467.1|	1	gi|952722388|emb|CXWK01010467.1|_1	IpdCGramPos	IpdC	CD ring	1.9e-39	0.491329	partial=10	1	1131	1	71.3	376	3.3e-151	d__Bacteria;p__Actinobacteria;c__Acidimicrobiia;o__Acidimicrobiales;f__Acidimicrobiaceae;g__Ilumatobacter;s__Ilumatobacter coccineus
WWT_07	CXWK01.1	gi|952730913|emb|CXWK01001942.1|	1	gi|952730913|emb|CXWK01001942.1|_5	IpdCGramPos	IpdC	CD ring	2.7e-61	0.65896	partial=00	3621	4541	-1	89.9	298	3.8e-150	d__Bacteria;p__Actinobacteria;c__Acidimicrobiia;o__Acidimicrobiales;f__Microthrixaceae;g__Candidatus Microthrix;s__Candidatus Microthrix parvicella
WWT_07	CXWK01.1	gi|952724865|emb|CXWK01007990.1|	2	gi|952724865|emb|CXWK01007990.1|_2	HsaCGramPosCholesterol	HsaC	AB ring	1.9e-163	0.99654	partial=00	492	1409	-1	84.9	304	1.9e-149	d__Bacteria;p__Actinobacteria;c__Actinobacteria;o__Corynebacteriales;f__Gordoniaceae;g__Gordonia
WWT_07	CXWK01.1	gi|952725804|emb|CXWK01007051.1|	3	gi|952725804|emb|CXWK01007051.1|_6	HsaG	HsaG	HHDOA	1.2e-147	0.996528	partial=00	7487	8407	-1	86.5	303	7.3e-149	d__Bacteria;p__Proteobacteria;c__Betaproteobacteria;o__Burkholderiales
WWT_07	CXWK01.1	gi|952732340|emb|CXWK01000515.1|	9	gi|952732340|emb|CXWK01000515.1|_376	IpdCGramPos	IpdC	CD ring	5e-33	0.618497	partial=00	398626	399588	-1	83.4	319	1.3e-148	d__Bacteria;p__Actinobacteria;c__Actinobacteria;o__Corynebacteriales;f__Gordoniaceae;g__Gordonia;s__Gordonia araii
WWT_07	CXWK01.1	gi|952718307|emb|CXWK01014548.1|	2	gi|952718307|emb|CXWK01014548.1|_21	HsaAGramPosCholesterol	HsaA	AB ring	4.7e-58	0.979058	partial=00	17452	19890	-1	68.3	382	4.3e-148	d__Bacteria;p__Actinobacteria;c__Actinobacteria;o__Corynebacteriales;f__Nocardiaceae;g__Rhodococcus
WWT_07	CXWK01.1	gi|952731509|emb|CXWK01001346.1|	1	gi|952731509|emb|CXWK01001346.1|_44	IpdCGramPos	IpdC	CD ring	4.1e-28	0.656069	partial=00	43382	44341	1	81.3	326	1.1e-147	d__Bacteria;p__Actinobacteria;c__Actinobacteria;o__Corynebacteriales;f__Gordoniaceae;g__Gordonia
WWT_07	CXWK01.1	gi|952664294|emb|CXWK01068526.1|	1	gi|952664294|emb|CXWK01068526.1|_4	KstDGramNeg	KstD	AB ring	2.4e-75	0.612903	partial=00	1590	2684	-1	74.9	354	1.2e-147	d__Bacteria;p__Proteobacteria;c__Alphaproteobacteria;o__Rhizobiales;f__Bradyrhizobiaceae;g__Bradyrhizobium;s__Bradyrhizobium valentinum
WWT_07	CXWK01.1	gi|952731885|emb|CXWK01000970.1|	4	gi|952731885|emb|CXWK01000970.1|_12	HsaF	HsaF	HHDOA	4e-161	0.987988	partial=00	11263	12291	1	78.2	339	3.4e-147	d__Bacteria;p__Actinobacteria;c__Actinobacteria;o__Corynebacteriales
WWT_07	CXWK01.1	gi|952649360|emb|CXWK01083460.1|	1	gi|952649360|emb|CXWK01083460.1|_1	IpdCGramPos	IpdC	CD ring	1.1e-35	0.465318	partial=01	23	1105	-1	70.3	360	8e-147	d__Bacteria;p__Proteobacteria;c__Gammaproteobacteria;o__Cellvibrionales;f__Spongiibacteraceae
WWT_07	CXWK01.1	gi|952654620|emb|CXWK01078200.1|	1	gi|952654620|emb|CXWK01078200.1|_2	IpdCGramPos	IpdC	CD ring	7.1e-35	0.482659	partial=01	406	1485	-1	71	359	4e-146	d__Bacteria;p__Actinobacteria;c__Actinobacteria;o__Corynebacteriales;f__Mycobacteriaceae;g__Mycobacterium
WWT_07	CXWK01.1	gi|952633210|emb|CXWK01099610.1|	4	gi|952633210|emb|CXWK01099610.1|_3	HsaEGramNeg	HsaE	HHDOA	1.7e-133	0.992218	partial=00	2400	3191	-1	99.6	263	2.7e-144	d__Bacteria;p__Proteobacteria;c__Gammaproteobacteria;o__Pseudomonadales;f__Pseudomonadaceae;g__Pseudomonas
WWT_07	CXWK01.1	gi|952731570|emb|CXWK01001285.1|	1	gi|952731570|emb|CXWK01001285.1|_32	IpdCGramPos	IpdC	CD ring	3.1e-44	0.528902	partial=00	34475	35599	1	68.4	373	3.9e-144	d__Bacteria;p__Actinobacteria;c__Actinobacteria;o__Corynebacteriales;f__Mycobacteriaceae;g__Mycobacterium
WWT_07	CXWK01.1	gi|952634605|emb|CXWK01098215.1|	2	gi|952634605|emb|CXWK01098215.1|_52	IpdBGramNeg	IpdB	CD ring	3e-37	0.967078	partial=00	48999	49778	1	100	259	8.6e-143	d__Bacteria;p__Proteobacteria;c__Gammaproteobacteria;o__Pseudomonadales;f__Pseudomonadaceae;g__Pseudomonas
WWT_07	CXWK01.1	gi|952722165|emb|CXWK01010690.1|	1	gi|952722165|emb|CXWK01010690.1|_21	IpdCGramPos	IpdC	CD ring	5.1e-38	0.468208	partial=00	19833	20954	1	65.3	372	6.1e-142	d__Bacteria;p__Actinobacteria;c__Actinobacteria;o__Corynebacteriales;f__Nocardiaceae;g__Nocardia
WWT_07	CXWK01.1	gi|952674933|emb|CXWK01057887.1|	1	gi|952674933|emb|CXWK01057887.1|_2	IpdCGramPos	IpdC	CD ring	1e-33	0.433526	partial=00	248	1321	1	71.5	354	7.2e-140	d__Bacteria;p__Proteobacteria;c__Alphaproteobacteria;o__Rhizobiales
WWT_07	CXWK01.1	gi|952730402|emb|CXWK01002453.1|	4	gi|952730402|emb|CXWK01002453.1|_5	IpdBGramPos	IpdB	CD ring	6.8e-102	0.979424	partial=00	1824	2606	1	91.8	256	1.2e-136	d__Bacteria;p__Actinobacteria;c__Acidimicrobiia;o__Acidimicrobiales;f__Microthrixaceae;g__Candidatus Microthrix;s__Candidatus Microthrix parvicella
WWT_07	CXWK01.1	gi|952698854|emb|CXWK01034001.1|	2	gi|952698854|emb|CXWK01034001.1|_4	IpdAGramNeg	IpdA	CD ring	1.5e-151	0.958904	partial=01	1411	2253	1	81.5	281	3.2e-135	d__Bacteria;p__Proteobacteria;c__Betaproteobacteria;o__Burkholderiales;f__Comamonadaceae;g__Comamonas
WWT_07	CXWK01.1	gi|952717879|emb|CXWK01014976.1|	1	gi|952717879|emb|CXWK01014976.1|_5	IpdCGramPos	IpdC	CD ring	1.1e-31	0.442197	partial=00	5271	6344	1	70.9	347	7e-135	d__Bacteria;p__Proteobacteria;c__Betaproteobacteria;o__Burkholderiales;f__Burkholderiaceae
WWT_07	CXWK01.1	gi|952682091|emb|CXWK01050729.1|	2	gi|952682091|emb|CXWK01050729.1|_2	IpdCGramPos	IpdC	CD ring	2.5e-147	0.881503	partial=01	495	1433	1	77.9	312	1e-134	d__Bacteria;p__Proteobacteria;c__Gammaproteobacteria;o__Cellvibrionales
WWT_07	CXWK01.1	gi|952727008|emb|CXWK01005847.1|	1	gi|952727008|emb|CXWK01005847.1|_10	IpdCGramPos	IpdC	CD ring	1.6e-41	0.693642	partial=00	7244	8227	-1	75	324	2.4e-134	d__Bacteria;p__Proteobacteria;c__Alphaproteobacteria;o__Rhizobiales;f__Hyphomicrobiaceae;g__Hyphomicrobium
WWT_07	CXWK01.1	gi|952713124|emb|CXWK01019731.1|	1	gi|952713124|emb|CXWK01019731.1|_1	IpdCGramPos	IpdC	CD ring	2.6e-37	0.473988	partial=10	1	951	-1	74.9	307	3.1e-134	d__Bacteria;p__Actinobacteria;c__Actinobacteria;o__Frankiales;f__Frankiaceae;g__Frankia
WWT_07	CXWK01.1	gi|952713115|emb|CXWK01019740.1|	2	gi|952713115|emb|CXWK01019740.1|_8	IpdBGramPos	IpdB	CD ring	2.1e-89	0.897119	partial=01	6804	7514	-1	100	236	3.9e-134	d__Bacteria;p__Actinobacteria;c__Acidimicrobiia;o__Acidimicrobiales;f__Microthrixaceae;g__Candidatus Microthrix;s__Candidatus Microthrix parvicella
WWT_07	CXWK01.1	gi|952715963|emb|CXWK01016892.1|	1	gi|952715963|emb|CXWK01016892.1|_2	HsaEGramPos	HsaE	HHDOA	8e-81	0.992337	partial=00	514	1317	1	89.5	266	5.8e-134	d__Bacteria;p__Proteobacteria;c__Alphaproteobacteria;o__Rhizobiales;f__Bradyrhizobiaceae;g__Bradyrhizobium
WWT_07	CXWK01.1	gi|952706701|emb|CXWK01026154.1|	1	gi|952706701|emb|CXWK01026154.1|_2	HsaEGramPos	HsaE	HHDOA	1.1e-77	0.988506	partial=00	525	1331	1	89.9	268	7.5e-134	d__Bacteria;p__Proteobacteria;c__Alphaproteobacteria;o__Rhizobiales;f__Bradyrhizobiaceae;g__Bradyrhizobium
WWT_07	CXWK01.1	gi|952704188|emb|CXWK01028667.1|	2	gi|952704188|emb|CXWK01028667.1|_3	HsaEGramNeg	HsaE	HHDOA	1.1e-127	0.992218	partial=00	600	1382	-1	94.6	260	1.6e-133	d__Bacteria;p__Proteobacteria;c__Betaproteobacteria;o__Burkholderiales;f__Comamonadaceae;g__Hydrogenophaga
WWT_07	CXWK01.1	gi|952725804|emb|CXWK01007051.1|	3	gi|952725804|emb|CXWK01007051.1|_5	HsaF	HsaF	HHDOA	2.9e-135	0.828829	partial=00	5701	7473	-1	84.6	280	1.7e-133	d__Bacteria;p__Proteobacteria;c__Betaproteobacteria;o__Burkholderiales;f__Burkholderiaceae
WWT_07	CXWK01.1	gi|952731626|emb|CXWK01001229.1|	4	gi|952731626|emb|CXWK01001229.1|_3	HsaEGramPos	HsaE	HHDOA	8.7e-147	0.992337	partial=00	1380	2168	-1	92	262	6.2e-133	d__Bacteria;p__Actinobacteria;c__Actinobacteria;o__Corynebacteriales;f__Gordoniaceae;g__Gordonia
WWT_07	CXWK01.1	gi|952731994|emb|CXWK01000861.1|	6	gi|952731994|emb|CXWK01000861.1|_7	HsaG	HsaG	HHDOA	4.1e-147	0.996528	partial=00	7827	8798	-1	81.5	308	7.7e-133	d__Bacteria;p__Actinobacteria;c__Actinobacteria
WWT_07	CXWK01.1	gi|952687045|emb|CXWK01045810.1|	2	gi|952687045|emb|CXWK01045810.1|_1	HsaAGramNeg	HsaA	AB ring	2.6e-139	0.787798	partial=10	1	894	1	76.1	297	1.2e-132	d__Bacteria;p__Proteobacteria;c__Betaproteobacteria;o__Rhodocyclales;f__Rhodocyclaceae;g__Thauera
WWT_07	CXWK01.1	gi|952713238|emb|CXWK01019617.1|	1	gi|952713238|emb|CXWK01019617.1|_2	IpdCGramPos	IpdC	CD ring	3.2e-30	0.647399	partial=00	1666	2682	-1	72.4	326	1.4e-132	d__Bacteria;p__Actinobacteria;c__Actinobacteria;o__Corynebacteriales;f__Mycobacteriaceae;g__Mycobacterium
WWT_07	CXWK01.1	gi|952672489|emb|CXWK01060331.1|	1	gi|952672489|emb|CXWK01060331.1|_1	KstDGramPos	KstD	AB ring	2.9e-32	0.628676	partial=01	5	1054	-1	69.5	347	2.4e-132	d__Bacteria;p__Proteobacteria;c__Alphaproteobacteria;o__Rhizobiales
WWT_07	CXWK01.1	gi|952732762|emb|CXWK01000093.1|	3	gi|952732762|emb|CXWK01000093.1|_24	IpdCGramPos	IpdC	CD ring	4.2e-175	0.99422	partial=00	19592	20647	1	68.5	349	2.7e-131	d__Bacteria;p__Actinobacteria;c__Actinobacteria;o__Streptomycetales;f__Streptomycetaceae;g__Streptomyces
WWT_07	CXWK01.1	gi|952722030|emb|CXWK01010825.1|	1	gi|952722030|emb|CXWK01010825.1|_7	IpdCGramPos	IpdC	CD ring	5.1e-66	0.682081	partial=00	7427	8401	-1	76.6	304	2.7e-130	d__Bacteria;p__Ignavibacteriae;c__Ignavibacteria;o__Ignavibacteriales;f__Ignavibacteriaceae;g__Ignavibacterium;s__Ignavibacterium album
WWT_07	CXWK01.1	gi|952634275|emb|CXWK01098545.1|	3	gi|952634275|emb|CXWK01098545.1|_1	IpdBGramNeg	IpdB	CD ring	2.9e-112	0.876543	partial=10	3	680	1	100	225	2.8e-129	d__Bacteria;p__Proteobacteria;c__Gammaproteobacteria;o__Pseudomonadales;f__Pseudomonadaceae;g__Pseudomonas
WWT_07	CXWK01.1	gi|952718611|emb|CXWK01014244.1|	1	gi|952718611|emb|CXWK01014244.1|_4	IpdCGramPos	IpdC	CD ring	1.7e-64	0.702312	partial=00	1960	2919	-1	76.3	312	3e-129	d__Bacteria;p__Actinobacteria;c__Acidimicrobiia;o__Acidimicrobiales;f__Acidimicrobiaceae;g__Ilumatobacter
WWT_07	CXWK01.1	gi|952718898|emb|CXWK01013957.1|	1	gi|952718898|emb|CXWK01013957.1|_1	IpdCGramPos	IpdC	CD ring	2.3e-28	0.650289	partial=00	230	1228	1	73	318	5.3e-129	d__Bacteria;p__Proteobacteria;c__Alphaproteobacteria;o__Rhizobiales;f__Bradyrhizobiaceae;g__Bradyrhizobium
WWT_07	CXWK01.1	gi|952732340|emb|CXWK01000515.1|	9	gi|952732340|emb|CXWK01000515.1|_351	HsaEGramPos	HsaE	HHDOA	8.2e-144	0.992337	partial=00	368881	369669	-1	88.9	262	1.2e-128	d__Bacteria;p__Actinobacteria;c__Actinobacteria;o__Corynebacteriales;f__Gordoniaceae;g__Gordonia
WWT_07	CXWK01.1	gi|952729199|emb|CXWK01003656.1|	4	gi|952729199|emb|CXWK01003656.1|_189	IpdBGramPos	IpdB	CD ring	3.2e-138	0.99177	partial=00	188586	189347	1	90.7	248	2.9e-127	d__Bacteria;p__Actinobacteria;c__Actinobacteria;o__Corynebacteriales;f__Gordoniaceae;g__Gordonia
WWT_07	CXWK01.1	gi|952671828|emb|CXWK01060992.1|	1	gi|952671828|emb|CXWK01060992.1|_2	IpdCGramPos	IpdC	CD ring	3.9e-65	0.716763	partial=01	223	1272	-1	75.5	310	8.9e-127	d__Bacteria;p__Actinobacteria;c__Acidimicrobiia;o__Acidimicrobiales;f__Acidimicrobiaceae;g__Ilumatobacter
WWT_07	CXWK01.1	gi|952732463|emb|CXWK01000392.1|	3	gi|952732463|emb|CXWK01000392.1|_25	IpdCGramPos	IpdC	CD ring	3.2e-162	0.99422	partial=00	27981	29051	-1	65.7	350	2.6e-126	d__Bacteria;p__Actinobacteria;c__Actinobacteria
WWT_07	CXWK01.1	gi|952720037|emb|CXWK01012818.1|	1	gi|952720037|emb|CXWK01012818.1|_2	IpdCGramPos	IpdC	CD ring	5.2e-29	0.621387	partial=01	327	1055	1	93.4	243	5.2e-126	d__Bacteria;p__Proteobacteria;c__Alphaproteobacteria;o__Rhizobiales;f__Bradyrhizobiaceae;g__Bradyrhizobium
WWT_07	CXWK01.1	gi|952712014|emb|CXWK01020841.1|	1	gi|952712014|emb|CXWK01020841.1|_7	IpdCGramPos	IpdC	CD ring	2.4e-33	0.638728	partial=00	5401	6369	1	68.7	319	5.3e-126	d__Bacteria;p__Proteobacteria;c__Alphaproteobacteria;o__Rhizobiales;f__Bradyrhizobiaceae;g__Bosea
WWT_07	CXWK01.1	gi|952692497|emb|CXWK01040358.1|	1	gi|952692497|emb|CXWK01040358.1|_2	IpdCGramPos	IpdC	CD ring	8e-160	0.939306	partial=00	97	1086	-1	72	328	5.4e-126	d__Bacteria;p__Actinobacteria;c__Actinobacteria;o__Streptosporangiales
WWT_07	CXWK01.1	gi|952717274|emb|CXWK01015581.1|	2	gi|952717274|emb|CXWK01015581.1|_2	IpdCGramPos	IpdC	CD ring	8.8e-161	0.939306	partial=00	474	1463	1	72.1	323	9.3e-126	d__Bacteria;p__Actinobacteria;c__Actinobacteria;o__Streptosporangiales;f__Thermomonosporaceae
WWT_07	CXWK01.1	gi|952727947|emb|CXWK01004908.1|	1	gi|952727947|emb|CXWK01004908.1|_8	KshAGramNegTwo	KshA	AB ring	1.3e-59	0.90678	partial=00	9442	10524	-1	64.5	324	1.9e-124	d__Bacteria;p__Actinobacteria;c__Actinobacteria;o__Frankiales;f__Frankiaceae;g__Frankia
WWT_07	CXWK01.1	gi|952720633|emb|CXWK01012222.1|	1	gi|952720633|emb|CXWK01012222.1|_13	IpdCGramPos	IpdC	CD ring	2.2e-62	0.713873	partial=00	9311	10255	-1	78.5	303	8.3e-124	d__Bacteria;p__Proteobacteria
WWT_07	CXWK01.1	gi|952657362|emb|CXWK01075458.1|	2	gi|952657362|emb|CXWK01075458.1|_1	HsaF	HsaF	HHDOA	2.5e-136	0.840841	partial=10	3	866	-1	75.7	288	3.8e-123	d__Bacteria;p__Actinobacteria;c__Actinobacteria;o__Corynebacteriales;f__Nocardiaceae;g__Rhodococcus
WWT_07	CXWK01.1	gi|952709364|emb|CXWK01023491.1|	1	gi|952709364|emb|CXWK01023491.1|_2	HsaEGramPos	HsaE	HHDOA	1.5e-93	0.984674	partial=00	848	1630	1	84.2	259	1.4e-121	d__Bacteria;p__Actinobacteria;c__Actinobacteria;o__Micrococcales;f__Intrasporangiaceae;g__Intrasporangium;s__Intrasporangium calvum
WWT_07	CXWK01.1	gi|952729340|emb|CXWK01003515.1|	1	gi|952729340|emb|CXWK01003515.1|_6	IpdCGramPos	IpdC	CD ring	1.3e-56	0.699422	partial=00	3577	4527	-1	68.6	309	1.2e-119	d__Bacteria;p__Bacteroidetes
WWT_07	CXWK01.1	gi|952652858|emb|CXWK01079962.1|	1	gi|952652858|emb|CXWK01079962.1|_2	KstDGramPosCholesterolTwo	KstD	AB ring	1e-29	0.443015	partial=01	517	1530	1	61.4	339	3.3e-118	d__Bacteria;p__Proteobacteria;c__Gammaproteobacteria;o__Cellvibrionales;f__Spongiibacteraceae
WWT_07	CXWK01.1	gi|952716202|emb|CXWK01016653.1|	1	gi|952716202|emb|CXWK01016653.1|_2	KstDGramPosCholateTwo	KstD	AB ring	3.1e-37	0.662698	partial=01	450	1553	-1	59.1	367	6.1e-118	d__Bacteria;p__Actinobacteria;c__Actinobacteria;s__Actinobacteria bacterium IMCC26256
WWT_07	CXWK01.1	gi|952665566|emb|CXWK01067254.1|	1	gi|952665566|emb|CXWK01067254.1|_2	IpdCGramPos	IpdC	CD ring	2e-37	0.473988	partial=00	503	1393	1	68.8	292	2.7e-116	d__Bacteria;p__Actinobacteria;c__Actinobacteria;o__Corynebacteriales;f__Mycobacteriaceae;g__Mycobacterium
WWT_07	CXWK01.1	gi|952704114|emb|CXWK01028741.1|	1	gi|952704114|emb|CXWK01028741.1|_2	HsaCGramNeg	HsaC	AB ring	2.5e-105	0.975	partial=00	329	1234	1	68.1	301	4.7e-116	d__Bacteria;p__Proteobacteria;c__Gammaproteobacteria;o__Cellvibrionales;f__Spongiibacteraceae;g__Spongiibacter
WWT_07	CXWK01.1	gi|952707617|emb|CXWK01025238.1|	1	gi|952707617|emb|CXWK01025238.1|_12	HsaAGramPosCholesterol	HsaA	AB ring	6.2e-49	0.981675	partial=00	10148	11299	-1	54.5	380	2.9e-115	d__Bacteria;p__Proteobacteria;c__Alphaproteobacteria;o__Rhodobacterales;f__Hyphomonadaceae;g__Hyphomonas
WWT_07	CXWK01.1	gi|952691570|emb|CXWK01041285.1|	1	gi|952691570|emb|CXWK01041285.1|_2	IpdCGramPos	IpdC	CD ring	1.2e-67	0.699422	partial=00	577	1548	1	65.1	321	5.5e-115	d__Bacteria;p__Actinobacteria;c__Acidimicrobiia;o__Acidimicrobiales;f__Microthrixaceae;g__Candidatus Microthrix;s__Candidatus Microthrix parvicella
WWT_07	CXWK01.1	gi|952683415|emb|CXWK01049405.1|	1	gi|952683415|emb|CXWK01049405.1|_2	HsaCGramPosCholesterol	HsaC	AB ring	3.3e-129	0.809689	partial=01	789	1517	1	83.5	243	7.1e-115	d__Bacteria;p__Actinobacteria;c__Actinobacteria;o__Corynebacteriales;f__Mycobacteriaceae;g__Mycobacterium
WWT_07	CXWK01.1	gi|952677903|emb|CXWK01054917.1|	1	gi|952677903|emb|CXWK01054917.1|_1	IpdCGramPos	IpdC	CD ring	1.7e-27	0.624277	partial=10	3	875	-1	69.6	293	8.5e-115	d__Bacteria;p__Proteobacteria;c__Betaproteobacteria;o__Rhodocyclales;f__Rhodocyclaceae
WWT_07	CXWK01.1	gi|952731885|emb|CXWK01000970.1|	4	gi|952731885|emb|CXWK01000970.1|_11	HsaG	HsaG	HHDOA	1.1e-143	0.993056	partial=00	10287	11261	1	71.2	295	2.8e-114	d__Bacteria;p__Actinobacteria;c__Actinobacteria;o__Corynebacteriales;f__Mycobacteriaceae;g__Mycobacterium
WWT_07	CXWK01.1	gi|952725804|emb|CXWK01007051.1|	3	gi|952725804|emb|CXWK01007051.1|_7	HsaEGramNeg	HsaE	HHDOA	3.2e-132	0.992218	partial=00	8418	9209	-1	81.4	263	2.9e-114	d__Bacteria;p__Proteobacteria;c__Betaproteobacteria;o__Burkholderiales;f__Comamonadaceae
WWT_07	CXWK01.1	gi|952731466|emb|CXWK01001389.1|	2	gi|952731466|emb|CXWK01001389.1|_2	IpdBGramNeg	IpdB	CD ring	3.5e-122	0.995885	partial=00	183	962	1	78.1	260	2.4e-113	d__Bacteria;p__Proteobacteria;c__Betaproteobacteria;o__Burkholderiales;f__Comamonadaceae;g__Comamonas
WWT_07	CXWK01.1	gi|952683897|emb|CXWK01048923.1|	1	gi|952683897|emb|CXWK01048923.1|_2	IpdCGramPos	IpdC	CD ring	1.5e-29	0.699422	partial=00	206	1237	-1	63.6	324	3.2e-113	d__Bacteria;p__Proteobacteria;c__Betaproteobacteria;o__Burkholderiales
WWT_07	CXWK01.1	gi|952731994|emb|CXWK01000861.1|	6	gi|952731994|emb|CXWK01000861.1|_14	HsaAGramPosCholate	HsaA	AB ring	2.5e-33	0.928753	partial=00	12263	13570	-1	55.4	379	3.5e-112	d__Bacteria;p__Actinobacteria;c__Actinobacteria;o__Pseudonocardiales;f__Pseudonocardiaceae
WWT_07	CXWK01.1	gi|952696042|emb|CXWK01036813.1|	1	gi|952696042|emb|CXWK01036813.1|_3	IpdCGramPos	IpdC	CD ring	2.7e-49	0.751445	partial=00	1229	2206	1	64.1	312	3.7e-111	d__Bacteria;p__Bacteroidetes;c__Cytophagia;o__Cytophagales;f__Flammeovirgaceae;g__Flammeovirga
WWT_07	CXWK01.1	gi|952732536|emb|CXWK01000319.1|	3	gi|952732536|emb|CXWK01000319.1|_579	IpdCGramPos	IpdC	CD ring	1.6e-65	0.699422	partial=00	606995	608044	1	64	314	4e-111	d__Bacteria;p__Actinobacteria;c__Acidimicrobiia;o__Acidimicrobiales;f__Microthrixaceae;g__Candidatus Microthrix;s__Candidatus Microthrix parvicella
WWT_07	CXWK01.1	gi|952732836|emb|CXWK01000019.1|	1	gi|952732836|emb|CXWK01000019.1|_84	KstDGramPosCholateTwo	KstD	AB ring	1.6e-46	0.986111	partial=00	90895	92400	1	46.9	475	9.8e-111	d__Bacteria;p__Proteobacteria;c__Betaproteobacteria;o__Burkholderiales;f__Burkholderiaceae;g__Burkholderia
WWT_07	CXWK01.1	gi|952637282|emb|CXWK01095538.1|	2	gi|952637282|emb|CXWK01095538.1|_68	HsaEGramPos	HsaE	HHDOA	6.7e-59	0.961686	partial=00	71283	72080	1	80.3	264	1.5e-110	d__Bacteria;p__Proteobacteria;c__Gammaproteobacteria;o__Pseudomonadales;f__Pseudomonadaceae;g__Pseudomonas
WWT_07	CXWK01.1	gi|952718919|emb|CXWK01013936.1|	1	gi|952718919|emb|CXWK01013936.1|_5	HsaEGramPos	HsaE	HHDOA	2.2e-78	0.988506	partial=00	5876	6679	-1	74.3	261	1.7e-109	d__Bacteria;p__Proteobacteria;c__Alphaproteobacteria;o__Rhizobiales;f__Bradyrhizobiaceae;g__Bradyrhizobium
WWT_07	CXWK01.1	gi|952731626|emb|CXWK01001229.1|	4	gi|952731626|emb|CXWK01001229.1|_4	KstDGramPosCholesterolTwo	KstD	AB ring	1.4e-111	0.363971	partial=00	3370	4035	1	86.7	218	3.4e-108	d__Bacteria;p__Actinobacteria;c__Actinobacteria;o__Corynebacteriales;f__Gordoniaceae;g__Gordonia
WWT_07	CXWK01.1	gi|952679560|emb|CXWK01053260.1|	1	gi|952679560|emb|CXWK01053260.1|_2	IpdCGramPos	IpdC	CD ring	1.1e-27	0.343931	partial=01	342	1103	1	78.5	247	9.7e-107	d__Bacteria;p__Proteobacteria;c__Alphaproteobacteria;o__Rhizobiales;f__Bradyrhizobiaceae;g__Afipia;s__Afipia sp. P52-10
WWT_07	CXWK01.1	gi|952732762|emb|CXWK01000093.1|	3	gi|952732762|emb|CXWK01000093.1|_22	IpdAGramPos	IpdA	CD ring	5e-138	0.99635	partial=00	17959	18798	1	68.1	276	1.8e-106	d__Bacteria;p__Actinobacteria;c__Actinobacteria
WWT_07	CXWK01.1	gi|952676589|emb|CXWK01056231.1|	2	gi|952676589|emb|CXWK01056231.1|_2	IpdBGramNeg	IpdB	CD ring	3.5e-126	0.975309	partial=01	420	1166	1	74.6	248	4.7e-106	d__Bacteria;p__Proteobacteria;c__Gammaproteobacteria;o__Pseudomonadales;f__Pseudomonadaceae;g__Pseudomonas
WWT_07	CXWK01.1	gi|952728348|emb|CXWK01004507.1|	2	gi|952728348|emb|CXWK01004507.1|_3	IpdAGramPos	IpdA	CD ring	2.7e-33	0.963504	partial=00	927	1844	1	63.2	304	6.4e-105	d__Bacteria;p__Actinobacteria;c__Actinobacteria;o__Corynebacteriales;f__Nocardiaceae
WWT_07	CXWK01.1	gi|952730398|emb|CXWK01002457.1|	2	gi|952730398|emb|CXWK01002457.1|_8	IpdAGramPos	IpdA	CD ring	1.3e-33	0.967153	partial=00	8689	9606	-1	62.8	304	1.1e-104	d__Bacteria;p__Actinobacteria;c__Actinobacteria
WWT_07	CXWK01.1	gi|952729317|emb|CXWK01003538.1|	2	gi|952729317|emb|CXWK01003538.1|_2	IpdAGramPos	IpdA	CD ring	5.6e-34	0.970803	partial=00	1988	2905	-1	63.2	304	1.4e-104	d__Bacteria;p__Actinobacteria;c__Actinobacteria
WWT_07	CXWK01.1	gi|952684583|emb|CXWK01048237.1|	1	gi|952684583|emb|CXWK01048237.1|_1	IpdCGramPos	IpdC	CD ring	4.1e-30	0.352601	partial=10	2	607	1	95.5	199	1.6e-104	d__Bacteria;p__Proteobacteria;c__Betaproteobacteria;o__Rhodocyclales;f__Rhodocyclaceae
WWT_07	CXWK01.1	gi|952722172|emb|CXWK01010683.1|	1	gi|952722172|emb|CXWK01010683.1|_4	IpdAGramPos	IpdA	CD ring	3e-33	0.956204	partial=00	2813	3742	1	61.7	308	1.9e-104	d__Bacteria;p__Actinobacteria;c__Actinobacteria;o__Corynebacteriales;f__Nocardiaceae
WWT_07	CXWK01.1	gi|952718764|emb|CXWK01014091.1|	1	gi|952718764|emb|CXWK01014091.1|_3	IpdCGramPos	IpdC	CD ring	4.3e-127	0.887283	partial=01	1326	2213	-1	65.8	301	4e-104	d__Bacteria;p__Actinobacteria;c__Actinobacteria;o__Streptosporangiales
WWT_07	CXWK01.1	gi|952658864|emb|CXWK01073956.1|	1	gi|952658864|emb|CXWK01073956.1|_3	IpdAGramPos	IpdA	CD ring	3e-36	0.978102	partial=00	1211	2128	-1	61.8	304	5.4e-104	d__Bacteria;p__Actinobacteria;c__Actinobacteria
WWT_07	CXWK01.1	gi|952671017|emb|CXWK01061803.1|	1	gi|952671017|emb|CXWK01061803.1|_1	KstDGramNeg	KstD	AB ring	1.9e-149	0.61828	partial=10	2	1081	1	55.6	342	1.1e-103	d__Bacteria;p__Proteobacteria;c__Gammaproteobacteria;o__Cellvibrionales;f__Halieaceae;g__Haliea;s__Haliea salexigens
WWT_07	CXWK01.1	gi|952671331|emb|CXWK01061489.1|	2	gi|952671331|emb|CXWK01061489.1|_2	IpdAGramPos	IpdA	CD ring	4.5e-34	0.956204	partial=00	703	1596	1	63	297	1.2e-103	d__Bacteria;p__Proteobacteria;c__Deltaproteobacteria;o__Myxococcales;f__Cystobacterineae
WWT_07	CXWK01.1	gi|952717510|emb|CXWK01015345.1|	1	gi|952717510|emb|CXWK01015345.1|_5	HsaAGramPosCholesterol	HsaA	AB ring	1.2e-46	0.984293	partial=00	3599	4762	-1	50.4	385	2e-103	d__Bacteria;p__Proteobacteria;c__Alphaproteobacteria;o__Rhizobiales;f__Rhizobiaceae
WWT_07	CXWK01.1	gi|952683875|emb|CXWK01048945.1|	1	gi|952683875|emb|CXWK01048945.1|_1	IpdCGramPos	IpdC	CD ring	7.1e-35	0.473988	partial=10	1	933	1	59.7	295	2.6e-101	d__Bacteria;p__Proteobacteria;c__Gammaproteobacteria;o__Cellvibrionales
WWT_07	CXWK01.1	gi|952725893|emb|CXWK01006962.1|	2	gi|952725893|emb|CXWK01006962.1|_14	IpdAGramPos	IpdA	CD ring	6.1e-33	0.967153	partial=00	14758	15654	-1	61.3	300	4.2e-101	d__Bacteria;p__Actinobacteria;c__Actinobacteria;o__Corynebacteriales;f__Nocardiaceae
WWT_07	CXWK01.1	gi|952732463|emb|CXWK01000392.1|	3	gi|952732463|emb|CXWK01000392.1|_27	IpdAGramPos	IpdA	CD ring	1.6e-132	0.989051	partial=00	29797	30708	-1	65.4	280	3.6e-100	d__Bacteria;p__Actinobacteria;c__Actinobacteria
WWT_07	CXWK01.1	gi|952689700|emb|CXWK01043155.1|	1	gi|952689700|emb|CXWK01043155.1|_1	KshAGramNegTwo	KshA	AB ring	6e-46	0.810734	partial=10	2	802	1	66.7	258	7.8e-99	d__Bacteria;p__Actinobacteria;c__Actinobacteria;o__Frankiales;f__Frankiaceae;g__Frankia
WWT_07	CXWK01.1	gi|952653415|emb|CXWK01079405.1|	1	gi|952653415|emb|CXWK01079405.1|_2	IpdAGramNeg	IpdA	CD ring	3.6e-32	0.671233	partial=01	536	1189	-1	77	217	1.4e-98	d__Bacteria;p__Chloroflexi;c__Anaerolineae;o__Anaerolineales;f__Anaerolineaceae
WWT_07	CXWK01.1	gi|952723726|emb|CXWK01009129.1|	1	gi|952723726|emb|CXWK01009129.1|_11	IpdAGramPos	IpdA	CD ring	2e-122	0.952555	partial=00	9415	10233	1	64.9	268	1.8e-98	d__Bacteria;p__Actinobacteria;c__Actinobacteria;o__Streptosporangiales
WWT_07	CXWK01.1	gi|952668527|emb|CXWK01064293.1|	1	gi|952668527|emb|CXWK01064293.1|_1	KshAGramNegTwo	KshA	AB ring	4.5e-39	0.677966	partial=10	1	846	-1	57.8	282	7e-98	d__Bacteria;p__Proteobacteria;c__Alphaproteobacteria;o__Sphingomonadales;f__Sphingomonadaceae;g__Sphingobium;s__Sphingobium baderi
WWT_07	CXWK01.1	gi|952683812|emb|CXWK01049008.1|	1	gi|952683812|emb|CXWK01049008.1|_3	KstDGramNeg	KstD	AB ring	2.2e-32	0.327957	partial=01	640	1254	1	88.3	205	2.5e-97	d__Bacteria;p__Proteobacteria;c__Betaproteobacteria;o__Burkholderiales;f__Comamonadaceae;g__Hydrogenophaga
WWT_07	CXWK01.1	gi|952732298|emb|CXWK01000557.1|	1	gi|952732298|emb|CXWK01000557.1|_119	KshAGramPos	KshA	AB ring	1.2e-49	0.941691	partial=00	145579	146616	-1	50.3	344	1.4e-95	d__Bacteria;p__Actinobacteria;c__Acidimicrobiia;o__Acidimicrobiales;f__Microthrixaceae;g__Candidatus Microthrix;s__Candidatus Microthrix parvicella
WWT_07	CXWK01.1	gi|952649697|emb|CXWK01083123.1|	1	gi|952649697|emb|CXWK01083123.1|_4	IpdCGramPos	IpdC	CD ring	7.8e-62	0.699422	partial=01	2060	2830	1	75.4	240	5.1e-95	d__Bacteria;p__Proteobacteria;c__Alphaproteobacteria
WWT_07	CXWK01.1	gi|952698854|emb|CXWK01034001.1|	2	gi|952698854|emb|CXWK01034001.1|_3	HsaCGramNeg	HsaC	AB ring	7.4e-108	0.767857	partial=00	720	1391	1	74.3	222	6.4e-94	d__Bacteria;p__Proteobacteria;c__Betaproteobacteria;o__Burkholderiales;f__Comamonadaceae;g__Comamonas
WWT_07	CXWK01.1	gi|952685348|emb|CXWK01047472.1|	1	gi|952685348|emb|CXWK01047472.1|_1	IpdBGramPos	IpdB	CD ring	4.4e-104	0.798354	partial=10	3	599	1	84.3	198	9.6e-94	d__Bacteria;p__Actinobacteria;c__Actinobacteria;o__Corynebacteriales;f__Mycobacteriaceae;g__Mycobacterium
WWT_07	CXWK01.1	gi|952674803|emb|CXWK01058017.1|	2	gi|952674803|emb|CXWK01058017.1|_4	IpdAGramPos	IpdA	CD ring	7.3e-43	0.952555	partial=00	1652	2470	-1	63.9	266	1.7e-93	d__Bacteria;p__Proteobacteria;c__Alphaproteobacteria;o__Rhodospirillales;f__Rhodospirillaceae;g__Oceanibaculum
WWT_07	CXWK01.1	gi|952704697|emb|CXWK01028158.1|	1	gi|952704697|emb|CXWK01028158.1|_3	IpdCGramPos	IpdC	CD ring	4.2e-37	0.453757	partial=00	1449	2237	1	66.8	256	2.2e-93	d__Bacteria;p__Actinobacteria;c__Actinobacteria;o__Frankiales;f__Frankiaceae;g__Frankia
WWT_07	CXWK01.1	gi|952731994|emb|CXWK01000861.1|	6	gi|952731994|emb|CXWK01000861.1|_8	HsaEGramNeg	HsaE	HHDOA	9.8e-73	0.984436	partial=00	8795	9610	-1	70.4	260	1.5e-92	d__Bacteria;p__Actinobacteria;c__Actinobacteria;o__Corynebacteriales;f__Nocardiaceae;g__Nocardia
WWT_07	CXWK01.1	gi|952715464|emb|CXWK01017391.1|	1	gi|952715464|emb|CXWK01017391.1|_3	IpdCGramPos	IpdC	CD ring	1.3e-59	0.612717	partial=01	1957	2613	1	75.7	218	4.5e-92	d__Bacteria;p__Bacteroidetes;c__Flavobacteriia;o__Flavobacteriales;f__Flavobacteriaceae
WWT_07	CXWK01.1	gi|952648767|emb|CXWK01084053.1|	1	gi|952648767|emb|CXWK01084053.1|_2	HsaCGramNeg	HsaC	AB ring	2e-68	0.878571	partial=01	581	1354	-1	63.5	255	4.9e-90	d__Bacteria;p__Proteobacteria;c__Alphaproteobacteria;o__Sphingomonadales;f__Sphingomonadaceae;g__Sphingomonas
WWT_07	CXWK01.1	gi|952657362|emb|CXWK01075458.1|	2	gi|952657362|emb|CXWK01075458.1|_2	HsaG	HsaG	HHDOA	4.8e-118	0.770833	partial=01	870	1574	-1	72	236	1.3e-89	d__Bacteria;p__Actinobacteria;c__Actinobacteria;o__Corynebacteriales;f__Mycobacteriaceae;g__Mycobacterium
WWT_07	CXWK01.1	gi|952703027|emb|CXWK01029828.1|	1	gi|952703027|emb|CXWK01029828.1|_1	KshAGramNegOne	KshA	AB ring	1.2e-41	0.486567	partial=10	1	558	-1	78.6	187	1.8e-89	d__Bacteria;p__Actinobacteria;c__Acidimicrobiia;o__Acidimicrobiales;f__Microthrixaceae;g__Candidatus Microthrix;s__Candidatus Microthrix parvicella
WWT_07	CXWK01.1	gi|952724423|emb|CXWK01008432.1|	1	gi|952724423|emb|CXWK01008432.1|_1	KshAGramNegOne	KshA	AB ring	7.3e-41	0.486567	partial=10	1	558	-1	78.6	187	5.1e-89	d__Bacteria;p__Actinobacteria;c__Acidimicrobiia;o__Acidimicrobiales;f__Microthrixaceae;g__Candidatus Microthrix;s__Candidatus Microthrix parvicella
WWT_07	CXWK01.1	gi|952674125|emb|CXWK01058695.1|	1	gi|952674125|emb|CXWK01058695.1|_1	KshAGramNegOne	KshA	AB ring	8.8e-46	0.486567	partial=10	3	797	-1	56	257	2.3e-87	d__Bacteria;p__Proteobacteria;c__Gammaproteobacteria;o__Cellvibrionales;f__Halieaceae
WWT_07	CXWK01.1	gi|952731894|emb|CXWK01000961.1|	1	gi|952731894|emb|CXWK01000961.1|_39	HsaAGramPosCholesterol	HsaA	AB ring	2.4e-75	0.981675	partial=00	34171	35334	1	45.9	386	1.7e-86	d__Bacteria;p__Actinobacteria;c__Actinobacteria;o__Streptosporangiales;f__Thermomonosporaceae;g__Actinomadura
WWT_07	CXWK01.1	gi|952725049|emb|CXWK01007806.1|	1	gi|952725049|emb|CXWK01007806.1|_2	KshAGramNegOne	KshA	AB ring	4.3e-60	0.913433	partial=00	2409	3413	-1	48.4	316	1.9e-86	d__Bacteria;p__Actinobacteria;c__Acidimicrobiia;o__Acidimicrobiales;f__Microthrixaceae;g__Candidatus Microthrix;s__Candidatus Microthrix parvicella
WWT_07	CXWK01.1	gi|952730799|emb|CXWK01002056.1|	1	gi|952730799|emb|CXWK01002056.1|_4	KshAGramPos	KshA	AB ring	3.7e-59	0.918367	partial=00	1520	2770	1	48.1	316	2.6e-85	d__Bacteria;p__Actinobacteria;c__Acidimicrobiia;o__Acidimicrobiales;f__Microthrixaceae;g__Candidatus Microthrix;s__Candidatus Microthrix parvicella
WWT_07	CXWK01.1	gi|952696446|emb|CXWK01036409.1|	1	gi|952696446|emb|CXWK01036409.1|_3	HsaEGramPos	HsaE	HHDOA	3.1e-51	0.67433	partial=00	1154	1708	-1	87.5	184	3.4e-85	d__Bacteria;p__Proteobacteria;c__Betaproteobacteria;o__Burkholderiales;f__Comamonadaceae
WWT_07	CXWK01.1	gi|952732762|emb|CXWK01000093.1|	3	gi|952732762|emb|CXWK01000093.1|_23	IpdBGramPos	IpdB	CD ring	3.5e-109	0.979424	partial=00	18795	19595	1	63	262	4.9e-85	d__Bacteria;p__Actinobacteria;c__Acidimicrobiia;o__Acidimicrobiales;f__Microthrixaceae;g__Candidatus Microthrix;s__Candidatus Microthrix parvicella
WWT_07	CXWK01.1	gi|952727792|emb|CXWK01005063.1|	1	gi|952727792|emb|CXWK01005063.1|_1	HsaAGramPosCholesterol	HsaA	AB ring	2e-30	0.565445	partial=10	2	688	1	71.1	228	2.7e-84	d__Bacteria;p__Actinobacteria;c__Actinobacteria;o__Corynebacteriales;f__Mycobacteriaceae;g__Mycobacterium
WWT_07	CXWK01.1	gi|952706983|emb|CXWK01025872.1|	1	gi|952706983|emb|CXWK01025872.1|_2	HsaAGramPosCholesterol	HsaA	AB ring	2.9e-58	0.979058	partial=00	544	1749	1	48	404	3.4e-82	d__Bacteria;p__Actinobacteria;c__Actinobacteria;o__Corynebacteriales;f__Mycobacteriaceae;g__Mycobacterium
WWT_07	CXWK01.1	gi|952713020|emb|CXWK01019835.1|	1	gi|952713020|emb|CXWK01019835.1|_3	HsaCGramPosCholate	HsaC	AB ring	6.3e-32	0.60274	partial=01	720	1379	-1	67.4	215	4.2e-82	d__Bacteria;p__Actinobacteria;c__Actinobacteria;o__Corynebacteriales;f__Nocardiaceae;g__Nocardia
WWT_07	CXWK01.1	gi|952732463|emb|CXWK01000392.1|	3	gi|952732463|emb|CXWK01000392.1|_26	IpdBGramPos	IpdB	CD ring	1.8e-102	0.987654	partial=00	29048	29800	-1	60.4	245	2.4e-81	d__Bacteria;p__Actinobacteria;c__Acidimicrobiia;o__Acidimicrobiales;f__Microthrixaceae;g__Candidatus Microthrix;s__Candidatus Microthrix parvicella
WWT_07	CXWK01.1	gi|952710443|emb|CXWK01022412.1|	1	gi|952710443|emb|CXWK01022412.1|_3	HsaAGramPosCholesterol	HsaA	AB ring	4.1e-57	0.963351	partial=00	1507	2694	1	46.2	398	1.9e-80	d__Bacteria;p__Actinobacteria;c__Actinobacteria;o__Corynebacteriales;f__Mycobacteriaceae;g__Mycobacterium
WWT_07	CXWK01.1	gi|952731994|emb|CXWK01000861.1|	6	gi|952731994|emb|CXWK01000861.1|_29	HsaAGramNeg	HsaA	AB ring	4.5e-34	0.94695	partial=00	25419	26624	-1	43	400	4.7e-79	d__Bacteria;p__Actinobacteria;c__Actinobacteria;o__Pseudonocardiales;f__Pseudonocardiaceae
WWT_07	CXWK01.1	gi|952668944|emb|CXWK01063876.1|	1	gi|952668944|emb|CXWK01063876.1|_1	IpdAGramNeg	IpdA	CD ring	5.5e-106	0.613014	partial=10	1	540	-1	80.6	180	5.1e-78	d__Bacteria;p__Proteobacteria;c__Gammaproteobacteria;o__Pseudomonadales;f__Pseudomonadaceae;g__Pseudomonas
WWT_07	CXWK01.1	gi|952683117|emb|CXWK01049703.1|	1	gi|952683117|emb|CXWK01049703.1|_6	HsaEGramNeg	HsaE	HHDOA	1.4e-28	0.910506	partial=00	3593	4435	1	55.3	284	1.4e-77	d__Bacteria;p__Proteobacteria;c__Betaproteobacteria;o__Rhodocyclales;f__Rhodocyclaceae;g__Dechloromonas;s__Dechloromonas aromatica
WWT_07	CXWK01.1	gi|952732808|emb|CXWK01000047.1|	1	gi|952732808|emb|CXWK01000047.1|_4	IpdBGramNeg	IpdB	CD ring	3.6e-34	0.975309	partial=00	3151	3918	-1	61.1	252	4.7e-77	d__Bacteria;p__Proteobacteria;c__Deltaproteobacteria;o__Myxococcales
WWT_07	CXWK01.1	gi|952728348|emb|CXWK01004507.1|	2	gi|952728348|emb|CXWK01004507.1|_5	IpdBGramNeg	IpdB	CD ring	4.1e-34	0.975309	partial=00	3158	3925	1	61.1	252	1.4e-76	d__Bacteria;p__Proteobacteria;c__Deltaproteobacteria;o__Myxococcales
WWT_07	CXWK01.1	gi|952729317|emb|CXWK01003538.1|	2	gi|952729317|emb|CXWK01003538.1|_1	IpdBGramNeg	IpdB	CD ring	6.2e-33	0.975309	partial=00	19	1971	-1	61.7	248	3.5e-76	d__Bacteria;p__Proteobacteria;c__Deltaproteobacteria;o__Myxococcales
WWT_07	CXWK01.1	gi|952730398|emb|CXWK01002457.1|	2	gi|952730398|emb|CXWK01002457.1|_6	IpdBGramNeg	IpdB	CD ring	4e-33	0.975309	partial=00	6591	7358	-1	60.3	252	5.2e-76	d__Bacteria;p__Proteobacteria;c__Deltaproteobacteria;o__Myxococcales
WWT_07	CXWK01.1	gi|952717767|emb|CXWK01015088.1|	1	gi|952717767|emb|CXWK01015088.1|_1	IpdCGramNeg	IpdC	CD ring	4.1e-87	0.525714	partial=10	2	604	1	75.3	194	1.6e-75	d__Bacteria;p__Proteobacteria;c__Betaproteobacteria;o__Burkholderiales;f__Comamonadaceae
WWT_07	CXWK01.1	gi|952725893|emb|CXWK01006962.1|	2	gi|952725893|emb|CXWK01006962.1|_12	IpdBGramNeg	IpdB	CD ring	1.3e-32	0.975309	partial=00	12756	13526	-1	58.4	243	9.9e-75	d__Bacteria;p__Proteobacteria;c__Deltaproteobacteria;o__Myxococcales;f__Cystobacterineae
WWT_07	CXWK01.1	gi|952681044|emb|CXWK01051776.1|	2	gi|952681044|emb|CXWK01051776.1|_2	IpdAGramPos	IpdA	CD ring	1.7e-51	0.514599	partial=00	315	782	-1	89	155	1.1e-73	d__Bacteria;p__Actinobacteria;c__Acidimicrobiia;o__Acidimicrobiales;f__Microthrixaceae;g__Candidatus Microthrix;s__Candidatus Microthrix parvicella
WWT_07	CXWK01.1	gi|952684968|emb|CXWK01047852.1|	1	gi|952684968|emb|CXWK01047852.1|_1	IpdCGramPos	IpdC	CD ring	5.4e-56	0.595376	partial=10	2	637	-1	65.7	216	7.6e-73	d__Bacteria;p__Proteobacteria;c__Alphaproteobacteria
WWT_07	CXWK01.1	gi|952704967|emb|CXWK01027888.1|	1	gi|952704967|emb|CXWK01027888.1|_4	HsaAGramPosCholate	HsaA	AB ring	1.7e-43	0.898219	partial=00	1776	2933	1	41.7	367	1.4e-72	d__Bacteria;p__Actinobacteria;c__Actinobacteria;o__Corynebacteriales;f__Mycobacteriaceae;g__Mycobacterium
WWT_07	CXWK01.1	gi|952731793|emb|CXWK01001062.1|	1	gi|952731793|emb|CXWK01001062.1|_6	HsaAGramPosCholesterol	HsaA	AB ring	1.9e-60	0.981675	partial=00	4127	5284	-1	41.3	375	5.9e-71	d__Bacteria;p__Actinobacteria;c__Actinobacteria;o__Corynebacteriales;f__Mycobacteriaceae;g__Mycobacterium
WWT_07	CXWK01.1	gi|952730402|emb|CXWK01002453.1|	4	gi|952730402|emb|CXWK01002453.1|_4	IpdAGramPos	IpdA	CD ring	1.2e-49	0.49635	partial=00	1375	1827	1	88	150	3.3e-70	d__Bacteria;p__Actinobacteria;c__Acidimicrobiia;o__Acidimicrobiales;f__Microthrixaceae;g__Candidatus Microthrix;s__Candidatus Microthrix parvicella
WWT_07	CXWK01.1	gi|952662888|emb|CXWK01069932.1|	1	gi|952662888|emb|CXWK01069932.1|_1	IpdCGramPos	IpdC	CD ring	1.9e-31	0.540462	partial=10	3	590	-1	65.3	199	9.6e-70	d__Bacteria;p__Bacteroidetes;c__Sphingobacteriia;o__Sphingobacteriales;f__Sphingobacteriaceae
WWT_07	CXWK01.1	gi|952730373|emb|CXWK01002482.1|	1	gi|952730373|emb|CXWK01002482.1|_2	KstDGramPosCholesterolTwo	KstD	AB ring	5.8e-29	0.516544	partial=01	1125	2048	-1	49.3	304	1.1e-69	d__Bacteria;p__Actinobacteria;c__Actinobacteria;o__Pseudonocardiales;f__Pseudonocardiaceae
WWT_07	CXWK01.1	gi|952720447|emb|CXWK01012408.1|	1	gi|952720447|emb|CXWK01012408.1|_1	HsaEGramNeg	HsaE	HHDOA	8.9e-30	0.743191	partial=10	1	600	1	63.8	196	9.1e-68	d__Bacteria;p__Proteobacteria;c__Alphaproteobacteria;o__Rhizobiales
WWT_07	CXWK01.1	gi|952682091|emb|CXWK01050729.1|	2	gi|952682091|emb|CXWK01050729.1|_1	IpdBGramNeg	IpdB	CD ring	1.3e-76	0.609053	partial=10	1	483	1	73.9	157	3.8e-64	d__Bacteria;p__Proteobacteria;c__Gammaproteobacteria;o__Pseudomonadales;f__Pseudomonadaceae;g__Pseudomonas
WWT_07	CXWK01.1	gi|952731626|emb|CXWK01001229.1|	4	gi|952731626|emb|CXWK01001229.1|_1	HsaF	HsaF	HHDOA	3.6e-59	0.348348	partial=10	3	398	-1	91.7	132	2.9e-62	d__Bacteria;p__Actinobacteria;c__Actinobacteria;o__Corynebacteriales;f__Gordoniaceae;g__Gordonia
WWT_07	CXWK01.1	gi|952653723|emb|CXWK01079097.1|	1	gi|952653723|emb|CXWK01079097.1|_1	IpdCGramPos	IpdC	CD ring	1.3e-35	0.445087	partial=10	1	666	1	70.7	157	3e-59	d__Bacteria;p__Proteobacteria;c__Deltaproteobacteria;o__Bdellovibrionales;f__Bacteriovoracaceae;g__Bacteriovorax
WWT_07	CXWK01.1	gi|952732691|emb|CXWK01000164.1|	1	gi|952732691|emb|CXWK01000164.1|_1	IpdBGramNeg	IpdB	CD ring	1.3e-29	0.62963	partial=10	1	588	1	60.3	194	9.9e-59	d__Bacteria;p__Proteobacteria;c__Deltaproteobacteria;o__Myxococcales;f__Cystobacterineae
WWT_07	CXWK01.1	gi|952688615|emb|CXWK01044240.1|	1	gi|952688615|emb|CXWK01044240.1|_2	HsaEGramNeg	HsaE	HHDOA	8.3e-56	0.743191	partial=00	1922	2509	-1	59.2	196	9.9e-59	d__Bacteria;p__Chloroflexi
WWT_07	CXWK01.1	gi|952704188|emb|CXWK01028667.1|	2	gi|952704188|emb|CXWK01028667.1|_1	HsaEGramNeg	HsaE	HHDOA	2.9e-33	0.486381	partial=10	2	385	-1	92.2	128	1.4e-58	d__Bacteria;p__Proteobacteria;c__Betaproteobacteria;o__Burkholderiales
WWT_07	CXWK01.1	gi|952648881|emb|CXWK01083939.1|	1	gi|952648881|emb|CXWK01083939.1|_1	HsaCGramNeg	HsaC	AB ring	2.4e-52	0.55	partial=00	128	598	-1	70.6	153	3e-58	d__Bacteria;p__Actinobacteria;c__Acidimicrobiia;o__Acidimicrobiales;f__Acidimicrobiaceae;g__Ilumatobacter;s__Ilumatobacter coccineus
WWT_07	CXWK01.1	gi|952721148|emb|CXWK01011707.1|	1	gi|952721148|emb|CXWK01011707.1|_8	HsaEGramPos	HsaE	HHDOA	7.6e-33	0.954023	partial=00	9450	10232	1	47.6	248	1.1e-57	d__Bacteria;p__Proteobacteria;c__Alphaproteobacteria;o__Rhodospirillales;f__Rhodospirillaceae;g__Dongia;s__Dongia sp. URHE0060
WWT_07	CXWK01.1	gi|952683252|emb|CXWK01049568.1|	1	gi|952683252|emb|CXWK01049568.1|_2	HsaAGramPosCholesterol	HsaA	AB ring	3e-34	0.929319	partial=00	158	1261	-1	38.2	359	1.7e-56	d__Bacteria;p__Actinobacteria;c__Actinobacteria
WWT_07	CXWK01.1	gi|952689100|emb|CXWK01043755.1|	2	gi|952689100|emb|CXWK01043755.1|_4	IpdBGramPos	IpdB	CD ring	1.7e-34	0.366255	partial=01	2698	3000	1	100	101	2.1e-52	d__Bacteria;p__Actinobacteria;c__Acidimicrobiia;o__Acidimicrobiales;f__Microthrixaceae;g__Candidatus Microthrix;s__Candidatus Microthrix parvicella
WWT_07	CXWK01.1	gi|952676589|emb|CXWK01056231.1|	2	gi|952676589|emb|CXWK01056231.1|_1	IpdAGramNeg	IpdA	CD ring	2.3e-60	0.452055	partial=10	1	402	1	69.9	133	6.8e-51	d__Bacteria;p__Proteobacteria;c__Betaproteobacteria;o__Burkholderiales;f__Comamonadaceae;g__Comamonas
WWT_07	CXWK01.1	gi|952715643|emb|CXWK01017212.1|	2	gi|952715643|emb|CXWK01017212.1|_1	HsaEGramNeg	HsaE	HHDOA	3.2e-71	0.649805	partial=10	3	530	-1	63.6	162	2.6e-50	d__Bacteria;p__Proteobacteria;c__Betaproteobacteria;o__Rhodocyclales;f__Rhodocyclaceae
WWT_07	CXWK01.1	gi|952731466|emb|CXWK01001389.1|	2	gi|952731466|emb|CXWK01001389.1|_4	IpdCGramNeg	IpdC	CD ring	5.6e-58	0.311429	partial=01	1861	2208	1	86.1	115	5e-50	d__Bacteria;p__Proteobacteria;c__Betaproteobacteria;o__Burkholderiales;f__Comamonadaceae
WWT_07	CXWK01.1	gi|952681044|emb|CXWK01051776.1|	2	gi|952681044|emb|CXWK01051776.1|_1	IpdBGramPos	IpdB	CD ring	2.8e-41	0.399177	partial=10	1	318	-1	92.2	102	8.6e-49	d__Bacteria;p__Actinobacteria;c__Acidimicrobiia;o__Acidimicrobiales;f__Microthrixaceae;g__Candidatus Microthrix;s__Candidatus Microthrix parvicella
WWT_07	CXWK01.1	gi|952730402|emb|CXWK01002453.1|	4	gi|952730402|emb|CXWK01002453.1|_3	IpdAGramNeg	IpdA	CD ring	4.1e-44	0.339041	partial=00	1071	1412	1	89.3	103	2e-43	d__Bacteria;p__Actinobacteria;c__Acidimicrobiia;o__Acidimicrobiales;f__Microthrixaceae;g__Candidatus Microthrix;s__Candidatus Microthrix parvicella
WWT_07	CXWK01.1	gi|952717274|emb|CXWK01015581.1|	2	gi|952717274|emb|CXWK01015581.1|_1	IpdBGramPos	IpdB	CD ring	1.8e-52	0.555556	partial=10	1	402	1	66.4	131	2e-42	d__Bacteria;p__Actinobacteria;c__Actinobacteria;o__Streptosporangiales;f__Thermomonosporaceae;g__Actinomadura
WWT_07	CXWK01.1	gi|952693244|emb|CXWK01039611.1|	1	gi|952693244|emb|CXWK01039611.1|_1	HsaEGramPos	HsaE	HHDOA	8.9e-26	0.701149	partial=01	431	1030	-1	42.6	195	1.7e-34	d__Bacteria;p__Proteobacteria;c__Alphaproteobacteria;s__alpha proteobacterium BAL199
WWT_07	CXWK01.1	gi|952698477|emb|CXWK01034378.1|	2	gi|952698477|emb|CXWK01034378.1|_3	IpdBGramPos	IpdB	CD ring	4.3e-38	0.304527	partial=01	1513	1758	1	86.6	82	1.8e-33	d__Bacteria;p__Actinobacteria;c__Actinobacteria;o__Corynebacteriales;f__Gordoniaceae;g__Gordonia
WWT_07	CXWK01.1	gi|952715922|emb|CXWK01016933.1|	1	gi|952715922|emb|CXWK01016933.1|_9	IpdCGramPos	IpdC	CD ring	3.1e-31	0.430636	partial=00	8278	8742	1	53.9	152	8.2e-32	d__Bacteria;p__Actinobacteria;c__Actinobacteria;o__Streptomycetales;f__Streptomycetaceae;g__Streptomyces
WWT_07	CXWK01.1	gi|952731885|emb|CXWK01000970.1|	4	gi|952731885|emb|CXWK01000970.1|_10	HsaEGramPos	HsaE	HHDOA	8.2e-35	0.356322	partial=00	9927	10217	1	64.6	96	1.4e-26	d__Bacteria;p__Actinobacteria;c__Actinobacteria
WWT_07	CXWK01.1	gi|952731885|emb|CXWK01000970.1|	4	gi|952731885|emb|CXWK01000970.1|_13	HsaEGramPos	HsaE	HHDOA	1.2e-26	0.452107	partial=01	12288	12659	1	50.4	117	6.1e-22	d__Bacteria;p__Actinobacteria;c__Actinobacteria;o__Streptomycetales;f__Streptomycetaceae;g__Streptomyces
WWT_07	CXWK01.1	gi|952685688|emb|CXWK01047140.1|	1	gi|952685688|emb|CXWK01047140.1|_1	HsaCGramNeg	HsaC	AB ring	5.8e-28	0.392857	partial=10	3	401	-1	46.2	132	2.5e-21	d__Bacteria;p__Proteobacteria
WWT_08	JRYC01.1	gb|JRYC01008056.1|	1	gb|JRYC01008056.1|_3	KstDGramPos	KstD	AB ring	2.4e-239	0.996324	partial=00	1823	3526	-1	77.5	564	1.8e-262	d__Bacteria;p__Chloroflexi;c__Chloroflexia;o__Chloroflexales;f__Chloroflexaceae;g__Chloroflexus;s__Chloroflexus sp. isl-2
WWT_08	JRYC01.1	gb|JRYC01112742.1|	1	gb|JRYC01112742.1|_1	KshAGramNegOne	KshA	AB ring	2.4e-26	0.447761	partial=10	1	1068	1	77.7	355	7.8e-171	d__Bacteria;p__Proteobacteria;c__Alphaproteobacteria;o__Rhizobiales;f__Hyphomicrobiaceae;g__Filomicrobium;s__Candidatus Filomicrobium marinum
WWT_08	JRYC01.1	gb|JRYC01012825.1|	1	gb|JRYC01012825.1|_1	IpdAGramNeg	IpdA	CD ring	9e-37	0.938356	partial=10	1	831	-1	79.4	277	4.4e-129	d__Bacteria;p__Chloroflexi;c__Anaerolineae;o__Anaerolineales;f__Anaerolineaceae
WWT_08	JRYC01.1	gb|JRYC01000500.1|	1	gb|JRYC01000500.1|_6	IpdCGramPos	IpdC	CD ring	1e-38	0.751445	partial=00	3578	4558	-1	69.7	310	3.6e-122	d__Bacteria;p__Proteobacteria;c__Alphaproteobacteria;o__Rhizobiales;f__Hyphomicrobiaceae;g__Hyphomicrobium
WWT_08	JRYC01.1	gb|JRYC01042031.1|	2	gb|JRYC01042031.1|_2	HsaEGramPos	HsaE	HHDOA	4.7e-55	0.800766	partial=01	908	1552	1	94.4	215	2.7e-110	d__Bacteria;p__Proteobacteria;c__Betaproteobacteria;o__Rhodocyclales;f__Rhodocyclaceae;g__Thauera;s__Thauera sp. ZV-1-C
WWT_08	JRYC01.1	gb|JRYC01018515.1|	1	gb|JRYC01018515.1|_1	IpdBGramNeg	IpdB	CD ring	1.1e-31	0.934156	partial=01	57	794	-1	80.6	242	2.2e-108	d__Bacteria;p__Chloroflexi;c__Anaerolineae;o__Anaerolineales;f__Anaerolineaceae
WWT_08	JRYC01.1	gb|JRYC01019106.1|	1	gb|JRYC01019106.1|_3	IpdAGramPos	IpdA	CD ring	4e-37	0.948905	partial=00	2745	3665	1	58.9	304	2.3e-102	d__Bacteria;p__Proteobacteria;c__Deltaproteobacteria;o__Myxococcales
WWT_08	JRYC01.1	gb|JRYC01003212.1|	2	gb|JRYC01003212.1|_9	IpdAGramPos	IpdA	CD ring	4.9e-34	0.970803	partial=00	12390	13286	1	61	300	5.5e-101	d__Bacteria;p__Actinobacteria;c__Actinobacteria;o__Corynebacteriales;f__Nocardiaceae
WWT_08	JRYC01.1	gb|JRYC01042031.1|	2	gb|JRYC01042031.1|_1	HsaEGramNeg	HsaE	HHDOA	9.4e-105	0.81323	partial=10	2	892	1	88	209	9.6e-98	d__Bacteria;p__Proteobacteria;c__Betaproteobacteria;o__Burkholderiales
WWT_08	JRYC01.1	gb|JRYC01074224.1|	1	gb|JRYC01074224.1|_1	IpdCGramPos	IpdC	CD ring	2.7e-30	0.563584	partial=11	3	674	1	81.7	224	3.4e-95	d__Bacteria;p__Actinobacteria;c__Actinobacteria;o__Corynebacteriales;f__Mycobacteriaceae;g__Mycobacterium
WWT_08	JRYC01.1	gb|JRYC01058454.1|	1	gb|JRYC01058454.1|_1	IpdCGramPos	IpdC	CD ring	5.2e-54	0.702312	partial=10	2	1009	1	53.3	323	3.4e-91	d__Bacteria;p__Proteobacteria;c__Deltaproteobacteria;o__Bdellovibrionales;f__Bdellovibrionaceae;g__Bdellovibrio;s__Bdellovibrio bacteriovorus
WWT_08	JRYC01.1	gb|JRYC01097623.1|	1	gb|JRYC01097623.1|_1	HsaG	HsaG	HHDOA	7.6e-93	0.631944	partial=11	1	549	1	80.9	183	3.4e-77	d__Bacteria;p__Proteobacteria;c__Alphaproteobacteria;o__Sphingomonadales;f__Sphingomonadaceae
WWT_08	JRYC01.1	gb|JRYC01000686.1|	1	gb|JRYC01000686.1|_3	HsaEGramNeg	HsaE	HHDOA	2.9e-32	0.957198	partial=00	1122	1931	-1	53.4	268	1e-74	d__Bacteria;p__Proteobacteria;c__Alphaproteobacteria;o__Rhizobiales;f__Bradyrhizobiaceae;g__Afipia
WWT_08	JRYC01.1	gb|JRYC01003212.1|	2	gb|JRYC01003212.1|_11	IpdBGramNeg	IpdB	CD ring	5.6e-33	0.975309	partial=00	14512	15282	1	58	243	4.9e-74	d__Bacteria;p__Proteobacteria;c__Deltaproteobacteria;o__Myxococcales
WWT_08	JRYC01.1	gb|JRYC01122307.1|	1	gb|JRYC01122307.1|_1	HsaF	HsaF	HHDOA	4.1e-72	0.393393	partial=11	2	400	-1	99.2	133	1.2e-68	d__Bacteria;p__Proteobacteria;c__Betaproteobacteria;o__Burkholderiales;f__Burkholderiaceae
WWT_08	JRYC01.1	gb|JRYC01057963.1|	1	gb|JRYC01057963.1|_1	HsaF	HsaF	HHDOA	9.2e-66	0.402402	partial=11	1	408	1	91.9	136	2.1e-63	d__Bacteria;p__Proteobacteria;c__Betaproteobacteria;o__Rhodocyclales;f__Rhodocyclaceae
WWT_08	JRYC01.1	gb|JRYC01028673.1|	1	gb|JRYC01028673.1|_2	HsaAGramPosCholesterol	HsaA	AB ring	2.7e-44	0.36911	partial=01	442	909	1	71.8	156	2e-62	d__Bacteria;p__Actinobacteria;c__Actinobacteria;o__Micrococcales;f__Micrococcaceae;g__Arthrobacter
WWT_08	JRYC01.1	gb|JRYC01105930.1|	1	gb|JRYC01105930.1|_1	HsaEGramPos	HsaE	HHDOA	2e-73	0.475096	partial=11	2	376	-1	91.2	125	4.4e-60	d__Bacteria;p__Actinobacteria;c__Actinobacteria;o__Corynebacteriales;f__Mycobacteriaceae;g__Mycobacterium
WWT_08	JRYC01.1	gb|JRYC01183531.1|	1	gb|JRYC01183531.1|_1	IpdCGramNeg	IpdC	CD ring	4.6e-47	0.314286	partial=11	1	423	-1	90.6	128	2.1e-58	d__Bacteria;p__Proteobacteria;c__Betaproteobacteria;o__Rhodocyclales;f__Rhodocyclaceae;g__Thauera
WWT_08	JRYC01.1	gb|JRYC01007358.1|	1	gb|JRYC01007358.1|_1	HsaG	HsaG	HHDOA	5.5e-56	0.392361	partial=10	1	366	-1	91.7	121	2.2e-56	d__Bacteria;p__Proteobacteria;c__Betaproteobacteria;o__Rhodocyclales;f__Rhodocyclaceae;g__Thauera
WWT_08	JRYC01.1	gb|JRYC01151107.1|	1	gb|JRYC01151107.1|_1	IpdCGramPos	IpdC	CD ring	1.7e-30	0.34104	partial=11	3	371	1	82.9	123	5.6e-52	d__Bacteria;p__Actinobacteria;c__Actinobacteria
WWT_08	JRYC01.1	gb|JRYC01152917.1|	1	gb|JRYC01152917.1|_1	HsaAGramNeg	HsaA	AB ring	5.5e-61	0.448276	partial=11	1	510	1	55.9	170	6.6e-51	d__Bacteria;p__Proteobacteria;c__Betaproteobacteria;o__Burkholderiales;f__Burkholderiaceae;g__Cupriavidus;s__Cupriavidus sp. SK-3
WWT_08	JRYC01.1	gb|JRYC01007538.1|	1	gb|JRYC01007538.1|_2	IpdBGramNeg	IpdB	CD ring	4.3e-30	0.621399	partial=01	983	1498	-1	59.6	171	2.5e-50	d__Bacteria;p__Chloroflexi;c__Anaerolineae;o__Anaerolineales;f__Anaerolineaceae
WWT_08	JRYC01.1	gb|JRYC01029379.1|	1	gb|JRYC01029379.1|_1	HsaF	HsaF	HHDOA	3.5e-68	0.417417	partial=01	39	470	-1	70.4	142	3.1e-49	d__Bacteria;p__Firmicutes;c__Bacilli;o__Bacillales;f__Bacillaceae
WWT_08	JRYC01.1	gb|JRYC01182151.1|	1	gb|JRYC01182151.1|_1	IpdCGramNeg	IpdC	CD ring	2.4e-31	0.308571	partial=11	3	344	1	88.6	114	5.4e-49	d__Bacteria;p__Actinobacteria;c__Actinobacteria;o__Corynebacteriales;f__Nocardiaceae;g__Rhodococcus
WWT_08	JRYC01.1	gb|JRYC01011527.1|	1	gb|JRYC01011527.1|_4	HsaEGramNeg	HsaE	HHDOA	1.7e-26	0.490272	partial=01	996	1412	-1	72.1	129	3.7e-44	d__Bacteria;p__Actinobacteria;c__Actinobacteria;o__Propionibacteriales;f__Propionibacteriaceae;g__Granulicoccus;s__Granulicoccus phenolivorans
WWT_08	JRYC01.1	gb|JRYC01013489.1|	1	gb|JRYC01013489.1|_2	HsaEGramNeg	HsaE	HHDOA	1.3e-31	0.747082	partial=01	820	1395	-1	48.4	192	8.3e-42	d__Bacteria;p__Proteobacteria;c__Alphaproteobacteria;o__Rhizobiales;f__Bradyrhizobiaceae;g__Bradyrhizobium
WWT_08	JRYC01.1	gb|JRYC01036152.1|	1	gb|JRYC01036152.1|_1	IpdBGramPos	IpdB	CD ring	2.2e-46	0.44856	partial=10	1	366	1	69.8	116	8.4e-40	d__Bacteria;p__Actinobacteria;c__Actinobacteria;o__Streptomycetales;f__Streptomycetaceae;g__Streptomyces
WWT_08	JRYC01.1	gb|JRYC01122162.1|	1	gb|JRYC01122162.1|_1	HsaEGramPos	HsaE	HHDOA	9.8e-46	0.340996	partial=10	2	274	1	94.4	90	1.8e-39	d__Bacteria;p__Actinobacteria;c__Actinobacteria;o__Corynebacteriales;f__Mycobacteriaceae;g__Mycobacterium
WWT_08	JRYC01.1	gb|JRYC01048838.1|	1	gb|JRYC01048838.1|_1	IpdAGramPos	IpdA	CD ring	6e-45	0.430657	partial=11	1	405	1	69.3	114	5.6e-37	d__Bacteria;p__Actinobacteria;c__Actinobacteria
WWT_08	JRYC01.1	gb|JRYC01063819.1|	1	gb|JRYC01063819.1|_1	KshAGramNegOne	KshA	AB ring	1.8e-33	0.319403	partial=10	1	366	-1	56.7	120	2.1e-35	d__Bacteria;p__Verrucomicrobia;c__Verrucomicrobiae;o__Verrucomicrobiales;f__Verrucomicrobia subdivision 3;g__Pedosphaera;s__Pedosphaera parvula
WWT_08	JRYC01.1	gb|JRYC01040983.1|	1	gb|JRYC01040983.1|_1	HsaCGramPosCholesterol	HsaC	AB ring	2.4e-46	0.446367	partial=11	1	393	1	55	131	1.4e-32	d__Bacteria;p__Actinobacteria;c__Actinobacteria;o__Streptomycetales;f__Streptomycetaceae;g__Streptomyces
WWT_08	JRYC01.1	gb|JRYC01006630.1|	1	gb|JRYC01006630.1|_1	HsaF	HsaF	HHDOA	2.7e-44	0.315315	partial=11	1	354	-1	71.4	105	1.4e-31	d__Bacteria;p__Actinobacteria;c__Actinobacteria
WWT_08	JRYC01.1	gb|JRYC01035550.1|	1	gb|JRYC01035550.1|_1	HsaEGramNeg	HsaE	HHDOA	7.5e-41	0.533074	partial=10	1	441	-1	51.4	146	2.3e-31	d__Bacteria;p__Actinobacteria;c__Actinobacteria;o__Corynebacteriales;f__Mycobacteriaceae;g__Mycobacterium
WWT_08	JRYC01.1	gb|JRYC01013781.1|	1	gb|JRYC01013781.1|_1	HsaEGramPos	HsaE	HHDOA	1.6e-32	0.390805	partial=10	2	310	-1	61.2	103	1.5e-26	d__Bacteria;p__Proteobacteria;c__Alphaproteobacteria;o__Rhizobiales;f__Hyphomicrobiaceae;g__Rhodoplanes;s__Rhodoplanes sp. Z2-YC6860
WWT_08	JRYC01.1	gb|JRYC01006559.1|	1	gb|JRYC01006559.1|_4	HsaEGramPos	HsaE	HHDOA	2.3e-26	0.957854	partial=00	1894	2649	-1	39.9	253	8.3e-26	d__Bacteria;p__Proteobacteria;c__Alphaproteobacteria;o__Rhizobiales;f__Bradyrhizobiaceae;g__Bradyrhizobium
WWT_09	JRYD01.1	gb|JRYD01000121.1|	1	gb|JRYD01000121.1|_1	IpdCGramNeg	IpdC	CD ring	1.2e-76	0.434286	partial=10	1	1815	-1	89.8	392	1e-194	d__Bacteria;p__Actinobacteria;c__Actinobacteria;o__Corynebacteriales;f__Mycobacteriaceae;g__Mycobacterium
WWT_09	JRYD01.1	gb|JRYD01008093.1|	1	gb|JRYD01008093.1|_3	KstDGramPosCholesterolTwo	KstD	AB ring	6.4e-40	0.599265	partial=00	984	2510	-1	62.2	505	8.3e-182	d__Bacteria;p__Proteobacteria;c__Gammaproteobacteria;o__Xanthomonadales;f__Xanthomonadaceae;g__Stenotrophomonas
WWT_09	JRYD01.1	gb|JRYD01031214.1|	1	gb|JRYD01031214.1|_1	KstDGramPos	KstD	AB ring	3e-155	0.705882	partial=10	1	1197	-1	77.2	399	4.6e-180	d__Bacteria;p__Chloroflexi;c__Chloroflexia;o__Chloroflexales;f__Chloroflexaceae;g__Chloroflexus;s__Chloroflexus sp. isl-2
WWT_09	JRYD01.1	gb|JRYD01044695.1|	1	gb|JRYD01044695.1|_2	IpdCGramPos	IpdC	CD ring	3e-32	0.641618	partial=00	102	1073	-1	93.8	322	4.6e-170	d__Bacteria;p__Proteobacteria;c__Betaproteobacteria;o__Rhodocyclales;f__Rhodocyclaceae;g__Thauera;s__Thauera sp. ZV-1-C
WWT_09	JRYD01.1	gb|JRYD01013240.1|	2	gb|JRYD01013240.1|_2	IpdAGramNeg	IpdA	CD ring	2.5e-147	0.976027	partial=01	696	1553	1	99	286	1.3e-163	d__Bacteria;p__Proteobacteria;c__Betaproteobacteria;o__Rhodocyclales;f__Rhodocyclaceae;g__Thauera
WWT_09	JRYD01.1	gb|JRYD01048018.1|	1	gb|JRYD01048018.1|_3	KstDGramPos	KstD	AB ring	4e-123	0.568015	partial=01	1787	2731	1	79.4	315	2.2e-145	d__Bacteria;p__Chloroflexi;c__Chloroflexia;o__Chloroflexales;f__Chloroflexaceae;g__Chloroflexus;s__Chloroflexus sp. isl-2
WWT_09	JRYD01.1	gb|JRYD01023689.1|	1	gb|JRYD01023689.1|_1	KshAGramNegTwo	KshA	AB ring	1.2e-110	0.649718	partial=00	235	966	1	97.1	243	1.1e-144	d__Bacteria;p__Proteobacteria;c__Betaproteobacteria;o__Rhodocyclales;f__Rhodocyclaceae;g__Thauera
WWT_09	JRYD01.1	gb|JRYD01001891.1|	2	gb|JRYD01001891.1|_3	HsaEGramPos	HsaE	HHDOA	9.1e-67	0.988506	partial=00	1943	2737	1	95.8	264	1.8e-140	d__Bacteria;p__Proteobacteria;c__Betaproteobacteria;o__Rhodocyclales;f__Rhodocyclaceae;g__Thauera;s__Thauera sp. ZV-1-C
WWT_09	JRYD01.1	gb|JRYD01005117.1|	1	gb|JRYD01005117.1|_3	IpdCGramPos	IpdC	CD ring	1.2e-66	0.725434	partial=00	1735	2703	1	75.9	323	5.5e-139	d__Bacteria;p__Proteobacteria;c__Betaproteobacteria;o__Burkholderiales;f__Comamonadaceae;g__Variovorax
WWT_09	JRYD01.1	gb|JRYD01001891.1|	2	gb|JRYD01001891.1|_2	HsaEGramNeg	HsaE	HHDOA	3.3e-124	0.992218	partial=00	1145	1927	1	94.6	260	1.9e-134	d__Bacteria;p__Proteobacteria;c__Betaproteobacteria;o__Rhodocyclales;f__Rhodocyclaceae;g__Thauera
WWT_09	JRYD01.1	gb|JRYD01013240.1|	2	gb|JRYD01013240.1|_1	HsaCGramNeg	HsaC	AB ring	8.1e-119	0.771429	partial=10	1	669	1	98.6	222	3e-128	d__Bacteria;p__Proteobacteria;c__Betaproteobacteria;o__Rhodocyclales;f__Rhodocyclaceae;g__Thauera
WWT_09	JRYD01.1	gb|JRYD01042076.1|	1	gb|JRYD01042076.1|_1	HsaAGramNeg	HsaA	AB ring	4.1e-114	0.522546	partial=10	1	693	-1	95.7	231	1.3e-126	d__Bacteria;p__Proteobacteria;c__Betaproteobacteria;o__Rhodocyclales;f__Rhodocyclaceae;g__Thauera
WWT_09	JRYD01.1	gb|JRYD01000593.1|	1	gb|JRYD01000593.1|_38	IpdCGramPos	IpdC	CD ring	3.6e-62	0.705202	partial=00	46424	47368	-1	70.3	313	2.6e-125	d__Bacteria;p__Bacteroidetes;c__Sphingobacteriia;o__Sphingobacteriales;f__Sphingobacteriaceae;g__Pedobacter
WWT_09	JRYD01.1	gb|JRYD01000265.1|	2	gb|JRYD01000265.1|_140	IpdCGramPos	IpdC	CD ring	9.5e-48	0.789017	partial=00	143989	144987	-1	65.4	324	8.5e-119	d__Bacteria;p__Bacteroidetes;c__Chitinophagia;o__Chitinophagales;f__Chitinophagaceae;g__Chitinophaga;s__Chitinophaga pinensis
WWT_09	JRYD01.1	gb|JRYD01007285.1|	1	gb|JRYD01007285.1|_4	KstDGramNeg	KstD	AB ring	7.5e-68	0.578853	partial=01	2265	3302	1	66	335	2.9e-114	d__Bacteria;p__Proteobacteria;c__Betaproteobacteria;o__Burkholderiales;f__Comamonadaceae;g__Variovorax
WWT_09	JRYD01.1	gb|JRYD01020115.1|	1	gb|JRYD01020115.1|_3	IpdCGramPos	IpdC	CD ring	1.5e-56	0.647399	partial=00	3065	3958	-1	70.8	288	7.4e-114	d__Bacteria;p__Bacteroidetes;c__Flavobacteriia;o__Flavobacteriales;f__Flavobacteriaceae
WWT_09	JRYD01.1	gb|JRYD01011781.1|	1	gb|JRYD01011781.1|_2	IpdCGramPos	IpdC	CD ring	2.7e-32	0.644509	partial=00	928	1875	-1	77	278	1.2e-111	d__Bacteria;p__Actinobacteria;c__Actinobacteria;o__Corynebacteriales;f__Mycobacteriaceae;g__Mycobacterium
WWT_09	JRYD01.1	gb|JRYD01100745.1|	1	gb|JRYD01100745.1|_2	HsaCGramNeg	HsaC	AB ring	5.3e-49	0.653571	partial=01	701	1303	1	96.9	193	1.1e-102	d__Bacteria;p__Proteobacteria;c__Betaproteobacteria;o__Burkholderiales
WWT_09	JRYD01.1	gb|JRYD01012407.1|	2	gb|JRYD01012407.1|_2	IpdAGramPos	IpdA	CD ring	6.8e-32	0.970803	partial=00	463	1377	1	60.5	304	3.9e-102	d__Bacteria;p__Actinobacteria;c__Actinobacteria;o__Corynebacteriales;f__Nocardiaceae;g__Nocardia
WWT_09	JRYD01.1	gb|JRYD01039801.1|	1	gb|JRYD01039801.1|_1	IpdCGramPos	IpdC	CD ring	4.3e-30	0.644509	partial=10	2	817	-1	65	260	1.7e-96	d__Bacteria;p__Proteobacteria;c__Gammaproteobacteria;o__Alteromonadales;f__Alteromonadaceae;g__Marinobacter
WWT_09	JRYD01.1	gb|JRYD01052685.1|	1	gb|JRYD01052685.1|_1	IpdCGramPos	IpdC	CD ring	3.2e-44	0.465318	partial=11	1	507	1	99.4	169	1e-91	d__Bacteria;p__Proteobacteria;c__Betaproteobacteria;o__Burkholderiales;f__Comamonadaceae;g__Comamonas
WWT_09	JRYD01.1	gb|JRYD01110245.1|	1	gb|JRYD01110245.1|_1	IpdAGramPos	IpdA	CD ring	3.4e-40	0.813869	partial=11	3	713	-1	63.3	237	2e-85	d__Bacteria;p__Proteobacteria;c__Betaproteobacteria;o__Burkholderiales;f__Alcaligenaceae;g__Achromobacter
WWT_09	JRYD01.1	gb|JRYD01010246.1|	1	gb|JRYD01010246.1|_2	HsaF	HsaF	HHDOA	2.6e-76	0.456456	partial=01	277	768	-1	98.2	163	3.1e-82	d__Bacteria;p__Proteobacteria;c__Betaproteobacteria;o__Rhodocyclales;f__Rhodocyclaceae
WWT_09	JRYD01.1	gb|JRYD01041301.1|	1	gb|JRYD01041301.1|_1	IpdCGramPos	IpdC	CD ring	6e-36	0.421965	partial=10	2	472	-1	99.4	157	9.6e-81	d__Bacteria;p__Proteobacteria;c__Betaproteobacteria;o__Burkholderiales;f__Comamonadaceae;g__Comamonas;s__Comamonas testosteroni
WWT_09	JRYD01.1	gb|JRYD01047602.1|	1	gb|JRYD01047602.1|_1	IpdCGramNeg	IpdC	CD ring	1.3e-77	0.514286	partial=01	11	583	-1	83.2	184	2.9e-79	d__Bacteria;p__Proteobacteria;c__Gammaproteobacteria;o__Nevskiales;f__Sinobacteraceae;g__Steroidobacter;s__Steroidobacter denitrificans
WWT_09	JRYD01.1	gb|JRYD01121852.1|	1	gb|JRYD01121852.1|_1	IpdCGramPos	IpdC	CD ring	8.7e-35	0.421965	partial=11	3	485	-1	86.3	161	2.5e-76	d__Bacteria;p__Proteobacteria;c__Gammaproteobacteria;o__Cellvibrionales;f__Spongiibacteraceae
WWT_09	JRYD01.1	gb|JRYD01126856.1|	1	gb|JRYD01126856.1|_1	HsaEGramPos	HsaE	HHDOA	1e-49	0.559387	partial=00	35	703	1	56.9	267	2.7e-76	d__Bacteria;p__Proteobacteria;c__Gammaproteobacteria;o__Enterobacterales
WWT_09	JRYD01.1	gb|JRYD01001043.1|	1	gb|JRYD01001043.1|_2	IpdCGramPos	IpdC	CD ring	3.8e-35	0.450867	partial=01	174	1040	1	52.9	278	7.2e-74	d__Bacteria;p__Firmicutes;c__Bacilli;o__Bacillales;f__Paenibacillaceae;g__Paenibacillus
WWT_09	JRYD01.1	gb|JRYD01012407.1|	2	gb|JRYD01012407.1|_3	IpdBGramNeg	IpdB	CD ring	3.3e-33	0.975309	partial=00	1361	2152	1	57.2	243	1.9e-73	d__Bacteria;p__Proteobacteria;c__Deltaproteobacteria;o__Myxococcales
WWT_09	JRYD01.1	gb|JRYD01039004.1|	1	gb|JRYD01039004.1|_1	HsaAGramNeg	HsaA	AB ring	1.9e-63	0.450928	partial=11	3	551	1	74.5	184	8.6e-73	d__Bacteria;p__Proteobacteria;c__Gammaproteobacteria;o__Pseudomonadales;f__Pseudomonadaceae;g__Pseudomonas
WWT_09	JRYD01.1	gb|JRYD01088321.1|	1	gb|JRYD01088321.1|_1	HsaAGramNeg	HsaA	AB ring	1.8e-37	0.32626	partial=10	1	720	1	87.7	155	2.5e-72	d__Bacteria;p__Proteobacteria;c__Alphaproteobacteria;o__Rhizobiales;f__Bradyrhizobiaceae
WWT_09	JRYD01.1	gb|JRYD01035594.1|	1	gb|JRYD01035594.1|_2	HsaF	HsaF	HHDOA	9.8e-69	0.426426	partial=01	259	1038	-1	96.5	143	9.7e-70	d__Bacteria;p__Proteobacteria;c__Betaproteobacteria;o__Rhodocyclales;f__Rhodocyclaceae;g__Thauera
WWT_09	JRYD01.1	gb|JRYD01054983.1|	1	gb|JRYD01054983.1|_1	HsaG	HsaG	HHDOA	3.2e-55	0.402778	partial=10	2	394	1	99.2	130	2.1e-65	d__Bacteria;p__Proteobacteria;c__Betaproteobacteria;o__Rhodocyclales;f__Rhodocyclaceae;g__Thauera
WWT_09	JRYD01.1	gb|JRYD01054064.1|	2	gb|JRYD01054064.1|_2	HsaF	HsaF	HHDOA	2.1e-74	0.414414	partial=01	372	806	1	84.8	145	3.4e-64	d__Bacteria;p__Proteobacteria;c__Gammaproteobacteria;o__Pseudomonadales;f__Pseudomonadaceae;g__Pseudomonas
WWT_09	JRYD01.1	gb|JRYD01020231.1|	1	gb|JRYD01020231.1|_1	IpdCGramPos	IpdC	CD ring	3e-37	0.459538	partial=10	2	550	-1	69.8	169	9.6e-64	d__Bacteria;p__Proteobacteria;c__Alphaproteobacteria;o__Sphingomonadales;f__Sphingomonadaceae;g__Sphingomonas;s__Sphingomonas sp. URHD0057
WWT_09	JRYD01.1	gb|JRYD01141756.1|	1	gb|JRYD01141756.1|_1	HsaAGramPosCholesterol	HsaA	AB ring	7.2e-41	0.34555	partial=10	3	422	-1	84.3	140	4.7e-63	d__Bacteria;p__Proteobacteria;c__Gammaproteobacteria;o__Enterobacterales
WWT_09	JRYD01.1	gb|JRYD01065581.1|	1	gb|JRYD01065581.1|_2	HsaEGramNeg	HsaE	HHDOA	5.3e-71	0.490272	partial=01	221	607	-1	93.8	128	1.3e-62	d__Bacteria;p__Proteobacteria;c__Betaproteobacteria;o__Rhodocyclales;f__Rhodocyclaceae;g__Thauera
WWT_09	JRYD01.1	gb|JRYD01060518.1|	1	gb|JRYD01060518.1|_2	HsaCGramPosCholesterol	HsaC	AB ring	2.7e-76	0.425606	partial=00	90	470	1	94.3	123	1.3e-62	d__Bacteria;p__Actinobacteria;c__Actinobacteria;o__Corynebacteriales;f__Mycobacteriaceae;g__Mycobacterium
WWT_09	JRYD01.1	gb|JRYD01075614.1|	1	gb|JRYD01075614.1|_1	HsaEGramPos	HsaE	HHDOA	2.6e-36	0.559387	partial=11	3	434	1	84.7	144	2.7e-61	d__Bacteria;p__Proteobacteria;c__Alphaproteobacteria;o__Sphingomonadales;f__Sphingomonadaceae
WWT_09	JRYD01.1	gb|JRYD01155095.1|	1	gb|JRYD01155095.1|_1	HsaEGramPos	HsaE	HHDOA	2.9e-34	0.440613	partial=11	1	354	1	100	118	2.4e-60	d__Bacteria;p__Proteobacteria;c__Betaproteobacteria;o__Rhodocyclales;f__Rhodocyclaceae
WWT_09	JRYD01.1	gb|JRYD01002746.1|	1	gb|JRYD01002746.1|_4	KshAGramNegTwo	KshA	AB ring	4.8e-26	0.491525	partial=00	1382	2563	-1	38.6	389	4.4e-58	d__Bacteria;p__Proteobacteria;c__Gammaproteobacteria
WWT_09	JRYD01.1	gb|JRYD01035850.1|	1	gb|JRYD01035850.1|_1	HsaG	HsaG	HHDOA	1.7e-64	0.399306	partial=11	1	348	-1	97.4	116	1.6e-56	d__Bacteria;p__Proteobacteria;c__Betaproteobacteria;o__Rhodocyclales;f__Rhodocyclaceae;g__Thauera
WWT_09	JRYD01.1	gb|JRYD01094986.1|	1	gb|JRYD01094986.1|_1	IpdCGramPos	IpdC	CD ring	5.8e-32	0.471098	partial=11	2	523	-1	61.5	174	3.6e-52	d__Bacteria;p__Proteobacteria;c__Betaproteobacteria;o__Burkholderiales
WWT_09	JRYD01.1	gb|JRYD01154941.1|	1	gb|JRYD01154941.1|_1	IpdAGramNeg	IpdA	CD ring	1.1e-64	0.445205	partial=11	1	393	1	69.8	129	1.3e-51	d__Bacteria;p__Proteobacteria;c__Gammaproteobacteria
WWT_09	JRYD01.1	gb|JRYD01041148.1|	1	gb|JRYD01041148.1|_1	HsaG	HsaG	HHDOA	8.3e-58	0.354167	partial=11	1	321	-1	98.1	107	4.2e-51	d__Bacteria;p__Proteobacteria;c__Alphaproteobacteria;o__Sphingomonadales;f__Sphingomonadaceae;g__Novosphingobium
WWT_09	JRYD01.1	gb|JRYD01014465.1|	1	gb|JRYD01014465.1|_1	HsaF	HsaF	HHDOA	4.9e-55	0.318318	partial=11	3	323	-1	94.4	107	9.3e-51	d__Bacteria;p__Proteobacteria;c__Gammaproteobacteria;o__Pseudomonadales;f__Pseudomonadaceae
WWT_09	JRYD01.1	gb|JRYD01075679.1|	1	gb|JRYD01075679.1|_1	HsaEGramPos	HsaE	HHDOA	9.1e-58	0.398467	partial=11	1	318	-1	95.3	106	4.5e-50	d__Bacteria;p__Actinobacteria;c__Actinobacteria;o__Corynebacteriales;f__Mycobacteriaceae;g__Mycobacterium
WWT_09	JRYD01.1	gb|JRYD01054064.1|	2	gb|JRYD01054064.1|_1	HsaG	HsaG	HHDOA	7.7e-41	0.336806	partial=10	1	360	1	89	118	2.6e-49	d__Bacteria;p__Proteobacteria;c__Gammaproteobacteria;o__Pseudomonadales;f__Pseudomonadaceae;g__Pseudomonas
WWT_09	JRYD01.1	gb|JRYD01126553.1|	1	gb|JRYD01126553.1|_1	KshAGramNegOne	KshA	AB ring	9.4e-40	0.41194	partial=11	1	495	1	60.4	154	6e-49	d__Bacteria;p__Actinobacteria;c__Acidimicrobiia;o__Acidimicrobiales;f__Microthrixaceae;g__Candidatus Microthrix;s__Candidatus Microthrix parvicella
WWT_09	JRYD01.1	gb|JRYD01068935.1|	1	gb|JRYD01068935.1|_1	HsaCGramNeg	HsaC	AB ring	4.8e-27	0.307143	partial=10	1	282	1	100	92	8.4e-48	d__Bacteria;p__Proteobacteria;c__Betaproteobacteria;o__Burkholderiales
WWT_09	JRYD01.1	gb|JRYD01019827.1|	1	gb|JRYD01019827.1|_1	KshAGramNegTwo	KshA	AB ring	2.3e-43	0.330508	partial=11	1	372	1	73.6	121	8.5e-48	d__Bacteria;p__Proteobacteria;c__Alphaproteobacteria;o__Sphingomonadales;f__Erythrobacteraceae;g__Altererythrobacter;s__Altererythrobacter sp. MH-B5
WWT_09	JRYD01.1	gb|JRYD01081314.1|	1	gb|JRYD01081314.1|_1	HsaEGramPos	HsaE	HHDOA	3.1e-40	0.509579	partial=11	1	426	-1	70.7	140	1.3e-47	d__Bacteria;p__Proteobacteria;c__Alphaproteobacteria;o__Sphingomonadales;f__Sphingomonadaceae
WWT_09	JRYD01.1	gb|JRYD01155133.1|	1	gb|JRYD01155133.1|_1	IpdBGramPos	IpdB	CD ring	3.8e-56	0.489712	partial=11	1	366	-1	76.9	121	3.2e-47	d__Bacteria;p__Actinobacteria;c__Actinobacteria;o__Streptomycetales;f__Streptomycetaceae;g__Streptomyces
WWT_09	JRYD01.1	gb|JRYD01020474.1|	1	gb|JRYD01020474.1|_1	IpdCGramPos	IpdC	CD ring	4.5e-30	0.364162	partial=10	1	420	-1	79.2	125	1.4e-46	d__Bacteria;p__Bacteroidetes;c__Chitinophagia;o__Chitinophagales;f__Chitinophagaceae
WWT_09	JRYD01.1	gb|JRYD01016523.1|	1	gb|JRYD01016523.1|_1	HsaEGramNeg	HsaE	HHDOA	8.1e-55	0.400778	partial=11	1	312	1	93.2	103	5.1e-46	d__Bacteria;p__Proteobacteria;c__Alphaproteobacteria;o__Sphingomonadales;f__Sphingomonadaceae;g__Novosphingobium
WWT_09	JRYD01.1	gb|JRYD01154940.1|	1	gb|JRYD01154940.1|_1	IpdBGramNeg	IpdB	CD ring	1.1e-53	0.419753	partial=10	3	338	-1	75.9	112	7.2e-46	d__Bacteria;p__Proteobacteria;c__Betaproteobacteria;o__Burkholderiales;f__Comamonadaceae
WWT_09	JRYD01.1	gb|JRYD01013242.1|	1	gb|JRYD01013242.1|_1	HsaCGramNeg	HsaC	AB ring	1.8e-49	0.317857	partial=11	2	274	1	92.3	91	1.8e-42	d__Bacteria;p__Proteobacteria;c__Gammaproteobacteria;o__Pseudomonadales;f__Pseudomonadaceae;g__Pseudomonas
WWT_10	JRYE01.1	gb|JRYE01011481.1|	1	gb|JRYE01011481.1|_11	KstDGramPos	KstD	AB ring	6.1e-240	0.998162	partial=00	11363	13054	1	79	562	8.1e-271	d__Bacteria;p__Chloroflexi;c__Chloroflexia;o__Chloroflexales;f__Chloroflexaceae;g__Chloroflexus;s__Chloroflexus sp. isl-2
WWT_10	JRYE01.1	gb|JRYE01019697.1|	1	gb|JRYE01019697.1|_4	KshAGramNegTwo	KshA	AB ring	6.8e-186	0.991525	partial=00	914	2020	-1	97.3	368	6.3e-224	d__Bacteria;p__Proteobacteria;c__Betaproteobacteria;o__Rhodocyclales;f__Rhodocyclaceae;g__Thauera
WWT_10	JRYE01.1	gb|JRYE01003368.1|	1	gb|JRYE01003368.1|_1	KstDGramPos	KstD	AB ring	1.7e-127	0.637868	partial=10	2	1204	1	77.3	344	5.2e-155	d__Bacteria;p__Chloroflexi;c__Chloroflexia;o__Chloroflexales;f__Chloroflexaceae;g__Chloroflexus;s__Chloroflexus sp. isl-2
WWT_10	JRYE01.1	gb|JRYE01028310.1|	2	gb|JRYE01028310.1|_2	IpdBGramNeg	IpdB	CD ring	8.1e-130	0.995885	partial=00	336	1136	1	97.4	266	2.2e-149	d__Bacteria;p__Proteobacteria;c__Betaproteobacteria;o__Rhodocyclales;f__Rhodocyclaceae;g__Thauera
WWT_10	JRYE01.1	gb|JRYE01041608.1|	1	gb|JRYE01041608.1|_2	KstDGramNeg	KstD	AB ring	2.8e-141	0.46595	partial=01	602	1399	-1	95.8	265	3.5e-147	d__Bacteria;p__Proteobacteria;c__Betaproteobacteria;o__Rhodocyclales;f__Rhodocyclaceae;g__Thauera
WWT_10	JRYE01.1	gb|JRYE01003889.1|	1	gb|JRYE01003889.1|_3	IpdCGramPos	IpdC	CD ring	5.3e-43	0.748555	partial=00	2073	3041	-1	79.9	319	4.3e-144	d__Bacteria;p__Proteobacteria;c__Alphaproteobacteria;o__Rhizobiales;f__Hyphomicrobiaceae;g__Hyphomicrobium
WWT_10	JRYE01.1	gb|JRYE01005127.1|	1	gb|JRYE01005127.1|_1	HsaEGramPos	HsaE	HHDOA	1.3e-74	0.988506	partial=00	95	898	1	98.9	267	1.4e-143	d__Bacteria;p__Proteobacteria;c__Betaproteobacteria;o__Rhodocyclales;f__Rhodocyclaceae
WWT_10	JRYE01.1	gb|JRYE01037683.1|	1	gb|JRYE01037683.1|_1	HsaAGramNeg	HsaA	AB ring	6.2e-121	0.564987	partial=10	3	737	-1	96.3	245	2.7e-138	d__Bacteria;p__Proteobacteria;c__Betaproteobacteria;o__Rhodocyclales;f__Rhodocyclaceae;g__Thauera
WWT_10	JRYE01.1	gb|JRYE01005833.1|	1	gb|JRYE01005833.1|_3	IpdCGramPos	IpdC	CD ring	3.1e-60	0.696532	partial=00	1461	2408	-1	77.9	308	1e-137	d__Bacteria;p__Bacteroidetes;c__Chitinophagia;o__Chitinophagales;f__Chitinophagaceae
WWT_10	JRYE01.1	gb|JRYE01003171.1|	1	gb|JRYE01003171.1|_2	KstDGramPosCholateTwo	KstD	AB ring	2.6e-26	0.535714	partial=01	538	1290	-1	93.2	250	4.9e-135	d__Bacteria;p__Proteobacteria;c__Betaproteobacteria;o__Rhodocyclales;f__Rhodocyclaceae;g__Thauera
WWT_10	JRYE01.1	gb|JRYE01000419.1|	1	gb|JRYE01000419.1|_1	HsaCGramNeg	HsaC	AB ring	1.8e-116	0.789286	partial=11	1	666	-1	97.7	222	3.3e-127	d__Bacteria;p__Proteobacteria;c__Betaproteobacteria;o__Rhodocyclales;f__Rhodocyclaceae;g__Thauera
WWT_10	JRYE01.1	gb|JRYE01025057.1|	1	gb|JRYE01025057.1|_6	IpdCGramPos	IpdC	CD ring	2.1e-58	0.690751	partial=00	5419	6351	-1	75.2	303	1.5e-125	d__Bacteria;p__Bacteroidetes;c__Chitinophagia;o__Chitinophagales;f__Chitinophagaceae
WWT_10	JRYE01.1	gb|JRYE01089007.1|	1	gb|JRYE01089007.1|_1	HsaCGramNeg	HsaC	AB ring	2.5e-35	0.535714	partial=10	3	683	-1	98.6	213	1.1e-122	d__Bacteria;p__Proteobacteria;c__Betaproteobacteria;o__Rhodocyclales;f__Rhodocyclaceae;g__Azoarcus;s__Azoarcus sp. CIB
WWT_10	JRYE01.1	gb|JRYE01000151.1|	1	gb|JRYE01000151.1|_11	IpdCGramPos	IpdC	CD ring	4.9e-65	0.693642	partial=00	11048	12022	-1	69.5	305	6.1e-122	d__Bacteria;p__Bacteroidetes;c__Flavobacteriia;o__Flavobacteriales;f__Flavobacteriaceae
WWT_10	JRYE01.1	gb|JRYE01008995.1|	1	gb|JRYE01008995.1|_1	HsaF	HsaF	HHDOA	1.4e-118	0.705706	partial=11	2	709	-1	90.7	236	4.6e-119	d__Bacteria;p__Proteobacteria;c__Betaproteobacteria;o__Rhodocyclales;f__Rhodocyclaceae;g__Thauera
WWT_10	JRYE01.1	gb|JRYE01025004.1|	1	gb|JRYE01025004.1|_1	HsaEGramNeg	HsaE	HHDOA	2.7e-59	0.863813	partial=10	1	669	1	95.9	222	1.7e-115	d__Bacteria;p__Proteobacteria;c__Betaproteobacteria;o__Rhodocyclales;f__Rhodocyclaceae;g__Thauera;s__Thauera sp. ZV-1-C
WWT_10	JRYE01.1	gb|JRYE01025003.1|	1	gb|JRYE01025003.1|_2	HsaEGramNeg	HsaE	HHDOA	9.6e-55	0.789883	partial=01	442	1056	-1	96.1	204	5.1e-106	d__Bacteria;p__Proteobacteria;c__Betaproteobacteria;o__Rhodocyclales;f__Rhodocyclaceae;g__Thauera;s__Thauera sp. ZV-1-C
WWT_10	JRYE01.1	gb|JRYE01022074.1|	2	gb|JRYE01022074.1|_3	IpdAGramPos	IpdA	CD ring	1.4e-31	0.970803	partial=01	995	1969	-1	60.1	308	4.9e-103	d__Bacteria;p__Actinobacteria;c__Actinobacteria;o__Corynebacteriales;f__Nocardiaceae;g__Nocardia
WWT_10	JRYE01.1	gb|JRYE01005942.1|	2	gb|JRYE01005942.1|_4	IpdAGramPos	IpdA	CD ring	1.4e-33	0.970803	partial=00	1920	2843	-1	60.5	304	1.5e-101	d__Bacteria;p__Actinobacteria;c__Actinobacteria;o__Corynebacteriales;f__Nocardiaceae;g__Nocardia
WWT_10	JRYE01.1	gb|JRYE01115363.1|	1	gb|JRYE01115363.1|_1	HsaEGramPos	HsaE	HHDOA	2.2e-113	0.800766	partial=10	1	837	-1	89.6	211	6.7e-101	d__Bacteria;p__Actinobacteria;c__Actinobacteria;o__Corynebacteriales;f__Mycobacteriaceae;g__Mycobacterium
WWT_10	JRYE01.1	gb|JRYE01000120.1|	1	gb|JRYE01000120.1|_2	IpdCGramNeg	IpdC	CD ring	7.6e-113	0.514286	partial=01	399	983	1	96.4	195	1e-100	d__Bacteria;p__Proteobacteria;c__Betaproteobacteria;o__Rhodocyclales;f__Rhodocyclaceae;g__Thauera
WWT_10	JRYE01.1	gb|JRYE01128263.1|	1	gb|JRYE01128263.1|_1	KstDGramPosCholateTwo	KstD	AB ring	2.6e-29	0.547619	partial=10	1	1059	1	49.9	349	3.2e-92	d__Bacteria;p__Proteobacteria;c__Gammaproteobacteria;o__Pseudomonadales;f__Pseudomonadaceae;g__Pseudomonas
WWT_10	JRYE01.1	gb|JRYE01019139.1|	1	gb|JRYE01019139.1|_4	IpdCGramPos	IpdC	CD ring	2.3e-36	0.476879	partial=01	1187	2245	1	51.9	341	3.9e-90	d__Bacteria;p__Firmicutes;c__Bacilli;o__Bacillales;f__Paenibacillaceae;g__Paenibacillus
WWT_10	JRYE01.1	gb|JRYE01081230.1|	1	gb|JRYE01081230.1|_1	IpdBGramPos	IpdB	CD ring	1.4e-104	0.942387	partial=10	1	726	-1	67.8	236	5.1e-89	d__Bacteria;p__Actinobacteria;c__Acidimicrobiia;o__Acidimicrobiales;f__Microthrixaceae;g__Candidatus Microthrix;s__Candidatus Microthrix parvicella
WWT_10	JRYE01.1	gb|JRYE01095403.1|	1	gb|JRYE01095403.1|_1	IpdCGramPos	IpdC	CD ring	6.5e-98	0.595376	partial=11	3	632	1	78.5	209	1.1e-87	d__Bacteria;p__Proteobacteria;c__Gammaproteobacteria
WWT_10	JRYE01.1	gb|JRYE01025048.1|	1	gb|JRYE01025048.1|_1	HsaF	HsaF	HHDOA	8.1e-88	0.513514	partial=11	3	737	1	80.5	215	1.3e-87	d__Bacteria;p__Proteobacteria;c__Gammaproteobacteria;o__Pseudomonadales;f__Pseudomonadaceae;g__Pseudomonas
WWT_10	JRYE01.1	gb|JRYE01009923.1|	1	gb|JRYE01009923.1|_2	IpdCGramPos	IpdC	CD ring	2.9e-38	0.445087	partial=01	532	1266	1	97	165	1.4e-86	d__Bacteria;p__Proteobacteria;c__Alphaproteobacteria;o__Rhizobiales;f__Bradyrhizobiaceae;g__Bradyrhizobium
WWT_10	JRYE01.1	gb|JRYE01018511.1|	1	gb|JRYE01018511.1|_1	HsaF	HsaF	HHDOA	2.5e-85	0.492492	partial=11	1	495	-1	97.6	165	8.9e-85	d__Bacteria;p__Proteobacteria;c__Betaproteobacteria;o__Rhodocyclales;f__Rhodocyclaceae;g__Thauera
WWT_10	JRYE01.1	gb|JRYE01006562.1|	1	gb|JRYE01006562.1|_2	IpdCGramPos	IpdC	CD ring	6.5e-55	0.572254	partial=00	420	1040	1	76.4	203	2.1e-83	d__Bacteria;p__Actinobacteria;c__Acidimicrobiia;o__Acidimicrobiales;f__Microthrixaceae;g__Candidatus Microthrix;s__Candidatus Microthrix parvicella
WWT_10	JRYE01.1	gb|JRYE01023136.1|	1	gb|JRYE01023136.1|_2	HsaEGramNeg	HsaE	HHDOA	3.6e-82	0.614786	partial=01	1100	1588	1	93.9	163	5.9e-81	d__Bacteria;p__Proteobacteria;c__Betaproteobacteria;o__Rhodocyclales;f__Rhodocyclaceae;g__Thauera
WWT_10	JRYE01.1	gb|JRYE01137196.1|	1	gb|JRYE01137196.1|_1	HsaEGramNeg	HsaE	HHDOA	7e-54	0.673152	partial=11	1	543	-1	86.5	178	1.2e-79	d__Bacteria;p__Proteobacteria;c__Gammaproteobacteria;o__Pseudomonadales;f__Pseudomonadaceae;g__Pseudomonas
WWT_10	JRYE01.1	gb|JRYE01069209.1|	1	gb|JRYE01069209.1|_1	IpdBGramNeg	IpdB	CD ring	9.8e-33	0.63786	partial=01	1	570	-1	78.6	182	9.2e-78	d__Bacteria;p__Proteobacteria;c__Alphaproteobacteria;o__Rhizobiales;f__Rhizobiaceae;g__Ensifer
WWT_10	JRYE01.1	gb|JRYE01022074.1|	2	gb|JRYE01022074.1|_2	IpdBGramNeg	IpdB	CD ring	3.3e-33	0.975309	partial=00	220	990	-1	58.4	243	2.6e-75	d__Bacteria;p__Proteobacteria;c__Deltaproteobacteria;o__Myxococcales
WWT_10	JRYE01.1	gb|JRYE01129931.1|	1	gb|JRYE01129931.1|_1	IpdCGramNeg	IpdC	CD ring	2.1e-84	0.465714	partial=11	1	492	-1	85.4	164	1.7e-72	d__Bacteria;p__Proteobacteria;c__Betaproteobacteria;o__Burkholderiales;f__Comamonadaceae;g__Comamonas
WWT_10	JRYE01.1	gb|JRYE01022907.1|	1	gb|JRYE01022907.1|_1	HsaF	HsaF	HHDOA	4.2e-67	0.504505	partial=01	60	596	-1	79.8	178	2.3e-70	d__Bacteria;p__Proteobacteria;c__Gammaproteobacteria;s__Gammaproteobacteria bacterium TR3.2
WWT_10	JRYE01.1	gb|JRYE01007065.1|	1	gb|JRYE01007065.1|_1	IpdCGramPos	IpdC	CD ring	4.5e-30	0.352601	partial=10	1	384	-1	93.8	128	3.3e-63	d__Bacteria;p__Proteobacteria;c__Betaproteobacteria;o__Burkholderiales;f__Comamonadaceae
WWT_10	JRYE01.1	gb|JRYE01121317.1|	1	gb|JRYE01121317.1|_1	HsaF	HsaF	HHDOA	1.1e-58	0.357357	partial=11	3	362	-1	93.3	120	2.6e-57	d__Bacteria;p__Proteobacteria;c__Alphaproteobacteria;o__Sphingomonadales;f__Sphingomonadaceae
WWT_10	JRYE01.1	gb|JRYE01073407.1|	1	gb|JRYE01073407.1|_1	HsaG	HsaG	HHDOA	1.1e-52	0.402778	partial=11	1	411	-1	92.4	119	1.1e-56	d__Bacteria;p__Proteobacteria;c__Alphaproteobacteria;o__Sphingomonadales;f__Sphingomonadaceae;g__Novosphingobium
WWT_10	JRYE01.1	gb|JRYE01028310.1|	2	gb|JRYE01028310.1|_1	IpdAGramNeg	IpdA	CD ring	2.4e-40	0.363014	partial=10	1	321	1	100	106	1.5e-56	d__Bacteria;p__Proteobacteria;c__Betaproteobacteria;o__Rhodocyclales;f__Rhodocyclaceae;g__Thauera
WWT_10	JRYE01.1	gb|JRYE01149384.1|	1	gb|JRYE01149384.1|_1	HsaCGramNeg	HsaC	AB ring	2.2e-43	0.385714	partial=11	1	327	-1	95.4	109	8.2e-55	d__Bacteria;p__Proteobacteria;c__Betaproteobacteria;o__Rhodocyclales;f__Rhodocyclaceae;g__Thauera
WWT_10	JRYE01.1	gb|JRYE01051124.1|	1	gb|JRYE01051124.1|_1	IpdCGramPos	IpdC	CD ring	3.9e-66	0.450867	partial=01	247	726	1	67.1	158	2.9e-48	d__Bacteria;p__Actinobacteria;c__Acidimicrobiia;o__Acidimicrobiales;f__Microthrixaceae;g__Candidatus Microthrix;s__Candidatus Microthrix parvicella
WWT_10	JRYE01.1	gb|JRYE01009054.1|	2	gb|JRYE01009054.1|_13	HsaG	HsaG	HHDOA	1.6e-54	0.329861	partial=01	10545	10853	1	100	98	4.1e-48	d__Bacteria;p__Proteobacteria;c__Betaproteobacteria;o__Rhodocyclales;f__Rhodocyclaceae;g__Thauera
WWT_10	JRYE01.1	gb|JRYE01073408.1|	1	gb|JRYE01073408.1|_1	HsaEGramNeg	HsaE	HHDOA	2.5e-36	0.428016	partial=11	2	331	1	80	110	1.6e-45	d__Bacteria;p__Proteobacteria;c__Alphaproteobacteria;o__Sphingomonadales;f__Sphingomonadaceae
WWT_10	JRYE01.1	gb|JRYE01008994.1|	1	gb|JRYE01008994.1|_1	HsaG	HsaG	HHDOA	1.3e-43	0.333333	partial=11	1	273	1	98.9	91	1.4e-44	d__Bacteria;p__Proteobacteria;c__Betaproteobacteria;o__Rhodocyclales;f__Rhodocyclaceae;g__Thauera
WWT_10	JRYE01.1	gb|JRYE01092905.1|	1	gb|JRYE01092905.1|_1	IpdAGramPos	IpdA	CD ring	1e-62	0.430657	partial=11	2	469	1	71.9	121	2.6e-41	d__Bacteria;p__Actinobacteria;c__Actinobacteria
WWT_10	JRYE01.1	gb|JRYE01040813.1|	1	gb|JRYE01040813.1|_1	HsaEGramNeg	HsaE	HHDOA	5e-50	0.338521	partial=11	1	267	1	94.4	89	9.4e-41	d__Bacteria;p__Proteobacteria;c__Betaproteobacteria;o__Rhodocyclales;f__Rhodocyclaceae;g__Thauera
WWT_10	JRYE01.1	gb|JRYE01064122.1|	1	gb|JRYE01064122.1|_1	HsaEGramNeg	HsaE	HHDOA	7.9e-51	0.33463	partial=11	1	261	1	94.3	87	1.6e-40	d__Bacteria;p__Proteobacteria;c__Betaproteobacteria;o__Rhodocyclales;f__Rhodocyclaceae;g__Thauera
WWT_10	JRYE01.1	gb|JRYE01016970.1|	1	gb|JRYE01016970.1|_1	IpdBGramNeg	IpdB	CD ring	2.6e-39	0.37037	partial=10	3	305	1	76	100	3.8e-38	d__Bacteria;p__Proteobacteria;c__Gammaproteobacteria;o__Oceanospirillales;f__Hahellaceae;g__Endozoicomonas
WWT_10	JRYE01.1	gb|JRYE01049309.1|	1	gb|JRYE01049309.1|_1	HsaEGramNeg	HsaE	HHDOA	5.4e-34	0.322957	partial=10	3	257	1	97.6	84	4.6e-37	d__Bacteria;p__Proteobacteria;c__Betaproteobacteria;o__Burkholderiales;f__Comamonadaceae
WWT_10	JRYE01.1	gb|JRYE01050104.1|	1	gb|JRYE01050104.1|_1	HsaG	HsaG	HHDOA	1.5e-33	0.309028	partial=10	2	286	1	77.6	85	1e-29	d__Bacteria;p__Proteobacteria;c__Gammaproteobacteria;o__Thiotrichales;f__Piscirickettsiaceae;g__Cycloclasticus;s__Cycloclasticus sp. P1
WWT_10	JRYE01.1	gb|JRYE01089273.1|	1	gb|JRYE01089273.1|_1	HsaAGramNeg	HsaA	AB ring	1e-27	0.320955	partial=11	3	368	-1	56.3	119	1.8e-29	d__Bacteria;p__Actinobacteria;c__Actinobacteria;o__Corynebacteriales;f__Mycobacteriaceae;g__Mycobacterium
WWT_10	JRYE01.1	gb|JRYE01070959.1|	1	gb|JRYE01070959.1|_1	IpdCGramPos	IpdC	CD ring	4.8e-42	0.300578	partial=11	2	325	-1	61.7	107	1e-28	d__Bacteria;p__Proteobacteria;c__Betaproteobacteria;o__Burkholderiales;f__Burkholderiaceae;g__Cupriavidus
WWT_11	JRYF01.1	gb|JRYF01001784.1|	1	gb|JRYF01001784.1|_12	IpdCGramPos	IpdC	CD ring	4.3e-34	0.459538	partial=00	8905	10032	-1	97.6	375	5.7e-204	d__Bacteria;p__Proteobacteria;c__Betaproteobacteria;o__Burkholderiales;f__Comamonadaceae
WWT_11	JRYF01.1	gb|JRYF01000720.1|	1	gb|JRYF01000720.1|_8	IpdCGramPos	IpdC	CD ring	3.5e-35	0.468208	partial=00	4376	5506	-1	88.3	369	3.2e-183	d__Bacteria;p__Proteobacteria;c__Betaproteobacteria;o__Burkholderiales;f__Comamonadaceae
WWT_11	JRYF01.1	gb|JRYF01000449.1|	8	gb|JRYF01000449.1|_42	HsaF	HsaF	HHDOA	2.2e-175	0.990991	partial=00	43447	44511	1	92.4	342	3.2e-180	d__Bacteria;p__Proteobacteria;c__Betaproteobacteria;o__Burkholderiales;f__Comamonadaceae
WWT_11	JRYF01.1	gb|JRYF01000730.1|	3	gb|JRYF01000730.1|_39	IpdCGramPos	IpdC	CD ring	4.9e-31	0.650289	partial=00	38991	39974	1	96.6	327	1.7e-175	d__Bacteria;p__Proteobacteria;c__Betaproteobacteria;o__Burkholderiales;f__Comamonadaceae
WWT_11	JRYF01.1	gb|JRYF01000596.1|	5	gb|JRYF01000596.1|_14	HsaF	HsaF	HHDOA	1.4e-173	0.993994	partial=00	10984	12039	1	87.4	348	4e-175	d__Bacteria;p__Proteobacteria;c__Betaproteobacteria;o__Burkholderiales;f__Comamonadaceae
WWT_11	JRYF01.1	gb|JRYF01001600.1|	4	gb|JRYF01001600.1|_20	IpdCGramPos	IpdC	CD ring	2.7e-32	0.439306	partial=00	21137	22255	1	80	365	1.6e-166	d__Bacteria;p__Proteobacteria;c__Alphaproteobacteria;o__Rhizobiales;f__Bradyrhizobiaceae;g__Afipia;s__Afipia sp. P52-10
WWT_11	JRYF01.1	gb|JRYF01013645.1|	1	gb|JRYF01013645.1|_2	IpdCGramPos	IpdC	CD ring	1e-31	0.482659	partial=00	811	2085	1	77.9	353	4.7e-154	d__Bacteria;p__Proteobacteria;c__Gammaproteobacteria;f__Competibacteraceae;g__Candidatus Competibacter;s__Candidatus Competibacter denitrificans
WWT_11	JRYF01.1	gb|JRYF01001600.1|	4	gb|JRYF01001600.1|_5	IpdCGramPos	IpdC	CD ring	1.7e-32	0.65896	partial=00	5560	6546	-1	86.2	320	2.6e-152	d__Bacteria;p__Proteobacteria;c__Betaproteobacteria;o__Burkholderiales;f__Comamonadaceae
WWT_11	JRYF01.1	gb|JRYF01000449.1|	8	gb|JRYF01000449.1|_41	HsaG	HsaG	HHDOA	1.6e-142	0.993056	partial=00	42483	43436	1	87.9	313	9.5e-152	d__Bacteria;p__Proteobacteria;c__Betaproteobacteria;o__Burkholderiales
WWT_11	JRYF01.1	gb|JRYF01000596.1|	5	gb|JRYF01000596.1|_13	HsaG	HsaG	HHDOA	1.1e-148	0.996528	partial=00	10019	10948	1	87.2	304	1.1e-147	d__Bacteria;p__Proteobacteria;c__Betaproteobacteria;o__Burkholderiales;f__Comamonadaceae
WWT_11	JRYF01.1	gb|JRYF01007171.1|	1	gb|JRYF01007171.1|_1	IpdAGramNeg	IpdA	CD ring	2e-37	0.94863	partial=00	24	923	-1	77.5	298	5.6e-138	d__Bacteria;p__Chloroflexi;c__Anaerolineae;o__Anaerolineales;f__Anaerolineaceae
WWT_11	JRYF01.1	gb|JRYF01002451.1|	1	gb|JRYF01002451.1|_7	IpdCGramPos	IpdC	CD ring	2.1e-30	0.447977	partial=00	7413	8459	-1	72.6	343	6.6e-138	d__Bacteria;p__Proteobacteria;c__Betaproteobacteria;o__Burkholderiales;f__Comamonadaceae
WWT_11	JRYF01.1	gb|JRYF01005262.1|	1	gb|JRYF01005262.1|_2	IpdCGramPos	IpdC	CD ring	4.7e-26	0.638728	partial=00	1564	2556	-1	76.1	314	2.1e-133	d__Bacteria;p__Proteobacteria;c__Betaproteobacteria;o__Burkholderiales;f__Comamonadaceae
WWT_11	JRYF01.1	gb|JRYF01002992.1|	1	gb|JRYF01002992.1|_3	IpdCGramPos	IpdC	CD ring	9.1e-26	0.641618	partial=00	2225	3229	-1	74.8	305	3.7e-130	d__Bacteria;p__Proteobacteria;c__Betaproteobacteria;o__Burkholderiales;f__Comamonadaceae
WWT_11	JRYF01.1	gb|JRYF01010999.1|	1	gb|JRYF01010999.1|_1	HsaF	HsaF	HHDOA	1.1e-132	0.750751	partial=11	3	761	-1	91.7	253	1.8e-129	d__Bacteria;p__Proteobacteria;c__Betaproteobacteria;o__Burkholderiales
WWT_11	JRYF01.1	gb|JRYF01021805.1|	1	gb|JRYF01021805.1|_2	IpdAGramNeg	IpdA	CD ring	6.7e-128	0.938356	partial=01	271	1098	-1	79.6	274	1.1e-127	d__Bacteria;p__Proteobacteria;c__Alphaproteobacteria;o__Rhizobiales;f__Phyllobacteriaceae;g__Mesorhizobium;s__Mesorhizobium sp. LC103
WWT_11	JRYF01.1	gb|JRYF01020345.1|	2	gb|JRYF01020345.1|_6	KstDGramNeg	KstD	AB ring	7.1e-36	0.62724	partial=00	2746	4173	-1	49	469	9.3e-127	d__Bacteria;p__Proteobacteria;c__Betaproteobacteria;o__Burkholderiales
WWT_11	JRYF01.1	gb|JRYF01000572.1|	1	gb|JRYF01000572.1|_12	HsaCGramNeg	HsaC	AB ring	1.4e-30	0.925	partial=00	9123	9986	-1	75.9	286	1.6e-126	d__Bacteria;p__Proteobacteria;c__Betaproteobacteria;o__Burkholderiales;f__Burkholderiaceae
WWT_11	JRYF01.1	gb|JRYF01020014.1|	1	gb|JRYF01020014.1|_3	HsaG	HsaG	HHDOA	1.5e-129	0.895833	partial=01	905	1735	-1	83.8	271	1.1e-122	d__Bacteria;p__Proteobacteria;c__Betaproteobacteria;o__Burkholderiales;f__Burkholderiaceae;g__Burkholderia
WWT_11	JRYF01.1	gb|JRYF01000596.1|	5	gb|JRYF01000596.1|_12	HsaEGramNeg	HsaE	HHDOA	4.2e-128	0.992218	partial=00	9222	10004	1	86.9	260	4.2e-121	d__Bacteria;p__Proteobacteria;c__Betaproteobacteria;o__Rhodocyclales;f__Rhodocyclaceae
WWT_11	JRYF01.1	gb|JRYF01000449.1|	8	gb|JRYF01000449.1|_50	HsaEGramNeg	HsaE	HHDOA	7.5e-124	0.984436	partial=00	50282	51064	1	86.1	259	9.3e-121	d__Bacteria;p__Proteobacteria;c__Betaproteobacteria;o__Burkholderiales;f__Comamonadaceae
WWT_11	JRYF01.1	gb|JRYF01000013.1|	1	gb|JRYF01000013.1|_12	IpdCGramPos	IpdC	CD ring	1.7e-47	0.647399	partial=00	7222	8286	-1	66.3	335	1.8e-119	d__Bacteria;p__Proteobacteria;c__Alphaproteobacteria;o__Rhizobiales;f__Phyllobacteriaceae;g__Mesorhizobium
WWT_11	JRYF01.1	gb|JRYF01105827.1|	1	gb|JRYF01105827.1|_1	HsaAGramNeg	HsaA	AB ring	1.4e-92	0.567639	partial=01	7	651	-1	99.1	214	5.5e-119	d__Bacteria;p__Proteobacteria;c__Betaproteobacteria;o__Rhodocyclales;f__Rhodocyclaceae;g__Thauera
WWT_11	JRYF01.1	gb|JRYF01004244.1|	1	gb|JRYF01004244.1|_10	HsaEGramPos	HsaE	HHDOA	1.9e-73	0.988506	partial=00	9079	9891	-1	80.5	262	3.4e-118	d__Bacteria;p__Proteobacteria;c__Betaproteobacteria;o__Burkholderiales;f__Comamonadaceae
WWT_11	JRYF01.1	gb|JRYF01004242.1|	1	gb|JRYF01004242.1|_4	HsaEGramPos	HsaE	HHDOA	4.6e-73	0.988506	partial=00	1946	2752	-1	78.9	266	9.3e-116	d__Bacteria;p__Proteobacteria;c__Betaproteobacteria;o__Burkholderiales;f__Comamonadaceae
WWT_11	JRYF01.1	gb|JRYF01012203.1|	1	gb|JRYF01012203.1|_2	IpdBGramNeg	IpdB	CD ring	2.8e-33	0.962963	partial=00	471	1265	1	81.2	256	3.5e-115	d__Bacteria;p__Chloroflexi;c__Anaerolineae;o__Anaerolineales;f__Anaerolineaceae
WWT_11	JRYF01.1	gb|JRYF01050044.1|	1	gb|JRYF01050044.1|_1	HsaAGramNeg	HsaA	AB ring	4.2e-52	0.623342	partial=11	3	725	1	82.6	241	5.6e-112	d__Bacteria;p__Proteobacteria;c__Alphaproteobacteria;o__Sphingomonadales;f__Sphingomonadaceae;g__Sphingomonas;s__Sphingomonas hengshuiensis
WWT_11	JRYF01.1	gb|JRYF01000449.1|	8	gb|JRYF01000449.1|_51	HsaEGramNeg	HsaE	HHDOA	2.5e-70	0.968872	partial=00	51180	51968	1	77.1	262	1.1e-110	d__Bacteria;p__Proteobacteria;c__Betaproteobacteria;o__Burkholderiales;f__Comamonadaceae
WWT_11	JRYF01.1	gb|JRYF01000449.1|	8	gb|JRYF01000449.1|_40	HsaEGramNeg	HsaE	HHDOA	6e-79	0.957198	partial=00	41681	42460	1	70.9	258	1.2e-99	d__Bacteria;p__Proteobacteria;c__Betaproteobacteria;o__Burkholderiales;f__Comamonadaceae;g__Comamonas;s__Comamonas testosteroni
WWT_11	JRYF01.1	gb|JRYF01001290.1|	1	gb|JRYF01001290.1|_9	KshAGramNegOne	KshA	AB ring	2.6e-26	0.453731	partial=00	8235	9497	-1	47.7	421	7.2e-99	d__Bacteria;p__Actinobacteria;c__Actinobacteria
WWT_11	JRYF01.1	gb|JRYF01055139.1|	1	gb|JRYF01055139.1|_2	IpdAGramNeg	IpdA	CD ring	1.1e-32	0.784247	partial=01	105	809	-1	70.9	234	1.1e-91	d__Bacteria;p__Proteobacteria;c__Alphaproteobacteria;o__Rhizobiales
WWT_11	JRYF01.1	gb|JRYF01020345.1|	2	gb|JRYF01020345.1|_4	KstDGramNeg	KstD	AB ring	2e-95	0.62724	partial=00	1153	2211	-1	52.9	350	1.4e-90	d__Bacteria;p__Proteobacteria;c__Alphaproteobacteria
WWT_11	JRYF01.1	gb|JRYF01016823.1|	1	gb|JRYF01016823.1|_1	HsaEGramNeg	HsaE	HHDOA	3.4e-79	0.988327	partial=00	72	866	-1	61.5	257	1.7e-90	d__Bacteria;p__Chloroflexi;c__Chloroflexia;o__Chloroflexales;f__Chloroflexaceae;g__Chloroflexus
WWT_11	JRYF01.1	gb|JRYF01113876.1|	1	gb|JRYF01113876.1|_1	IpdCGramPos	IpdC	CD ring	4.3e-37	0.601156	partial=11	2	751	1	66.5	251	2.1e-90	d__Bacteria;p__Bacteroidetes;c__Chitinophagia;o__Chitinophagales;f__Chitinophagaceae;g__Chitinophaga;s__Chitinophaga pinensis
WWT_11	JRYF01.1	gb|JRYF01000947.1|	2	gb|JRYF01000947.1|_13	IpdAGramNeg	IpdA	CD ring	1.1e-60	0.952055	partial=00	9073	10065	1	50	330	7.5e-83	d__Archaea;p__Euryarchaeota;c__Archaeoglobi;o__Archaeoglobales;f__Archaeoglobaceae;g__Archaeoglobus;s__Archaeoglobus fulgidus
WWT_11	JRYF01.1	gb|JRYF01018582.1|	1	gb|JRYF01018582.1|_2	HsaG	HsaG	HHDOA	6.8e-83	0.631944	partial=00	770	1468	1	83.4	181	2.1e-79	d__Bacteria;p__Chloroflexi
WWT_11	JRYF01.1	gb|JRYF01000596.1|	5	gb|JRYF01000596.1|_15	HsaEGramPos	HsaE	HHDOA	1.3e-48	0.636015	partial=01	12059	12568	1	84.7	170	7e-77	d__Bacteria;p__Proteobacteria;c__Betaproteobacteria;o__Burkholderiales;f__Comamonadaceae;g__Comamonas
WWT_11	JRYF01.1	gb|JRYF01000947.1|	2	gb|JRYF01000947.1|_14	IpdBGramNeg	IpdB	CD ring	5.3e-33	0.971193	partial=00	10162	10929	1	54	250	4e-76	d__Bacteria;p__Proteobacteria;c__Deltaproteobacteria;o__Desulfobacterales;f__Desulfobacteraceae;g__Desulfobacula;s__Desulfobacula toluolica
WWT_11	JRYF01.1	gb|JRYF01045137.1|	1	gb|JRYF01045137.1|_1	IpdCGramPos	IpdC	CD ring	1.3e-38	0.407514	partial=11	3	446	-1	87.8	148	6.3e-74	d__Bacteria;p__Proteobacteria;c__Betaproteobacteria;o__Burkholderiales;f__Comamonadaceae
WWT_11	JRYF01.1	gb|JRYF01039158.1|	1	gb|JRYF01039158.1|_1	HsaAGramNeg	HsaA	AB ring	2.5e-82	0.360743	partial=11	1	411	1	97.1	137	1.7e-73	d__Bacteria;p__Proteobacteria;c__Betaproteobacteria;o__Rhodocyclales;f__Rhodocyclaceae;g__Thauera
WWT_11	JRYF01.1	gb|JRYF01145686.1|	1	gb|JRYF01145686.1|_1	IpdCGramPos	IpdC	CD ring	9.1e-41	0.488439	partial=11	2	538	1	76.5	179	8.4e-73	d__Bacteria;p__Bacteroidetes;c__Flavobacteriia;o__Flavobacteriales;f__Flavobacteriaceae;g__Tenacibaculum
WWT_11	JRYF01.1	gb|JRYF01039782.1|	1	gb|JRYF01039782.1|_1	HsaCGramNeg	HsaC	AB ring	2.5e-76	0.921429	partial=10	3	830	-1	51.1	274	3.2e-71	d__Bacteria;p__Actinobacteria;c__Actinobacteria
WWT_11	JRYF01.1	gb|JRYF01054174.1|	1	gb|JRYF01054174.1|_1	IpdCGramPos	IpdC	CD ring	7.4e-47	0.436416	partial=10	1	534	-1	68.2	201	1.1e-69	d__Bacteria;p__Firmicutes;c__Clostridia;o__Clostridiales;f__Clostridiaceae
WWT_11	JRYF01.1	gb|JRYF01116204.1|	1	gb|JRYF01116204.1|_1	KstDGramPosCholateTwo	KstD	AB ring	5.9e-33	0.357143	partial=11	2	520	-1	75.7	173	1.4e-69	d__Bacteria;p__Proteobacteria;c__Betaproteobacteria;o__Burkholderiales;f__Alcaligenaceae;g__Bordetella
WWT_11	JRYF01.1	gb|JRYF01078031.1|	1	gb|JRYF01078031.1|_1	IpdCGramPos	IpdC	CD ring	4.7e-42	0.447977	partial=00	223	735	1	79.4	160	1.3e-67	d__Bacteria;p__Bacteroidetes;c__Flavobacteriia;o__Flavobacteriales
WWT_11	JRYF01.1	gb|JRYF01057546.1|	1	gb|JRYF01057546.1|_1	HsaAGramPosCholesterol	HsaA	AB ring	1.5e-27	0.382199	partial=01	229	705	-1	81	158	3.6e-67	d__Bacteria;p__Proteobacteria;c__Alphaproteobacteria;o__Sphingomonadales;f__Sphingomonadaceae;g__Sphingobium
WWT_11	JRYF01.1	gb|JRYF01062093.1|	1	gb|JRYF01062093.1|_1	HsaG	HsaG	HHDOA	1.2e-71	0.510417	partial=10	3	488	1	83	159	6.3e-67	d__Bacteria;p__Proteobacteria;c__Betaproteobacteria;o__Burkholderiales;f__Comamonadaceae
WWT_11	JRYF01.1	gb|JRYF01084509.1|	1	gb|JRYF01084509.1|_1	HsaAGramPosCholesterol	HsaA	AB ring	6.6e-44	0.586387	partial=11	3	725	1	51.2	240	1.8e-62	d__Bacteria;p__Proteobacteria;c__Deltaproteobacteria;o__Myxococcales
WWT_11	JRYF01.1	gb|JRYF01122671.1|	1	gb|JRYF01122671.1|_1	HsaG	HsaG	HHDOA	3.8e-53	0.388889	partial=11	1	345	1	98.3	115	3.2e-57	d__Bacteria;p__Proteobacteria;c__Betaproteobacteria;o__Rhodocyclales;f__Rhodocyclaceae;g__Thauera
WWT_11	JRYF01.1	gb|JRYF01036358.1|	1	gb|JRYF01036358.1|_1	HsaG	HsaG	HHDOA	1.8e-67	0.385417	partial=11	2	349	-1	96.6	116	3.6e-56	d__Bacteria;p__Proteobacteria;c__Alphaproteobacteria;o__Sphingomonadales;f__Sphingomonadaceae;g__Novosphingobium
WWT_11	JRYF01.1	gb|JRYF01126440.1|	1	gb|JRYF01126440.1|_2	HsaEGramPos	HsaE	HHDOA	6.7e-29	0.421456	partial=01	172	513	1	94.7	114	8.6e-55	d__Bacteria;p__Proteobacteria;c__Betaproteobacteria;o__Rhodocyclales;f__Rhodocyclaceae;g__Thauera
WWT_11	JRYF01.1	gb|JRYF01051804.1|	1	gb|JRYF01051804.1|_2	HsaAGramNeg	HsaA	AB ring	3.9e-48	0.702918	partial=00	529	1416	1	40.6	293	3.9e-51	d__Bacteria;p__Proteobacteria;c__Alphaproteobacteria
WWT_11	JRYF01.1	gb|JRYF01078514.1|	1	gb|JRYF01078514.1|_1	KstDGramNeg	KstD	AB ring	2e-48	0.403226	partial=11	1	732	1	45.3	243	1.8e-49	d__Bacteria;p__Proteobacteria;c__Alphaproteobacteria;o__Rhizobiales
WWT_11	JRYF01.1	gb|JRYF01098771.1|	1	gb|JRYF01098771.1|_1	HsaCGramNeg	HsaC	AB ring	9.3e-32	0.467857	partial=11	2	421	1	67.9	140	5.6e-48	d__Bacteria;p__Proteobacteria;c__Betaproteobacteria;o__Burkholderiales;f__Comamonadaceae;g__Comamonas;s__Comamonas badia
WWT_11	JRYF01.1	gb|JRYF01106439.1|	1	gb|JRYF01106439.1|_1	IpdCGramNeg	IpdC	CD ring	3.6e-61	0.325714	partial=11	3	347	-1	82.6	115	3e-47	d__Bacteria;p__Proteobacteria;c__Alphaproteobacteria
WWT_11	JRYF01.1	gb|JRYF01124041.1|	1	gb|JRYF01124041.1|_1	HsaAGramPosCholate	HsaA	AB ring	2.5e-65	0.412214	partial=11	2	493	1	56.8	162	9.5e-47	d__Bacteria;p__Actinobacteria;c__Actinobacteria;o__Streptomycetales;f__Streptomycetaceae;g__Streptomyces
WWT_11	JRYF01.1	gb|JRYF01018583.1|	1	gb|JRYF01018583.1|_1	HsaF	HsaF	HHDOA	2.3e-51	0.33033	partial=11	3	335	1	83.8	111	2.7e-45	d__Bacteria;p__Deinococcus-Thermus;c__Deinococci;o__Thermales;f__Thermaceae;g__Thermus
WWT_11	JRYF01.1	gb|JRYF01009357.1|	3	gb|JRYF01009357.1|_4	HsaG	HsaG	HHDOA	3.2e-42	0.364583	partial=00	1483	2103	-1	74.6	130	9.5e-44	d__Bacteria;p__Proteobacteria;c__Betaproteobacteria;o__Burkholderiales
WWT_11	JRYF01.1	gb|JRYF01065219.1|	1	gb|JRYF01065219.1|_1	HsaG	HsaG	HHDOA	2.2e-41	0.319444	partial=11	1	279	1	89.2	93	4.4e-41	d__Bacteria;p__Proteobacteria;c__Betaproteobacteria;o__Burkholderiales;f__Comamonadaceae
WWT_11	JRYF01.1	gb|JRYF01076280.1|	1	gb|JRYF01076280.1|_1	HsaG	HsaG	HHDOA	6.1e-33	0.309028	partial=11	1	300	-1	83	100	1.4e-40	d__Bacteria;p__Proteobacteria;c__Alphaproteobacteria;o__Rhizobiales
WWT_11	JRYF01.1	gb|JRYF01001600.1|	4	gb|JRYF01001600.1|_12	IpdAGramPos	IpdA	CD ring	4.3e-32	0.879562	partial=00	13323	14114	-1	41.1	246	7.6e-38	d__Bacteria;p__Proteobacteria;c__Betaproteobacteria;o__Burkholderiales;f__Burkholderiaceae;g__Burkholderia;s__Burkholderia sp. Ch1-1
WWT_11	JRYF01.1	gb|JRYF01129608.1|	1	gb|JRYF01129608.1|_1	KshAGramNegTwo	KshA	AB ring	1.6e-27	0.338983	partial=10	3	374	-1	54.5	123	3.5e-33	d__Bacteria;p__Proteobacteria;c__Gammaproteobacteria;o__Pseudomonadales;f__Pseudomonadaceae;g__Pseudomonas
WWT_11	JRYF01.1	gb|JRYF01135049.1|	1	gb|JRYF01135049.1|_1	HsaEGramPos	HsaE	HHDOA	3.6e-29	0.394636	partial=10	1	327	-1	74.3	101	8.9e-33	d__Bacteria;p__Proteobacteria;c__Betaproteobacteria;o__Burkholderiales
WWT_11	JRYF01.1	gb|JRYF01009357.1|	3	gb|JRYF01009357.1|_5	HsaEGramNeg	HsaE	HHDOA	7e-27	0.357977	partial=00	2120	2410	1	73.7	95	1e-32	d__Bacteria;p__Proteobacteria;c__Betaproteobacteria;o__Burkholderiales;f__Burkholderiaceae
WWT_11	JRYF01.1	gb|JRYF01009357.1|	3	gb|JRYF01009357.1|_7	HsaEGramPos	HsaE	HHDOA	1.2e-27	0.386973	partial=00	3221	3553	-1	76	96	8.4e-31	d__Bacteria;p__Proteobacteria;c__Betaproteobacteria;o__Burkholderiales
WWT_11	JRYF01.1	gb|JRYF01051933.1|	1	gb|JRYF01051933.1|_1	HsaAGramNeg	HsaA	AB ring	5.6e-46	0.387268	partial=11	1	435	1	46.9	145	2.1e-29	d__Bacteria;p__Proteobacteria;c__Alphaproteobacteria
WWT_11	JRYF01.1	gb|JRYF01031709.1|	1	gb|JRYF01031709.1|_1	HsaAGramNeg	HsaA	AB ring	3.1e-26	0.408488	partial=11	1	483	1	41.8	158	3.5e-25	d__Bacteria;p__Proteobacteria;c__Alphaproteobacteria;o__Rhodospirillales;f__Acetobacteraceae;g__Roseomonas;s__Roseomonas aerilata
WWT_11	JRYF01.1	gb|JRYF01040700.1|	1	gb|JRYF01040700.1|_1	HsaCGramNeg	HsaC	AB ring	7.8e-35	0.546429	partial=11	1	501	1	43	165	5.2e-24	d__Bacteria;p__Proteobacteria;c__Betaproteobacteria;o__Burkholderiales;f__Burkholderiaceae;g__Cupriavidus;s__Cupriavidus pauculus
WWT_11	JRYF01.1	gb|JRYF01138664.1|	1	gb|JRYF01138664.1|_1	HsaCGramNeg	HsaC	AB ring	1.8e-33	0.342857	partial=10	3	371	1	52.5	101	1.1e-23	d__Bacteria;p__Proteobacteria;c__Betaproteobacteria;o__Burkholderiales
WWT_11	JRYF01.1	gb|JRYF01084536.1|	1	gb|JRYF01084536.1|_1	HsaAGramNeg	HsaA	AB ring	4.5e-40	0.366048	partial=10	2	499	1	44.1	136	2.6e-23	d__Bacteria;p__Proteobacteria;c__Alphaproteobacteria
WWT_11	JRYF01.1	gb|JRYF01039794.1|	1	gb|JRYF01039794.1|_2	IpdAGramNeg	IpdA	CD ring	6.7e-29	0.582192	partial=00	465	974	-1	39.2	158	1.6e-20	d__Bacteria;p__Actinobacteria;c__Actinobacteria
WWT_11	JRYF01.1	gb|JRYF01111862.1|	1	gb|JRYF01111862.1|_1	HsaG	HsaG	HHDOA	3.1e-32	0.309028	partial=01	44	337	-1	58	88	3.8e-19	d__Bacteria;p__Actinobacteria;c__Actinobacteria;o__Corynebacteriales;f__Nocardiaceae
WWT_12	JRYG01.1	gb|JRYG01115646.1|	2	gb|JRYG01115646.1|_2	HsaF	HsaF	HHDOA	1e-175	0.990991	partial=00	326	1360	1	93.8	340	3.9e-183	d__Bacteria;p__Proteobacteria;c__Alphaproteobacteria;o__Sphingomonadales;f__Sphingomonadaceae
WWT_12	JRYG01.1	gb|JRYG01000678.1|	5	gb|JRYG01000678.1|_20	HsaF	HsaF	HHDOA	3e-175	0.990991	partial=00	20835	21875	-1	92.5	346	2.6e-179	d__Bacteria;p__Proteobacteria;c__Betaproteobacteria;o__Rhodocyclales;f__Rhodocyclaceae
WWT_12	JRYG01.1	gb|JRYG01022028.1|	1	gb|JRYG01022028.1|_1	KshAGramNegTwo	KshA	AB ring	6.3e-44	0.827684	partial=11	2	979	-1	85.9	326	5.1e-177	d__Bacteria;p__Proteobacteria;c__Alphaproteobacteria;o__Sphingomonadales;f__Sphingomonadaceae;g__Novosphingobium
WWT_12	JRYG01.1	gb|JRYG01007662.1|	2	gb|JRYG01007662.1|_2	KshAGramNegTwo	KshA	AB ring	1e-182	0.985876	partial=00	394	1479	1	73.9	360	1.8e-167	d__Bacteria;p__Proteobacteria;c__Alphaproteobacteria;o__Sphingomonadales;f__Sphingomonadaceae;g__Novosphingobium
WWT_12	JRYG01.1	gb|JRYG01000678.1|	5	gb|JRYG01000678.1|_21	HsaG	HsaG	HHDOA	8.9e-153	0.996528	partial=00	21886	22800	-1	91.8	304	1.3e-158	d__Bacteria;p__Proteobacteria;c__Betaproteobacteria;o__Burkholderiales;f__Comamonadaceae
WWT_12	JRYG01.1	gb|JRYG01070859.1|	1	gb|JRYG01070859.1|_1	KshAGramPos	KshA	AB ring	1.2e-27	0.443149	partial=00	57	1058	1	78.4	329	4e-153	d__Bacteria;p__Proteobacteria;c__Betaproteobacteria;o__Burkholderiales;f__Comamonadaceae;g__Comamonas;s__Comamonas badia
WWT_12	JRYG01.1	gb|JRYG01000811.1|	1	gb|JRYG01000811.1|_2	IpdCGramPos	IpdC	CD ring	1.7e-29	0.482659	partial=01	536	1573	-1	77.5	346	5.9e-147	d__Bacteria;p__Proteobacteria;c__Gammaproteobacteria;f__Competibacteraceae;g__Candidatus Competibacter;s__Candidatus Competibacter denitrificans
WWT_12	JRYG01.1	gb|JRYG01010083.1|	1	gb|JRYG01010083.1|_12	IpdCGramPos	IpdC	CD ring	1.4e-26	0.450867	partial=00	6738	7796	1	74.8	341	1.1e-145	d__Bacteria;p__Proteobacteria;c__Betaproteobacteria;o__Burkholderiales;f__Comamonadaceae;g__Variovorax
WWT_12	JRYG01.1	gb|JRYG01023642.1|	1	gb|JRYG01023642.1|_2	IpdCGramPos	IpdC	CD ring	1.5e-46	0.66474	partial=00	208	1206	1	78.8	330	1.1e-142	d__Bacteria;p__Proteobacteria;c__Alphaproteobacteria;o__Sphingomonadales;f__Sphingomonadaceae
WWT_12	JRYG01.1	gb|JRYG01077157.1|	2	gb|JRYG01077157.1|_4	IpdBGramNeg	IpdB	CD ring	1.4e-60	0.522634	partial=01	1760	2938	-1	87.8	263	1.6e-132	d__Bacteria;p__Proteobacteria;c__Alphaproteobacteria;o__Sphingomonadales;f__Sphingomonadaceae;g__Novosphingobium
WWT_12	JRYG01.1	gb|JRYG01009840.1|	1	gb|JRYG01009840.1|_3	KshAGramNegTwo	KshA	AB ring	3.4e-142	0.793785	partial=00	500	1411	-1	71.2	281	8.8e-123	d__Bacteria;p__Proteobacteria;c__Alphaproteobacteria;o__Sphingomonadales;f__Erythrobacteraceae;g__Erythrobacter
WWT_12	JRYG01.1	gb|JRYG01007661.1|	2	gb|JRYG01007661.1|_1	HsaCGramNeg	HsaC	AB ring	4.8e-122	0.989286	partial=00	257	1177	1	69	306	5.8e-122	d__Bacteria;p__Proteobacteria;c__Alphaproteobacteria;o__Sphingomonadales;f__Sphingomonadaceae
WWT_12	JRYG01.1	gb|JRYG01000678.1|	5	gb|JRYG01000678.1|_23	HsaEGramNeg	HsaE	HHDOA	6.5e-131	0.992218	partial=00	23643	24425	-1	83.5	260	1.1e-118	d__Bacteria;p__Proteobacteria;c__Betaproteobacteria;o__Burkholderiales;f__Comamonadaceae
WWT_12	JRYG01.1	gb|JRYG01007661.1|	2	gb|JRYG01007661.1|_2	HsaAGramNeg	HsaA	AB ring	2.6e-137	0.633952	partial=01	1195	1974	1	80.4	260	1.4e-116	d__Bacteria;p__Proteobacteria;c__Alphaproteobacteria;o__Sphingomonadales;f__Sphingomonadaceae
WWT_12	JRYG01.1	gb|JRYG01000096.1|	1	gb|JRYG01000096.1|_44	HsaEGramPos	HsaE	HHDOA	4.2e-78	0.992337	partial=00	47502	48305	-1	74.8	266	8.6e-114	d__Bacteria;p__Proteobacteria;c__Gammaproteobacteria;o__Enterobacterales;f__Enterobacteriaceae
WWT_12	JRYG01.1	gb|JRYG01000678.1|	5	gb|JRYG01000678.1|_19	HsaEGramNeg	HsaE	HHDOA	1.2e-68	0.988327	partial=00	20050	20838	-1	78.2	262	4.2e-113	d__Bacteria;p__Proteobacteria;c__Betaproteobacteria
WWT_12	JRYG01.1	gb|JRYG01042272.1|	1	gb|JRYG01042272.1|_1	HsaAGramNeg	HsaA	AB ring	2.6e-118	0.549072	partial=10	1	711	-1	79.7	237	2.7e-111	d__Bacteria;p__Proteobacteria;c__Alphaproteobacteria;o__Sphingomonadales;f__Sphingomonadaceae;g__Novosphingobium
WWT_12	JRYG01.1	gb|JRYG01067106.1|	1	gb|JRYG01067106.1|_2	HsaEGramNeg	HsaE	HHDOA	4.4e-72	0.968872	partial=00	1047	1832	1	76.5	260	2.8e-109	d__Bacteria;p__Proteobacteria;c__Alphaproteobacteria;o__Sphingomonadales;f__Sphingomonadaceae;g__Novosphingobium
WWT_12	JRYG01.1	gb|JRYG01154503.1|	1	gb|JRYG01154503.1|_1	IpdCGramPos	IpdC	CD ring	3.7e-28	0.520231	partial=11	3	608	1	97	202	1.9e-105	d__Bacteria;p__Proteobacteria;c__Betaproteobacteria;o__Burkholderiales;f__Alcaligenaceae;g__Bordetella
WWT_12	JRYG01.1	gb|JRYG01108710.1|	1	gb|JRYG01108710.1|_1	IpdCGramPos	IpdC	CD ring	1.1e-56	0.699422	partial=10	1	933	-1	62.1	306	3e-102	d__Bacteria;p__Proteobacteria;c__Alphaproteobacteria;o__Rhodospirillales;f__Rhodospirillaceae
WWT_12	JRYG01.1	gb|JRYG01077157.1|	2	gb|JRYG01077157.1|_3	IpdCGramNeg	IpdC	CD ring	4.5e-113	0.62	partial=00	871	1752	-1	68.2	283	4.6e-100	d__Bacteria;p__Proteobacteria;c__Alphaproteobacteria;o__Sphingomonadales;f__Sphingomonadaceae;g__Sphingomonas
WWT_12	JRYG01.1	gb|JRYG01031262.1|	2	gb|JRYG01031262.1|_3	IpdAGramPos	IpdA	CD ring	4e-35	0.974453	partial=00	1609	2505	-1	62	300	4.6e-100	d__Bacteria;p__Actinobacteria;c__Actinobacteria
WWT_12	JRYG01.1	gb|JRYG01000320.1|	3	gb|JRYG01000320.1|_37	HsaAGramNeg	HsaA	AB ring	6.7e-101	0.981432	partial=00	36558	37763	-1	50.3	382	3.2e-96	d__Bacteria;p__Proteobacteria;c__Alphaproteobacteria;o__Rhizobiales;f__Bradyrhizobiaceae;g__Bradyrhizobium
WWT_12	JRYG01.1	gb|JRYG01068840.1|	1	gb|JRYG01068840.1|_1	KstDGramNeg	KstD	AB ring	6.9e-67	0.353047	partial=10	2	613	-1	80.2	202	2.9e-93	d__Bacteria;p__Proteobacteria;c__Alphaproteobacteria;o__Sphingomonadales;f__Erythrobacteraceae;g__Erythrobacter
WWT_12	JRYG01.1	gb|JRYG01000842.1|	1	gb|JRYG01000842.1|_1	HsaAGramNeg	HsaA	AB ring	1.7e-93	0.933687	partial=10	1	1113	-1	49	361	3.7e-91	d__Bacteria;p__Proteobacteria;c__Alphaproteobacteria;o__Rhizobiales;f__Bradyrhizobiaceae;g__Bradyrhizobium
WWT_12	JRYG01.1	gb|JRYG01108812.1|	1	gb|JRYG01108812.1|_1	IpdAGramNeg	IpdA	CD ring	3.2e-40	0.736301	partial=10	1	702	1	69.5	233	1.2e-90	d__Bacteria;p__Planctomycetes;c__Planctomycetia;o__Planctomycetales;f__Planctomycetaceae;g__Gemmata;s__Gemmata obscuriglobus
WWT_12	JRYG01.1	gb|JRYG01036280.1|	1	gb|JRYG01036280.1|_1	KstDGramNeg	KstD	AB ring	8e-84	0.614695	partial=11	2	1120	1	44.9	370	1.2e-84	d__Bacteria;p__Proteobacteria;c__Betaproteobacteria;o__Burkholderiales;f__Comamonadaceae
WWT_12	JRYG01.1	gb|JRYG01075604.1|	1	gb|JRYG01075604.1|_2	IpdCGramPos	IpdC	CD ring	1.1e-53	0.534682	partial=01	1193	1762	1	80.1	186	2.8e-82	d__Bacteria;p__Bacteroidetes;c__Flavobacteriia;o__Flavobacteriales;f__Flavobacteriaceae
WWT_12	JRYG01.1	gb|JRYG01081040.1|	1	gb|JRYG01081040.1|_1	IpdCGramPos	IpdC	CD ring	2.5e-42	0.690751	partial=11	2	1537	-1	49.5	307	5.9e-79	d__Bacteria;p__Actinobacteria;c__Actinobacteria
WWT_12	JRYG01.1	gb|JRYG01031262.1|	2	gb|JRYG01031262.1|_2	IpdBGramNeg	IpdB	CD ring	8.4e-34	0.975309	partial=00	814	1581	-1	62.5	248	2.1e-77	d__Bacteria;p__Proteobacteria;c__Deltaproteobacteria;o__Myxococcales
WWT_12	JRYG01.1	gb|JRYG01049941.1|	1	gb|JRYG01049941.1|_2	IpdCGramPos	IpdC	CD ring	2.4e-30	0.358382	partial=01	187	750	-1	70.7	184	2.7e-69	d__Bacteria;p__Proteobacteria;c__Alphaproteobacteria;o__Rhodobacterales;f__Hyphomonadaceae;g__Hyphomonas
WWT_12	JRYG01.1	gb|JRYG01082290.1|	1	gb|JRYG01082290.1|_1	IpdAGramNeg	IpdA	CD ring	8e-41	0.630137	partial=10	3	629	1	59.2	201	9.9e-65	d__Bacteria;p__Proteobacteria;c__Gammaproteobacteria;o__Methylococcales;f__Methylococcaceae
WWT_12	JRYG01.1	gb|JRYG01067198.1|	1	gb|JRYG01067198.1|_2	IpdCGramPos	IpdC	CD ring	4e-35	0.430636	partial=01	197	715	1	78.5	163	6.9e-64	d__Bacteria;p__Proteobacteria;c__Alphaproteobacteria;o__Rhodospirillales;f__Rhodospirillaceae
WWT_12	JRYG01.1	gb|JRYG01037811.1|	1	gb|JRYG01037811.1|_1	HsaEGramNeg	HsaE	HHDOA	2.4e-68	0.505837	partial=11	2	394	1	93.1	131	1.7e-62	d__Bacteria;p__Proteobacteria;c__Betaproteobacteria;o__Burkholderiales;f__Comamonadaceae
WWT_12	JRYG01.1	gb|JRYG01055386.1|	1	gb|JRYG01055386.1|_3	IpdCGramPos	IpdC	CD ring	3.7e-31	0.419075	partial=00	1126	1728	-1	62.6	187	4.4e-62	d__Bacteria;p__Bacteroidetes;c__Chitinophagia;o__Chitinophagales;f__Chitinophagaceae;g__Chitinophaga;s__Chitinophaga pinensis
WWT_12	JRYG01.1	gb|JRYG01110572.1|	1	gb|JRYG01110572.1|_1	IpdAGramPos	IpdA	CD ring	7.6e-26	0.540146	partial=11	2	475	-1	63.1	157	4.1e-55	d__Bacteria;p__Proteobacteria;c__Alphaproteobacteria;o__Rhizobiales
WWT_12	JRYG01.1	gb|JRYG01052133.1|	1	gb|JRYG01052133.1|_1	IpdAGramNeg	IpdA	CD ring	1.9e-28	0.523973	partial=10	2	523	1	63.3	169	8.5e-54	d__Bacteria;p__Proteobacteria;c__Deltaproteobacteria;g__Deferrisoma;s__Deferrisoma camini
WWT_12	JRYG01.1	gb|JRYG01043282.1|	1	gb|JRYG01043282.1|_2	HsaEGramNeg	HsaE	HHDOA	2.3e-36	0.466926	partial=01	306	674	-1	81.1	122	3.4e-49	d__Bacteria;p__Proteobacteria;c__Betaproteobacteria;o__Burkholderiales;f__Comamonadaceae;g__Comamonas
WWT_12	JRYG01.1	gb|JRYG01034473.1|	1	gb|JRYG01034473.1|_1	HsaEGramNeg	HsaE	HHDOA	2e-41	0.463035	partial=11	2	364	1	80.2	121	5.7e-49	d__Bacteria;p__Proteobacteria;c__Betaproteobacteria;o__Rhodocyclales;f__Rhodocyclaceae;g__Dechloromonas
WWT_12	JRYG01.1	gb|JRYG01035330.1|	1	gb|JRYG01035330.1|_1	HsaEGramPos	HsaE	HHDOA	2.3e-32	0.436782	partial=11	2	355	-1	77.1	118	5.2e-47	d__Bacteria;p__Proteobacteria;c__Betaproteobacteria;o__Burkholderiales;f__Comamonadaceae;g__Acidovorax;s__Acidovorax sp. JHL-9
WWT_12	JRYG01.1	gb|JRYG01115646.1|	2	gb|JRYG01115646.1|_1	HsaG	HsaG	HHDOA	1.2e-38	0.319444	partial=10	3	329	1	87	108	1.7e-44	d__Bacteria;p__Proteobacteria;c__Alphaproteobacteria;o__Sphingomonadales;f__Sphingomonadaceae;g__Sphingopyxis
WWT_12	JRYG01.1	gb|JRYG01076788.1|	1	gb|JRYG01076788.1|_1	IpdAGramNeg	IpdA	CD ring	2.3e-46	0.356164	partial=11	2	313	1	85.4	103	1.1e-43	d__Bacteria;p__Proteobacteria;c__Alphaproteobacteria;o__Sphingomonadales;f__Sphingomonadaceae;g__Novosphingobium
WWT_12	JRYG01.1	gb|JRYG01007662.1|	2	gb|JRYG01007662.1|_1	HsaAGramNeg	HsaA	AB ring	2e-42	0.323607	partial=10	1	375	1	68.5	124	2.9e-43	d__Bacteria;p__Proteobacteria;c__Alphaproteobacteria;o__Sphingomonadales;f__Sphingomonadaceae
WWT_12	JRYG01.1	gb|JRYG01013728.1|	1	gb|JRYG01013728.1|_1	KshAGramNegTwo	KshA	AB ring	1.6e-30	0.367232	partial=11	1	774	1	55.8	147	3.3e-38	d__Bacteria;p__Firmicutes;c__Bacilli;o__Bacillales
WWT_12	JRYG01.1	gb|JRYG01085518.1|	1	gb|JRYG01085518.1|_1	HsaCGramNeg	HsaC	AB ring	2.3e-36	0.342857	partial=10	1	321	1	73	100	2.6e-37	d__Bacteria;p__Proteobacteria
WWT_12	JRYG01.1	gb|JRYG01095950.1|	1	gb|JRYG01095950.1|_1	HsaEGramNeg	HsaE	HHDOA	6.3e-43	0.385214	partial=10	3	314	-1	77.9	104	3.3e-37	d__Bacteria;p__Proteobacteria;c__Betaproteobacteria;o__Burkholderiales;f__Comamonadaceae
WWT_12	JRYG01.1	gb|JRYG01129818.1|	1	gb|JRYG01129818.1|_1	IpdAGramPos	IpdA	CD ring	1.2e-45	0.412409	partial=11	1	375	1	64.2	123	9.8e-36	d__Bacteria;p__Actinobacteria;c__Actinobacteria;o__Streptosporangiales;f__Thermomonosporaceae;g__Thermomonospora;s__Thermomonospora curvata
WWT_12	JRYG01.1	gb|JRYG01127533.1|	1	gb|JRYG01127533.1|_1	IpdCGramPos	IpdC	CD ring	1.2e-26	0.32659	partial=11	3	362	1	57.1	119	5.7e-33	d__Bacteria;p__Proteobacteria;c__Betaproteobacteria;o__Rhodocyclales;f__Rhodocyclaceae
WWT_12	JRYG01.1	gb|JRYG01125011.1|	1	gb|JRYG01125011.1|_1	HsaCGramNeg	HsaC	AB ring	4.3e-33	0.442857	partial=11	3	395	1	51.9	131	2.6e-31	d__Bacteria;p__Proteobacteria;c__Betaproteobacteria;o__Burkholderiales;f__Burkholderiaceae
WWT_13	JRYH01.1	gb|JRYH01007272.1|	6	gb|JRYH01007272.1|_9	KstDGramNeg	KstD	AB ring	1.9e-277	0.969534	partial=00	9408	11051	-1	100	547	0	d__Bacteria;p__Proteobacteria;c__Betaproteobacteria;o__Rhodocyclales;f__Rhodocyclaceae;g__Thauera;s__Thauera butanivorans
WWT_13	JRYH01.1	gb|JRYH01007272.1|	6	gb|JRYH01007272.1|_10	KstDGramPosCholateTwo	KstD	AB ring	2.1e-39	0.666667	partial=00	11319	12800	1	100	493	3.3e-292	d__Bacteria;p__Proteobacteria;c__Betaproteobacteria;o__Rhodocyclales;f__Rhodocyclaceae;g__Thauera;s__Thauera butanivorans
WWT_13	JRYH01.1	gb|JRYH01008667.1|	1	gb|JRYH01008667.1|_7	HsaAGramNeg	HsaA	AB ring	1.4e-188	0.997347	partial=00	6237	7460	1	100	407	1.6e-236	d__Bacteria;p__Proteobacteria;c__Betaproteobacteria;o__Rhodocyclales;f__Rhodocyclaceae;g__Thauera;s__Thauera butanivorans
WWT_13	JRYH01.1	gb|JRYH01001417.1|	4	gb|JRYH01001417.1|_7	HsaF	HsaF	HHDOA	3e-162	0.993994	partial=00	5443	6492	1	100	349	1.1e-193	d__Bacteria;p__Proteobacteria;c__Betaproteobacteria;o__Rhodocyclales;f__Rhodocyclaceae;g__Thauera
WWT_13	JRYH01.1	gb|JRYH01007272.1|	6	gb|JRYH01007272.1|_17	HsaF	HsaF	HHDOA	1.2e-174	0.993994	partial=00	18178	19212	1	95.3	344	1.4e-185	d__Bacteria;p__Proteobacteria;c__Betaproteobacteria;o__Rhodocyclales;f__Rhodocyclaceae;g__Thauera
WWT_13	JRYH01.1	gb|JRYH01000703.1|	1	gb|JRYH01000703.1|_33	KshAGramNegOne	KshA	AB ring	3.4e-28	0.513433	partial=00	32928	34055	-1	78.1	375	1.9e-183	d__Bacteria;p__Proteobacteria;c__Alphaproteobacteria;o__Rhizobiales;f__Hyphomicrobiaceae;g__Filomicrobium;s__Candidatus Filomicrobium marinum
WWT_13	JRYH01.1	gb|JRYH01001619.1|	2	gb|JRYH01001619.1|_10	HsaCGramNeg	HsaC	AB ring	3.3e-145	0.992857	partial=00	11039	11944	1	98	301	7.8e-172	d__Bacteria;p__Proteobacteria;c__Betaproteobacteria;o__Rhodocyclales;f__Rhodocyclaceae;g__Thauera
WWT_13	JRYH01.1	gb|JRYH01006617.1|	1	gb|JRYH01006617.1|_2	IpdCGramPos	IpdC	CD ring	3e-32	0.641618	partial=00	241	1212	-1	93.5	322	1.5e-168	d__Bacteria;p__Proteobacteria;c__Betaproteobacteria;o__Rhodocyclales;f__Rhodocyclaceae;g__Thauera;s__Thauera sp. ZV-1-C
WWT_13	JRYH01.1	gb|JRYH01001417.1|	4	gb|JRYH01001417.1|_6	HsaG	HsaG	HHDOA	3.3e-145	0.996528	partial=00	4529	5443	1	100	304	1.5e-167	d__Bacteria;p__Proteobacteria;c__Betaproteobacteria;o__Rhodocyclales;f__Rhodocyclaceae;g__Thauera
WWT_13	JRYH01.1	gb|JRYH01070698.1|	1	gb|JRYH01070698.1|_1	KshAGramNegOne	KshA	AB ring	6.7e-29	0.489552	partial=10	2	1105	-1	73.4	357	4e-162	d__Bacteria;p__Proteobacteria;c__Alphaproteobacteria;o__Rhizobiales;f__Bradyrhizobiaceae;g__Bradyrhizobium
WWT_13	JRYH01.1	gb|JRYH01078495.1|	1	gb|JRYH01078495.1|_1	HsaAGramPosCholesterol	HsaA	AB ring	3.6e-65	0.905759	partial=10	1	1164	-1	72.5	382	6.1e-161	d__Bacteria;p__Proteobacteria;c__Alphaproteobacteria;o__Sphingomonadales;f__Sphingomonadaceae;g__Sphingopyxis
WWT_13	JRYH01.1	gb|JRYH01000593.1|	3	gb|JRYH01000593.1|_46	IpdCGramPos	IpdC	CD ring	9.5e-36	0.471098	partial=00	46817	47932	-1	71.6	363	1.7e-155	d__Bacteria;p__Proteobacteria;c__Alphaproteobacteria;o__Rhizobiales;f__Bradyrhizobiaceae;g__Afipia;s__Afipia sp. P52-10
WWT_13	JRYH01.1	gb|JRYH01000574.1|	1	gb|JRYH01000574.1|_31	IpdCGramPos	IpdC	CD ring	3e-65	0.713873	partial=00	37792	38769	-1	82.2	325	1e-153	d__Bacteria;p__Proteobacteria;c__Alphaproteobacteria;o__Rhizobiales
WWT_13	JRYH01.1	gb|JRYH01026034.1|	1	gb|JRYH01026034.1|_2	IpdCGramPos	IpdC	CD ring	1.4e-29	0.471098	partial=00	536	1594	-1	76.8	345	8.1e-152	d__Bacteria;p__Proteobacteria;c__Betaproteobacteria;o__Burkholderiales;f__Comamonadaceae;g__Variovorax
WWT_13	JRYH01.1	gb|JRYH01035120.1|	1	gb|JRYH01035120.1|_2	IpdCGramPos	IpdC	CD ring	3.4e-53	0.632948	partial=00	402	1469	-1	78.4	338	2.9e-149	d__Bacteria;p__Proteobacteria;c__Alphaproteobacteria;o__Rhodospirillales;f__Rhodospirillaceae
WWT_13	JRYH01.1	gb|JRYH01007272.1|	6	gb|JRYH01007272.1|_14	HsaEGramNeg	HsaE	HHDOA	1.3e-136	0.988327	partial=00	16353	17141	1	100	262	5.8e-147	d__Bacteria;p__Proteobacteria;c__Betaproteobacteria;o__Rhodocyclales;f__Rhodocyclaceae;g__Thauera
WWT_13	JRYH01.1	gb|JRYH01001417.1|	4	gb|JRYH01001417.1|_3	HsaEGramNeg	HsaE	HHDOA	6.3e-126	0.988327	partial=00	2681	3478	1	100	265	1.9e-145	d__Bacteria;p__Proteobacteria;c__Betaproteobacteria;o__Rhodocyclales;f__Rhodocyclaceae;g__Thauera
WWT_13	JRYH01.1	gb|JRYH01001417.1|	4	gb|JRYH01001417.1|_4	HsaEGramPos	HsaE	HHDOA	2.2e-74	0.988506	partial=00	3475	4278	1	100	267	5.6e-145	d__Bacteria;p__Proteobacteria;c__Betaproteobacteria;o__Rhodocyclales;f__Rhodocyclaceae;g__Thauera;s__Thauera butanivorans
WWT_13	JRYH01.1	gb|JRYH01001853.1|	1	gb|JRYH01001853.1|_27	IpdCGramPos	IpdC	CD ring	1.4e-43	0.748555	partial=00	30464	31432	-1	80.3	319	5.7e-144	d__Bacteria;p__Proteobacteria;c__Alphaproteobacteria;o__Rhizobiales;f__Hyphomicrobiaceae;g__Hyphomicrobium
WWT_13	JRYH01.1	gb|JRYH01011327.1|	1	gb|JRYH01011327.1|_6	IpdCGramPos	IpdC	CD ring	1.4e-31	0.476879	partial=00	4312	5406	1	69.6	362	1.5e-140	d__Bacteria;p__Proteobacteria;c__Betaproteobacteria;o__Burkholderiales;f__Alcaligenaceae
WWT_13	JRYH01.1	gb|JRYH01016541.1|	2	gb|JRYH01016541.1|_2	HsaEGramPos	HsaE	HHDOA	2.1e-67	0.988506	partial=00	812	1606	-1	95.5	264	5.9e-139	d__Bacteria;p__Proteobacteria;c__Betaproteobacteria;o__Rhodocyclales;f__Rhodocyclaceae;g__Thauera;s__Thauera sp. ZV-1-C
WWT_13	JRYH01.1	gb|JRYH01016541.1|	2	gb|JRYH01016541.1|_3	HsaEGramNeg	HsaE	HHDOA	3.6e-124	0.992218	partial=00	1623	2405	-1	97.3	260	1.9e-137	d__Bacteria;p__Proteobacteria;c__Betaproteobacteria;o__Rhodocyclales;f__Rhodocyclaceae;g__Thauera
WWT_13	JRYH01.1	gb|JRYH01002311.1|	1	gb|JRYH01002311.1|_11	IpdCGramPos	IpdC	CD ring	7.3e-32	0.635838	partial=00	6729	7691	1	76.3	317	8.7e-137	d__Bacteria;p__Actinobacteria;c__Actinobacteria;o__Corynebacteriales;f__Mycobacteriaceae;g__Mycobacterium
WWT_13	JRYH01.1	gb|JRYH01006559.1|	1	gb|JRYH01006559.1|_7	IpdCGramPos	IpdC	CD ring	6.6e-30	0.476879	partial=00	5436	6527	1	71.7	346	2.9e-136	d__Bacteria;p__Proteobacteria;c__Betaproteobacteria;o__Burkholderiales;f__Burkholderiaceae
WWT_13	JRYH01.1	gb|JRYH01000984.1|	1	gb|JRYH01000984.1|_44	IpdCGramPos	IpdC	CD ring	1.3e-41	0.745665	partial=00	42619	43587	-1	75.2	318	8.2e-135	d__Bacteria;p__Proteobacteria;c__Alphaproteobacteria;o__Rhizobiales;f__Hyphomicrobiaceae;g__Hyphomicrobium
WWT_13	JRYH01.1	gb|JRYH01000598.1|	1	gb|JRYH01000598.1|_23	IpdCGramPos	IpdC	CD ring	4.3e-54	0.638728	partial=00	19282	20310	1	71.7	322	2.9e-130	d__Bacteria;p__Proteobacteria;c__Alphaproteobacteria;o__Rhodospirillales;f__Rhodospirillaceae
WWT_13	JRYH01.1	gb|JRYH01040395.1|	1	gb|JRYH01040395.1|_2	IpdCGramPos	IpdC	CD ring	1.1e-70	0.699422	partial=00	532	1494	1	73.7	315	9.6e-128	d__Bacteria;p__Proteobacteria;c__Alphaproteobacteria;o__Sphingomonadales;f__Sphingomonadaceae
WWT_13	JRYH01.1	gb|JRYH01002690.1|	1	gb|JRYH01002690.1|_96	IpdCGramPos	IpdC	CD ring	4e-34	0.433526	partial=00	93270	94394	-1	64.9	359	2.1e-126	d__Bacteria;p__Proteobacteria;c__Alphaproteobacteria;o__Rhizobiales;f__Bradyrhizobiaceae;g__Bradyrhizobium
WWT_13	JRYH01.1	gb|JRYH01099014.1|	1	gb|JRYH01099014.1|_2	IpdCGramPos	IpdC	CD ring	1.6e-44	0.641618	partial=01	367	1230	1	80.6	278	5.3e-125	d__Bacteria;p__Proteobacteria;c__Alphaproteobacteria;o__Rhodobacterales;f__Rhodobacteraceae;g__Leisingera
WWT_13	JRYH01.1	gb|JRYH01010890.1|	1	gb|JRYH01010890.1|_1	HsaF	HsaF	HHDOA	1.1e-87	0.846847	partial=10	1	948	1	71.6	324	9.8e-125	d__Bacteria;p__Proteobacteria;c__Betaproteobacteria;o__Burkholderiales;f__Alcaligenaceae
WWT_13	JRYH01.1	gb|JRYH01000040.1|	1	gb|JRYH01000040.1|_8	IpdCGramPos	IpdC	CD ring	3.8e-28	0.650289	partial=00	6452	7423	-1	67.4	322	1e-124	d__Bacteria;p__Proteobacteria;c__Alphaproteobacteria;o__Caulobacterales;f__Caulobacteraceae;g__Caulobacter
WWT_13	JRYH01.1	gb|JRYH01114522.1|	1	gb|JRYH01114522.1|_2	HsaCGramNeg	HsaC	AB ring	2.4e-58	0.875	partial=01	933	1772	-1	88.9	234	1.8e-122	d__Bacteria;p__Proteobacteria;c__Alphaproteobacteria;o__Rhodobacterales;f__Rhodobacteraceae
WWT_13	JRYH01.1	gb|JRYH01006261.1|	1	gb|JRYH01006261.1|_2	IpdCGramPos	IpdC	CD ring	2.7e-38	0.473988	partial=01	128	850	-1	90.4	240	2.5e-120	d__Bacteria;p__Proteobacteria;c__Betaproteobacteria;o__Burkholderiales;f__Comamonadaceae
WWT_13	JRYH01.1	gb|JRYH01029958.1|	1	gb|JRYH01029958.1|_3	IpdCGramPos	IpdC	CD ring	7.3e-31	0.450867	partial=01	1081	1962	-1	72.3	292	1.4e-117	d__Bacteria;p__Proteobacteria;c__Betaproteobacteria;o__Burkholderiales;f__Comamonadaceae
WWT_13	JRYH01.1	gb|JRYH01001028.1|	1	gb|JRYH01001028.1|_3	HsaCGramNeg	HsaC	AB ring	1e-41	0.675	partial=01	912	1535	1	99	208	1.1e-116	d__Bacteria;p__Proteobacteria;c__Betaproteobacteria;o__Rhodocyclales;f__Rhodocyclaceae;g__Thauera;s__Thauera butanivorans
WWT_13	JRYH01.1	gb|JRYH01006398.1|	1	gb|JRYH01006398.1|_4	HsaEGramPos	HsaE	HHDOA	3.8e-73	0.965517	partial=00	2235	3098	1	78.6	262	5.4e-114	d__Bacteria;p__Proteobacteria;c__Betaproteobacteria;o__Burkholderiales;f__Comamonadaceae
WWT_13	JRYH01.1	gb|JRYH01026793.1|	1	gb|JRYH01026793.1|_1	IpdCGramNeg	IpdC	CD ring	2.5e-124	0.662857	partial=10	2	697	-1	85.8	247	1.1e-112	d__Bacteria;p__Proteobacteria;c__Betaproteobacteria;o__Rhodocyclales;f__Rhodocyclaceae;g__Thauera
WWT_13	JRYH01.1	gb|JRYH01036564.1|	1	gb|JRYH01036564.1|_1	IpdAGramPos	IpdA	CD ring	9.1e-40	0.872263	partial=00	201	1019	-1	74.2	275	3.7e-112	d__Bacteria;p__Proteobacteria;c__Alphaproteobacteria;o__Rhizobiales
WWT_13	JRYH01.1	gb|JRYH01032407.1|	1	gb|JRYH01032407.1|_1	HsaCGramNeg	HsaC	AB ring	4.3e-95	0.696429	partial=10	2	640	-1	90.1	213	3.2e-111	d__Bacteria;p__Proteobacteria;c__Betaproteobacteria;o__Rhodocyclales;f__Rhodocyclaceae;g__Thauera
WWT_13	JRYH01.1	gb|JRYH01090755.1|	1	gb|JRYH01090755.1|_1	HsaEGramNeg	HsaE	HHDOA	1.5e-65	0.957198	partial=00	159	941	-1	77.3	260	1.6e-109	d__Bacteria;p__Proteobacteria;c__Alphaproteobacteria;o__Sphingomonadales;f__Sphingomonadaceae;g__Sphingomonas
WWT_13	JRYH01.1	gb|JRYH01075803.1|	1	gb|JRYH01075803.1|_1	IpdCGramPos	IpdC	CD ring	8.5e-33	0.650289	partial=00	13	963	-1	64.7	309	3.8e-108	d__Bacteria;p__Proteobacteria;c__Alphaproteobacteria;o__Sphingomonadales;f__Sphingomonadaceae;g__Sphingomonas
WWT_13	JRYH01.1	gb|JRYH01127107.1|	1	gb|JRYH01127107.1|_1	HsaAGramNeg	HsaA	AB ring	9.8e-46	0.782493	partial=11	2	946	1	64.6	316	1.1e-107	d__Bacteria;p__Proteobacteria;c__Alphaproteobacteria;s__alpha proteobacterium Mf 1.05b.01
WWT_13	JRYH01.1	gb|JRYH01087687.1|	1	gb|JRYH01087687.1|_1	KshAGramNegTwo	KshA	AB ring	1.4e-92	0.451977	partial=10	3	500	-1	99.4	166	7.5e-100	d__Bacteria;p__Proteobacteria;c__Betaproteobacteria;o__Rhodocyclales;f__Rhodocyclaceae
WWT_13	JRYH01.1	gb|JRYH01019318.1|	1	gb|JRYH01019318.1|_5	HsaAGramNeg	HsaA	AB ring	1.6e-53	0.840849	partial=00	3540	4520	-1	55.2	326	1.9e-99	d__Bacteria;p__Proteobacteria;c__Alphaproteobacteria;o__Sphingomonadales;f__Sphingomonadaceae;g__Novosphingobium;s__Novosphingobium tardaugens
WWT_13	JRYH01.1	gb|JRYH01011608.1|	1	gb|JRYH01011608.1|_1	IpdCGramPos	IpdC	CD ring	1.3e-27	0.445087	partial=10	3	683	-1	94.3	194	1.1e-98	d__Bacteria;p__Proteobacteria;c__Alphaproteobacteria;o__Sphingomonadales;f__Sphingomonadaceae;g__Sphingopyxis;s__Sphingopyxis sp. 113P3
WWT_13	JRYH01.1	gb|JRYH01000678.1|	2	gb|JRYH01000678.1|_36	IpdAGramPos	IpdA	CD ring	1.1e-44	0.908759	partial=00	37042	37872	-1	63.3	275	2.2e-96	d__Bacteria;p__Proteobacteria;c__Betaproteobacteria;o__Burkholderiales;f__Alcaligenaceae;g__Achromobacter
WWT_13	JRYH01.1	gb|JRYH01034718.1|	1	gb|JRYH01034718.1|_1	IpdCGramPos	IpdC	CD ring	5.1e-31	0.635838	partial=10	1	915	-1	59	305	7.1e-96	d__Bacteria;p__Proteobacteria;c__Betaproteobacteria;o__Burkholderiales;f__Comamonadaceae
WWT_13	JRYH01.1	gb|JRYH01006089.1|	1	gb|JRYH01006089.1|_1	HsaF	HsaF	HHDOA	3.9e-90	0.516517	partial=10	3	791	-1	93.3	193	2.3e-95	d__Bacteria;p__Proteobacteria;c__Betaproteobacteria;o__Rhodocyclales;f__Rhodocyclaceae
WWT_13	JRYH01.1	gb|JRYH01000072.1|	2	gb|JRYH01000072.1|_10	IpdAGramPos	IpdA	CD ring	1.2e-32	0.868613	partial=00	10725	11546	1	63.8	265	6.6e-93	d__Bacteria;p__Proteobacteria;c__Alphaproteobacteria;o__Rhizobiales
WWT_13	JRYH01.1	gb|JRYH01052385.1|	1	gb|JRYH01052385.1|_1	HsaG	HsaG	HHDOA	5.2e-107	0.909722	partial=10	3	800	-1	66.3	258	1.7e-90	d__Bacteria;p__Proteobacteria;c__Betaproteobacteria;o__Burkholderiales;f__Alcaligenaceae
WWT_13	JRYH01.1	gb|JRYH01034612.1|	1	gb|JRYH01034612.1|_3	IpdCGramPos	IpdC	CD ring	7.4e-36	0.476879	partial=00	1052	2140	1	51	341	1.5e-89	d__Bacteria;p__Firmicutes;c__Bacilli;o__Bacillales;f__Paenibacillaceae;g__Paenibacillus
WWT_13	JRYH01.1	gb|JRYH01003829.1|	2	gb|JRYH01003829.1|_9	HsaG	HsaG	HHDOA	3.7e-87	0.5625	partial=01	7839	8351	1	97.7	171	2.1e-89	d__Bacteria;p__Proteobacteria;c__Betaproteobacteria;o__Rhodocyclales;f__Rhodocyclaceae;g__Thauera
WWT_13	JRYH01.1	gb|JRYH01071020.1|	1	gb|JRYH01071020.1|_1	KstDGramNeg	KstD	AB ring	1.4e-39	0.390681	partial=11	1	660	-1	73.1	219	6e-89	d__Bacteria;p__Proteobacteria;c__Betaproteobacteria;o__Burkholderiales;f__Burkholderiaceae;g__Burkholderia
WWT_13	JRYH01.1	gb|JRYH01110456.1|	1	gb|JRYH01110456.1|_1	KshAGramNegTwo	KshA	AB ring	3.9e-62	0.412429	partial=10	3	479	1	100	158	9.7e-89	d__Bacteria;p__Proteobacteria;c__Betaproteobacteria;o__Rhodocyclales;f__Rhodocyclaceae;g__Thauera
WWT_13	JRYH01.1	gb|JRYH01007272.1|	6	gb|JRYH01007272.1|_15	HsaG	HsaG	HHDOA	1.5e-88	0.565972	partial=00	17235	17816	1	96.5	172	4.5e-88	d__Bacteria;p__Proteobacteria;c__Betaproteobacteria;o__Rhodocyclales;f__Rhodocyclaceae;g__Thauera
WWT_13	JRYH01.1	gb|JRYH01021698.1|	1	gb|JRYH01021698.1|_2	IpdCGramPos	IpdC	CD ring	4.8e-42	0.534682	partial=01	114	872	-1	69.1	249	3.8e-87	d__Bacteria;p__Proteobacteria
WWT_13	JRYH01.1	gb|JRYH01035121.1|	1	gb|JRYH01035121.1|_1	IpdCGramPos	IpdC	CD ring	7.7e-48	0.549133	partial=10	3	626	-1	79.5	205	4.1e-87	d__Bacteria;p__Proteobacteria;c__Alphaproteobacteria;o__Rhodospirillales;f__Acetobacteraceae
WWT_13	JRYH01.1	gb|JRYH01018650.1|	1	gb|JRYH01018650.1|_1	IpdCGramPos	IpdC	CD ring	4.5e-28	0.445087	partial=10	1	669	1	74.5	220	9.2e-85	d__Bacteria;p__Proteobacteria;c__Betaproteobacteria;o__Burkholderiales;f__Comamonadaceae
WWT_13	JRYH01.1	gb|JRYH01014439.1|	1	gb|JRYH01014439.1|_2	IpdCGramPos	IpdC	CD ring	3.9e-35	0.442197	partial=01	279	773	1	98.2	165	3.4e-84	d__Bacteria;p__Proteobacteria;c__Alphaproteobacteria;o__Sphingomonadales;f__Sphingomonadaceae;g__Sphingopyxis
WWT_13	JRYH01.1	gb|JRYH01143058.1|	1	gb|JRYH01143058.1|_1	HsaAGramNeg	HsaA	AB ring	8.7e-37	0.421751	partial=11	2	535	1	81.4	177	3.6e-84	d__Bacteria;p__Proteobacteria;c__Alphaproteobacteria;o__Sphingomonadales;f__Sphingomonadaceae;g__Sphingopyxis
WWT_13	JRYH01.1	gb|JRYH01034142.1|	1	gb|JRYH01034142.1|_3	HsaEGramPos	HsaE	HHDOA	2.8e-54	0.94636	partial=00	1389	2162	-1	66.8	256	4e-84	d__Bacteria;p__Proteobacteria;c__Gammaproteobacteria
WWT_13	JRYH01.1	gb|JRYH01015818.1|	2	gb|JRYH01015818.1|_1	IpdAGramNeg	IpdA	CD ring	1.1e-65	0.537671	partial=10	1	474	1	97.5	157	7.2e-84	d__Bacteria;p__Proteobacteria;c__Betaproteobacteria;o__Rhodocyclales;f__Rhodocyclaceae;g__Thauera
WWT_13	JRYH01.1	gb|JRYH01006424.1|	1	gb|JRYH01006424.1|_1	HsaF	HsaF	HHDOA	1.7e-96	0.552553	partial=10	3	569	-1	80.9	188	1.5e-83	d__Bacteria;p__Proteobacteria;c__Alphaproteobacteria;o__Sphingomonadales;f__Sphingomonadaceae
WWT_13	JRYH01.1	gb|JRYH01003515.1|	1	gb|JRYH01003515.1|_6	HsaEGramPos	HsaE	HHDOA	1.2e-37	0.992337	partial=00	5494	6285	-1	62.1	256	7.8e-83	d__Bacteria;p__Proteobacteria;c__Alphaproteobacteria;o__Rhodospirillales
WWT_13	JRYH01.1	gb|JRYH01110457.1|	1	gb|JRYH01110457.1|_1	KshAGramNegTwo	KshA	AB ring	2.1e-62	0.412429	partial=10	3	479	1	92.4	158	2e-81	d__Bacteria;p__Proteobacteria;c__Betaproteobacteria;o__Rhodocyclales;f__Rhodocyclaceae;g__Thauera
WWT_13	JRYH01.1	gb|JRYH01008021.1|	1	gb|JRYH01008021.1|_3	HsaCGramNeg	HsaC	AB ring	1.8e-39	0.475	partial=00	1846	2394	-1	73.3	180	6.6e-81	d__Bacteria;p__Proteobacteria;c__Gammaproteobacteria;o__Oceanospirillales;f__Oceanospirillaceae
WWT_13	JRYH01.1	gb|JRYH01026951.1|	1	gb|JRYH01026951.1|_1	KstDGramNeg	KstD	AB ring	2.7e-70	0.392473	partial=10	2	691	1	64.8	227	3.1e-80	d__Bacteria;p__Proteobacteria;c__Alphaproteobacteria;o__Sphingomonadales;f__Sphingomonadaceae;g__Sphingobium
WWT_13	JRYH01.1	gb|JRYH01048154.1|	1	gb|JRYH01048154.1|_1	HsaEGramNeg	HsaE	HHDOA	3.3e-89	0.642023	partial=11	2	496	1	90.9	165	5e-80	d__Bacteria;p__Proteobacteria;c__Alphaproteobacteria;o__Sphingomonadales;f__Sphingomonadaceae
WWT_13	JRYH01.1	gb|JRYH01129610.1|	1	gb|JRYH01129610.1|_1	IpdCGramPos	IpdC	CD ring	1.1e-29	0.393064	partial=11	1	450	-1	98	150	1.8e-76	d__Bacteria;p__Proteobacteria;c__Alphaproteobacteria;o__Sphingomonadales;f__Sphingomonadaceae;g__Sphingopyxis
WWT_13	JRYH01.1	gb|JRYH01001619.1|	2	gb|JRYH01001619.1|_11	IpdAGramNeg	IpdA	CD ring	1.7e-83	0.479452	partial=01	11972	12394	1	100	141	8.4e-76	d__Bacteria;p__Proteobacteria;c__Betaproteobacteria;o__Rhodocyclales;f__Rhodocyclaceae;g__Thauera
WWT_13	JRYH01.1	gb|JRYH01015808.1|	1	gb|JRYH01015808.1|_3	IpdCGramPos	IpdC	CD ring	1.8e-32	0.393064	partial=00	1548	2012	-1	96.6	146	4.6e-75	d__Bacteria;p__Proteobacteria;c__Alphaproteobacteria;o__Sphingomonadales;f__Sphingomonadaceae;g__Sphingopyxis
WWT_13	JRYH01.1	gb|JRYH01126656.1|	1	gb|JRYH01126656.1|_1	HsaF	HsaF	HHDOA	9.1e-73	0.429429	partial=11	2	436	1	93.1	145	2.4e-70	d__Bacteria;p__Proteobacteria;c__Alphaproteobacteria;o__Sphingomonadales;f__Sphingomonadaceae
WWT_13	JRYH01.1	gb|JRYH01015818.1|	2	gb|JRYH01015818.1|_2	IpdBGramNeg	IpdB	CD ring	8.2e-65	0.497942	partial=01	489	890	1	97.8	134	2.9e-70	d__Bacteria;p__Proteobacteria;c__Betaproteobacteria;o__Rhodocyclales;f__Rhodocyclaceae;g__Thauera
WWT_13	JRYH01.1	gb|JRYH01028968.1|	1	gb|JRYH01028968.1|_1	HsaF	HsaF	HHDOA	1.6e-72	0.405405	partial=11	1	411	1	96.4	137	7.4e-69	d__Bacteria;p__Proteobacteria;c__Betaproteobacteria;o__Rhodocyclales;f__Rhodocyclaceae;g__Thauera
WWT_13	JRYH01.1	gb|JRYH01004774.1|	2	gb|JRYH01004774.1|_9	HsaEGramPos	HsaE	HHDOA	3.7e-40	0.965517	partial=00	5841	6638	-1	54.3	258	1.6e-67	d__Bacteria;p__Proteobacteria;c__Alphaproteobacteria;s__alpha proteobacterium BAL199
WWT_13	JRYH01.1	gb|JRYH01018895.1|	1	gb|JRYH01018895.1|_2	HsaAGramPosCholesterol	HsaA	AB ring	1.4e-59	0.769634	partial=01	237	1205	-1	42.9	326	2.1e-66	d__Bacteria;p__Proteobacteria;c__Alphaproteobacteria;o__Rhizobiales;f__Hyphomicrobiaceae;g__Rhodoplanes;s__Rhodoplanes sp. Z2-YC6860
WWT_13	JRYH01.1	gb|JRYH01097036.1|	1	gb|JRYH01097036.1|_1	KstDGramNeg	KstD	AB ring	1e-58	0.426523	partial=10	1	744	1	51.4	243	2.1e-66	d__Bacteria;p__Proteobacteria;c__Gammaproteobacteria;o__Pseudomonadales;f__Pseudomonadaceae;g__Pseudomonas
WWT_13	JRYH01.1	gb|JRYH01158452.1|	1	gb|JRYH01158452.1|_1	KshAGramNegTwo	KshA	AB ring	4.5e-53	0.341808	partial=11	1	369	-1	93.5	123	1.5e-65	d__Bacteria;p__Proteobacteria;c__Alphaproteobacteria;o__Sphingomonadales;f__Sphingomonadaceae;g__Sphingomonas
WWT_13	JRYH01.1	gb|JRYH01110455.1|	1	gb|JRYH01110455.1|_1	KshAGramNegTwo	KshA	AB ring	1e-61	0.322034	partial=11	1	345	1	93.9	115	5.4e-65	d__Bacteria;p__Proteobacteria;c__Betaproteobacteria;o__Rhodocyclales;f__Rhodocyclaceae;g__Thauera
WWT_13	JRYH01.1	gb|JRYH01039518.1|	1	gb|JRYH01039518.1|_3	KshAGramNegOne	KshA	AB ring	2.3e-28	0.483582	partial=00	1260	2420	-1	39.7	360	6.9e-64	d__Bacteria;p__Proteobacteria;c__Alphaproteobacteria;o__Caulobacterales;f__Caulobacteraceae;g__Caulobacter;s__Caulobacter vibrioides
WWT_13	JRYH01.1	gb|JRYH01158923.1|	1	gb|JRYH01158923.1|_1	HsaEGramPos	HsaE	HHDOA	3.7e-40	0.662835	partial=11	1	534	1	73.4	177	7.1e-64	d__Bacteria;p__Proteobacteria;c__Gammaproteobacteria
WWT_13	JRYH01.1	gb|JRYH01008703.1|	2	gb|JRYH01008703.1|_5	HsaG	HsaG	HHDOA	3.8e-55	0.392361	partial=01	3258	3626	1	100	123	4.2e-63	d__Bacteria;p__Proteobacteria;c__Betaproteobacteria;o__Rhodocyclales;f__Rhodocyclaceae;g__Thauera
WWT_13	JRYH01.1	gb|JRYH01128800.1|	1	gb|JRYH01128800.1|_1	HsaEGramNeg	HsaE	HHDOA	2.7e-36	0.490272	partial=11	2	385	1	98.4	128	1.6e-62	d__Bacteria;p__Proteobacteria;c__Alphaproteobacteria;o__Sphingomonadales;f__Sphingomonadaceae;g__Sphingobium
WWT_13	JRYH01.1	gb|JRYH01140304.1|	1	gb|JRYH01140304.1|_1	HsaEGramNeg	HsaE	HHDOA	1.5e-45	0.575875	partial=11	1	450	1	80.7	150	7.3e-62	d__Bacteria;p__Proteobacteria;c__Alphaproteobacteria;o__Sphingomonadales;f__Sphingomonadaceae
WWT_13	JRYH01.1	gb|JRYH01000079.1|	1	gb|JRYH01000079.1|_3	HsaEGramNeg	HsaE	HHDOA	9.3e-33	0.961089	partial=00	2242	3060	1	48.3	259	2.5e-60	d__Bacteria;p__Proteobacteria;c__Alphaproteobacteria;o__Rhizobiales;f__Bradyrhizobiaceae;g__Afipia
WWT_13	JRYH01.1	gb|JRYH01026096.1|	1	gb|JRYH01026096.1|_1	HsaG	HsaG	HHDOA	1.4e-54	0.413194	partial=11	3	395	1	90.8	131	3.5e-60	d__Bacteria;p__Proteobacteria;c__Alphaproteobacteria;o__Caulobacterales;f__Caulobacteraceae;g__Caulobacter
WWT_13	JRYH01.1	gb|JRYH01008059.1|	1	gb|JRYH01008059.1|_1	HsaG	HsaG	HHDOA	4.1e-70	0.427083	partial=11	2	382	-1	90.6	127	4.4e-60	d__Bacteria;p__Proteobacteria;c__Betaproteobacteria;o__Rhodocyclales;f__Rhodocyclaceae;g__Thauera
WWT_13	JRYH01.1	gb|JRYH01082381.1|	1	gb|JRYH01082381.1|_1	HsaEGramNeg	HsaE	HHDOA	6.4e-28	0.571984	partial=10	3	476	-1	72.4	152	8e-59	d__Bacteria;p__Proteobacteria;c__Alphaproteobacteria;o__Rhizobiales;f__Hyphomicrobiaceae;g__Rhodoplanes;s__Rhodoplanes sp. Z2-YC6860
WWT_13	JRYH01.1	gb|JRYH01127640.1|	1	gb|JRYH01127640.1|_1	IpdCGramPos	IpdC	CD ring	3.3e-28	0.419075	partial=11	3	464	1	77.8	153	5e-58	d__Bacteria;p__Proteobacteria;c__Alphaproteobacteria;o__Rhodobacterales;f__Rhodobacteraceae
WWT_13	JRYH01.1	gb|JRYH01007272.1|	6	gb|JRYH01007272.1|_16	HsaG	HsaG	HHDOA	9.5e-52	0.385417	partial=00	17777	18163	1	91.9	124	1.6e-57	d__Bacteria;p__Proteobacteria;c__Betaproteobacteria;o__Rhodocyclales;f__Rhodocyclaceae;g__Thauera
WWT_13	JRYH01.1	gb|JRYH01122262.1|	1	gb|JRYH01122262.1|_1	IpdCGramPos	IpdC	CD ring	7.5e-45	0.387283	partial=11	2	475	-1	72.7	154	2.2e-56	d__Bacteria;p__Proteobacteria;c__Alphaproteobacteria
WWT_13	JRYH01.1	gb|JRYH01115249.1|	1	gb|JRYH01115249.1|_1	HsaEGramPos	HsaE	HHDOA	4.2e-36	0.509579	partial=10	3	404	-1	81.3	134	3.1e-56	d__Bacteria;p__Proteobacteria;c__Alphaproteobacteria;o__Rhizobiales
WWT_13	JRYH01.1	gb|JRYH01093897.1|	1	gb|JRYH01093897.1|_1	HsaF	HsaF	HHDOA	3.3e-61	0.375375	partial=11	2	385	-1	81.2	128	1.9e-55	d__Bacteria;p__Proteobacteria;c__Alphaproteobacteria;o__Rhodobacterales;f__Rhodobacteraceae
WWT_13	JRYH01.1	gb|JRYH01144773.1|	1	gb|JRYH01144773.1|_1	IpdAGramNeg	IpdA	CD ring	2.1e-62	0.373288	partial=11	3	332	1	97.3	110	3.7e-55	d__Bacteria;p__Proteobacteria;c__Betaproteobacteria;o__Rhodocyclales;f__Rhodocyclaceae;g__Thauera
WWT_13	JRYH01.1	gb|JRYH01034766.1|	1	gb|JRYH01034766.1|_1	IpdCGramPos	IpdC	CD ring	3.8e-27	0.317919	partial=11	3	491	-1	67.5	163	5.5e-55	d__Bacteria;p__Proteobacteria;c__Gammaproteobacteria;o__Pseudomonadales;f__Pseudomonadaceae;g__Pseudomonas
WWT_13	JRYH01.1	gb|JRYH01033496.1|	1	gb|JRYH01033496.1|_1	HsaCGramNeg	HsaC	AB ring	3.8e-28	0.464286	partial=11	3	377	-1	81.5	124	1.2e-54	d__Bacteria;p__Proteobacteria;c__Alphaproteobacteria;o__Rhodobacterales;f__Rhodobacteraceae
WWT_13	JRYH01.1	gb|JRYH01092381.1|	1	gb|JRYH01092381.1|_1	HsaEGramNeg	HsaE	HHDOA	3.7e-63	0.420233	partial=11	3	326	-1	98.1	108	3.4e-53	d__Bacteria;p__Proteobacteria;c__Alphaproteobacteria;o__Sphingomonadales;f__Sphingomonadaceae;g__Sphingomonas
WWT_13	JRYH01.1	gb|JRYH01097035.1|	1	gb|JRYH01097035.1|_2	KstDGramNeg	KstD	AB ring	1.3e-59	0.437276	partial=01	73	825	1	48	246	1.8e-52	d__Bacteria;p__Proteobacteria;c__Alphaproteobacteria;o__Rhizobiales
WWT_13	JRYH01.1	gb|JRYH01088228.1|	1	gb|JRYH01088228.1|_1	HsaG	HsaG	HHDOA	1.9e-59	0.385417	partial=11	2	406	1	91.9	111	8.9e-51	d__Bacteria;p__Proteobacteria;c__Alphaproteobacteria;o__Sphingomonadales;f__Sphingomonadaceae;g__Sphingopyxis
WWT_13	JRYH01.1	gb|JRYH01116390.1|	1	gb|JRYH01116390.1|_1	HsaF	HsaF	HHDOA	7.3e-61	0.366366	partial=11	2	370	1	80.5	123	1.8e-50	d__Bacteria;p__Actinobacteria;c__Actinobacteria
WWT_13	JRYH01.1	gb|JRYH01124986.1|	1	gb|JRYH01124986.1|_2	HsaEGramNeg	HsaE	HHDOA	2.7e-30	0.416342	partial=01	95	427	-1	97.3	110	2.1e-50	d__Bacteria;p__Proteobacteria;c__Betaproteobacteria;o__Burkholderiales;f__Alcaligenaceae;g__Pusillimonas;s__Pusillimonas noertemannii
WWT_13	JRYH01.1	gb|JRYH01061642.1|	1	gb|JRYH01061642.1|_1	HsaEGramNeg	HsaE	HHDOA	2e-39	0.501946	partial=10	2	436	-1	72.4	145	2.8e-50	d__Bacteria;p__Proteobacteria;c__Alphaproteobacteria;o__Sphingomonadales;f__Sphingomonadaceae;g__Sphingopyxis
WWT_13	JRYH01.1	gb|JRYH01049943.1|	1	gb|JRYH01049943.1|_1	HsaEGramPos	HsaE	HHDOA	5.8e-31	0.390805	partial=10	2	316	1	92.3	104	4.5e-50	d__Bacteria;p__Proteobacteria;c__Alphaproteobacteria;o__Rhizobiales
WWT_13	JRYH01.1	gb|JRYH01117115.1|	1	gb|JRYH01117115.1|_1	HsaCGramNeg	HsaC	AB ring	1.3e-52	0.414286	partial=11	2	358	1	77.3	119	8.7e-50	d__Bacteria;p__Proteobacteria;c__Alphaproteobacteria;o__Sphingomonadales;f__Sphingomonadaceae;g__Sphingomonas;s__Sphingomonas sp. KC8
WWT_13	JRYH01.1	gb|JRYH01002186.1|	1	gb|JRYH01002186.1|_6	HsaEGramPos	HsaE	HHDOA	2.8e-39	0.942529	partial=00	5173	5961	-1	41.9	260	9.6e-49	d__Bacteria;p__Proteobacteria;c__Alphaproteobacteria;o__Rhodospirillales;s__Rhodospirillales bacterium URHD0088
WWT_13	JRYH01.1	gb|JRYH01154522.1|	1	gb|JRYH01154522.1|_1	HsaG	HsaG	HHDOA	1.3e-34	0.3125	partial=11	3	305	1	100	101	1.1e-48	d__Bacteria;p__Proteobacteria;c__Alphaproteobacteria;o__Sphingomonadales;f__Sphingomonadaceae;g__Sphingobium
WWT_13	JRYH01.1	gb|JRYH01116134.1|	1	gb|JRYH01116134.1|_1	HsaG	HsaG	HHDOA	4.8e-56	0.364583	partial=11	2	325	1	88	108	1.3e-47	d__Bacteria;p__Proteobacteria;c__Alphaproteobacteria;o__Sphingomonadales;f__Sphingomonadaceae
WWT_13	JRYH01.1	gb|JRYH01142255.1|	1	gb|JRYH01142255.1|_1	IpdCGramPos	IpdC	CD ring	1.5e-26	0.306358	partial=11	2	367	1	78.7	122	2.4e-47	d__Bacteria;p__Proteobacteria;c__Alphaproteobacteria;o__Rhizobiales;f__Bradyrhizobiaceae;g__Afipia;s__Afipia sp. P52-10
WWT_13	JRYH01.1	gb|JRYH01100364.1|	1	gb|JRYH01100364.1|_1	HsaEGramNeg	HsaE	HHDOA	4.8e-60	0.435798	partial=11	3	341	1	85.8	113	2.9e-47	d__Bacteria;p__Proteobacteria;c__Betaproteobacteria;o__Burkholderiales;f__Comamonadaceae
WWT_13	JRYH01.1	gb|JRYH01155537.1|	1	gb|JRYH01155537.1|_1	IpdCGramPos	IpdC	CD ring	2.4e-28	0.315029	partial=11	2	403	-1	73.5	132	7.8e-47	d__Bacteria;p__Proteobacteria;c__Alphaproteobacteria;o__Rhodobacterales;f__Rhodobacteraceae
WWT_13	JRYH01.1	gb|JRYH01158375.1|	1	gb|JRYH01158375.1|_1	HsaCGramNeg	HsaC	AB ring	2e-27	0.346429	partial=11	2	310	1	84.5	103	1.9e-45	d__Bacteria;p__Proteobacteria;c__Alphaproteobacteria;o__Sphingomonadales;f__Sphingomonadaceae;g__Sphingomonas;s__Sphingomonas sp. KC8
WWT_13	JRYH01.1	gb|JRYH01020807.1|	1	gb|JRYH01020807.1|_1	HsaEGramPos	HsaE	HHDOA	3.9e-30	0.463602	partial=11	2	361	-1	79.2	120	6.5e-45	d__Bacteria;p__Proteobacteria;c__Alphaproteobacteria;o__Rhodobacterales;f__Rhodobacteraceae
WWT_13	JRYH01.1	gb|JRYH01068762.1|	1	gb|JRYH01068762.1|_1	HsaCGramNeg	HsaC	AB ring	3e-58	0.582143	partial=11	3	530	-1	49.4	172	1.2e-44	d__Bacteria;p__Proteobacteria;c__Betaproteobacteria;o__Burkholderiales;f__Burkholderiaceae
WWT_13	JRYH01.1	gb|JRYH01087595.1|	1	gb|JRYH01087595.1|_1	HsaEGramNeg	HsaE	HHDOA	1.5e-32	0.400778	partial=10	1	318	1	91.4	105	3.7e-44	d__Bacteria;p__Proteobacteria;c__Betaproteobacteria;o__Rhodocyclales;f__Rhodocyclaceae
WWT_13	JRYH01.1	gb|JRYH01144042.1|	1	gb|JRYH01144042.1|_1	KshAGramNegOne	KshA	AB ring	2.1e-27	0.304478	partial=11	1	450	-1	52.7	150	4e-44	d__Bacteria;p__Proteobacteria;c__Alphaproteobacteria;o__Sphingomonadales;f__Sphingomonadaceae;g__Sphingomonas
WWT_13	JRYH01.1	gb|JRYH01019692.1|	1	gb|JRYH01019692.1|_2	HsaEGramNeg	HsaE	HHDOA	9.9e-42	0.350195	partial=00	205	501	-1	94.7	95	7.8e-44	d__Bacteria;p__Proteobacteria;c__Betaproteobacteria;o__Rhodocyclales;f__Rhodocyclaceae;g__Thauera;s__Thauera butanivorans
WWT_13	JRYH01.1	gb|JRYH01042592.1|	1	gb|JRYH01042592.1|_1	HsaAGramNeg	HsaA	AB ring	1.8e-26	0.331565	partial=11	3	383	-1	61.7	128	1.2e-41	d__Bacteria;p__Proteobacteria;c__Alphaproteobacteria;o__Rhizobiales;f__Bradyrhizobiaceae;g__Bradyrhizobium
WWT_13	JRYH01.1	gb|JRYH01088665.1|	1	gb|JRYH01088665.1|_1	HsaEGramNeg	HsaE	HHDOA	8.9e-39	0.342412	partial=10	1	276	1	100	90	1.2e-41	d__Bacteria;p__Proteobacteria;c__Betaproteobacteria;o__Rhodocyclales;f__Rhodocyclaceae;g__Thauera
WWT_13	JRYH01.1	gb|JRYH01065237.1|	1	gb|JRYH01065237.1|_1	HsaG	HsaG	HHDOA	9.4e-49	0.302083	partial=11	2	271	1	94.4	90	4.7e-40	d__Bacteria;p__Proteobacteria;c__Alphaproteobacteria;o__Sphingomonadales;f__Sphingomonadaceae;g__Sphingomonas
WWT_13	JRYH01.1	gb|JRYH01128525.1|	1	gb|JRYH01128525.1|_1	IpdAGramPos	IpdA	CD ring	7.6e-59	0.350365	partial=01	129	437	1	77.5	102	7.8e-39	d__Bacteria;p__Actinobacteria;c__Actinobacteria
WWT_13	JRYH01.1	gb|JRYH01093588.1|	1	gb|JRYH01093588.1|_1	HsaEGramNeg	HsaE	HHDOA	1.3e-26	0.392996	partial=10	2	328	1	68.3	104	8.9e-33	d__Bacteria;p__Actinobacteria;c__Actinobacteria;o__Micromonosporales;f__Micromonosporaceae;g__Micromonospora
WWT_13	JRYH01.1	gb|JRYH01044488.1|	1	gb|JRYH01044488.1|_1	HsaEGramPos	HsaE	HHDOA	5.4e-34	0.35249	partial=11	3	284	1	73.4	94	1.2e-30	d__Bacteria;p__Proteobacteria;c__Betaproteobacteria;o__Burkholderiales;f__Burkholderiaceae;g__Burkholderia
WWT_13	JRYH01.1	gb|JRYH01137063.1|	1	gb|JRYH01137063.1|_1	HsaAGramNeg	HsaA	AB ring	6.7e-41	0.400531	partial=11	3	452	-1	43.9	148	2.4e-28	d__Bacteria;p__Actinobacteria;c__Actinobacteria;o__Corynebacteriales;f__Nocardiaceae;g__Nocardia
WWT_13	JRYH01.1	gb|JRYH01085323.1|	1	gb|JRYH01085323.1|_1	IpdBGramPos	IpdB	CD ring	7.6e-42	0.386831	partial=11	1	294	1	62.2	98	1.7e-27	d__Bacteria;p__Actinobacteria;c__Actinobacteria
WWT_14	JRYI01.1	gb|JRYI01005084.1|	1	gb|JRYI01005084.1|_1	KstDGramNeg	KstD	AB ring	6.3e-203	0.702509	partial=01	384	1568	1	94.7	395	1.8e-221	d__Bacteria;p__Proteobacteria;c__Betaproteobacteria;o__Rhodocyclales;f__Rhodocyclaceae;g__Thauera
WWT_14	JRYI01.1	gb|JRYI01021119.1|	1	gb|JRYI01021119.1|_1	KstDGramPos	KstD	AB ring	3e-154	0.704044	partial=10	1	1170	-1	79.2	390	5.2e-184	d__Bacteria;p__Chloroflexi;c__Chloroflexia;o__Chloroflexales;f__Chloroflexaceae;g__Chloroflexus;s__Chloroflexus sp. isl-2
WWT_14	JRYI01.1	gb|JRYI01004355.1|	1	gb|JRYI01004355.1|_2	KstDGramPos	KstD	AB ring	8.7e-176	0.71875	partial=00	528	1754	1	76.3	405	6e-183	d__Bacteria;p__Chloroflexi;c__Chloroflexia;o__Chloroflexales;f__Chloroflexaceae;g__Chloroflexus;s__Chloroflexus sp. isl-2
WWT_14	JRYI01.1	gb|JRYI01021120.1|	1	gb|JRYI01021120.1|_1	KstDGramPos	KstD	AB ring	1e-152	0.704044	partial=10	1	1170	-1	78.5	390	6.3e-182	d__Bacteria;p__Chloroflexi;c__Chloroflexia;o__Chloroflexales;f__Chloroflexaceae;g__Chloroflexus;s__Chloroflexus sp. isl-2
WWT_14	JRYI01.1	gb|JRYI01000146.1|	2	gb|JRYI01000146.1|_8	HsaF	HsaF	HHDOA	9.9e-160	0.933934	partial=00	5198	6991	1	56.4	622	6.3e-181	d__Bacteria;p__Proteobacteria;c__Betaproteobacteria;o__Rhodocyclales;f__Rhodocyclaceae;g__Thauera
WWT_14	JRYI01.1	gb|JRYI01011380.1|	1	gb|JRYI01011380.1|_5	IpdCGramPos	IpdC	CD ring	3e-32	0.641618	partial=00	3154	4125	1	93.8	322	4.6e-170	d__Bacteria;p__Proteobacteria;c__Betaproteobacteria;o__Rhodocyclales;f__Rhodocyclaceae;g__Thauera;s__Thauera sp. ZV-1-C
WWT_14	JRYI01.1	gb|JRYI01018305.1|	1	gb|JRYI01018305.1|_2	IpdAGramNeg	IpdA	CD ring	3.5e-149	0.996575	partial=00	185	1990	-1	99	291	2e-166	d__Bacteria;p__Proteobacteria;c__Betaproteobacteria;o__Rhodocyclales;f__Rhodocyclaceae;g__Thauera
WWT_14	JRYI01.1	gb|JRYI01001313.1|	5	gb|JRYI01001313.1|_10	HsaG	HsaG	HHDOA	1.2e-144	0.996528	partial=00	9475	10389	-1	99	304	3.2e-165	d__Bacteria;p__Proteobacteria;c__Betaproteobacteria;o__Rhodocyclales;f__Rhodocyclaceae;g__Thauera
WWT_14	JRYI01.1	gb|JRYI01001313.1|	5	gb|JRYI01001313.1|_13	HsaEGramNeg	HsaE	HHDOA	4.4e-124	0.988327	partial=00	11427	12224	-1	100	265	2.2e-146	d__Bacteria;p__Proteobacteria;c__Betaproteobacteria;o__Rhodocyclales;f__Rhodocyclaceae;g__Thauera
WWT_14	JRYI01.1	gb|JRYI01001313.1|	5	gb|JRYI01001313.1|_12	HsaEGramPos	HsaE	HHDOA	1.9e-74	0.977011	partial=00	10627	11430	-1	100	267	7.3e-145	d__Bacteria;p__Proteobacteria;c__Betaproteobacteria;o__Rhodocyclales;f__Rhodocyclaceae;g__Azoarcus
WWT_14	JRYI01.1	gb|JRYI01001313.1|	5	gb|JRYI01001313.1|_9	HsaF	HsaF	HHDOA	8.6e-119	0.747748	partial=00	8603	9478	-1	99.6	259	1.2e-140	d__Bacteria;p__Proteobacteria;c__Betaproteobacteria;o__Rhodocyclales;f__Rhodocyclaceae;g__Thauera
WWT_14	JRYI01.1	gb|JRYI01000415.1|	3	gb|JRYI01000415.1|_5	HsaEGramPos	HsaE	HHDOA	4.4e-67	0.988506	partial=00	8003	8797	-1	96.2	264	3.1e-140	d__Bacteria;p__Proteobacteria;c__Betaproteobacteria;o__Rhodocyclales;f__Rhodocyclaceae;g__Thauera;s__Thauera sp. ZV-1-C
WWT_14	JRYI01.1	gb|JRYI01066594.1|	1	gb|JRYI01066594.1|_1	HsaAGramNeg	HsaA	AB ring	9.9e-76	0.668435	partial=10	1	765	-1	94.5	255	1.8e-137	d__Bacteria;p__Proteobacteria;c__Alphaproteobacteria;o__Rhizobiales;f__Bradyrhizobiaceae
WWT_14	JRYI01.1	gb|JRYI01033077.1|	1	gb|JRYI01033077.1|_1	KshAGramNegTwo	KshA	AB ring	2e-102	0.615819	partial=10	1	714	1	98.3	230	2.5e-136	d__Bacteria;p__Proteobacteria;c__Betaproteobacteria;o__Rhodocyclales;f__Rhodocyclaceae;g__Thauera
WWT_14	JRYI01.1	gb|JRYI01000415.1|	3	gb|JRYI01000415.1|_6	HsaEGramNeg	HsaE	HHDOA	5.1e-124	0.992218	partial=00	8813	9595	-1	95.8	260	1.3e-135	d__Bacteria;p__Proteobacteria;c__Betaproteobacteria;o__Rhodocyclales;f__Rhodocyclaceae;g__Thauera
WWT_14	JRYI01.1	gb|JRYI01013630.1|	1	gb|JRYI01013630.1|_2	HsaEGramNeg	HsaE	HHDOA	1e-137	0.988327	partial=00	362	1150	-1	90.1	262	5.7e-134	d__Bacteria;p__Proteobacteria;c__Betaproteobacteria;o__Rhodocyclales;f__Rhodocyclaceae;g__Thauera
WWT_14	JRYI01.1	gb|JRYI01044660.1|	1	gb|JRYI01044660.1|_2	IpdBGramNeg	IpdB	CD ring	1.7e-36	0.876543	partial=01	162	857	-1	99.6	231	1.7e-126	d__Bacteria;p__Proteobacteria;c__Gammaproteobacteria;o__Pseudomonadales;f__Pseudomonadaceae;g__Pseudomonas
WWT_14	JRYI01.1	gb|JRYI01016173.1|	1	gb|JRYI01016173.1|_1	HsaF	HsaF	HHDOA	3.1e-118	0.681682	partial=11	1	849	1	98.7	232	2.1e-126	d__Bacteria;p__Proteobacteria;c__Betaproteobacteria;o__Rhodocyclales;f__Rhodocyclaceae;g__Thauera
WWT_14	JRYI01.1	gb|JRYI01082216.1|	1	gb|JRYI01082216.1|_2	KshAGramNegOne	KshA	AB ring	1.1e-29	0.513433	partial=01	243	944	1	81.6	234	2.3e-118	d__Bacteria;p__Proteobacteria;c__Alphaproteobacteria;o__Rhizobiales;f__Hyphomicrobiaceae;g__Filomicrobium;s__Candidatus Filomicrobium marinum
WWT_14	JRYI01.1	gb|JRYI01007996.1|	1	gb|JRYI01007996.1|_1	IpdCGramNeg	IpdC	CD ring	3.1e-94	0.531429	partial=10	1	615	1	94.6	204	2.8e-104	d__Bacteria;p__Proteobacteria;c__Betaproteobacteria;o__Rhodocyclales;f__Rhodocyclaceae;g__Thauera
WWT_14	JRYI01.1	gb|JRYI01007108.1|	2	gb|JRYI01007108.1|_2	IpdAGramPos	IpdA	CD ring	1.7e-31	0.952555	partial=00	1406	2320	1	60.9	304	4.6e-103	d__Bacteria;p__Actinobacteria;c__Actinobacteria;o__Corynebacteriales;f__Nocardiaceae;g__Nocardia
WWT_14	JRYI01.1	gb|JRYI01001992.1|	2	gb|JRYI01001992.1|_7	IpdAGramPos	IpdA	CD ring	5.9e-34	0.970803	partial=00	5609	6505	-1	61.3	300	1.4e-101	d__Bacteria;p__Actinobacteria;c__Actinobacteria;o__Corynebacteriales;f__Nocardiaceae
WWT_14	JRYI01.1	gb|JRYI01052377.1|	1	gb|JRYI01052377.1|_1	IpdBGramNeg	IpdB	CD ring	2.9e-97	0.736626	partial=11	1	786	-1	98.3	177	1.7e-98	d__Bacteria;p__Proteobacteria;c__Betaproteobacteria;o__Rhodocyclales;f__Rhodocyclaceae;g__Thauera
WWT_14	JRYI01.1	gb|JRYI01035674.1|	1	gb|JRYI01035674.1|_2	IpdCGramPos	IpdC	CD ring	7.8e-27	0.33526	partial=01	419	964	-1	97.2	181	1.2e-93	d__Bacteria;p__Proteobacteria;c__Betaproteobacteria;o__Burkholderiales;f__Comamonadaceae;g__Comamonas;s__Comamonas testosteroni
WWT_14	JRYI01.1	gb|JRYI01042749.1|	1	gb|JRYI01042749.1|_2	IpdCGramNeg	IpdC	CD ring	2e-28	0.362857	partial=01	680	1321	-1	79.6	211	2e-89	d__Bacteria;p__Actinobacteria;c__Actinobacteria;o__Corynebacteriales;f__Mycobacteriaceae;g__Mycobacterium
WWT_14	JRYI01.1	gb|JRYI01057842.1|	1	gb|JRYI01057842.1|_1	IpdCGramPos	IpdC	CD ring	1.4e-57	0.580925	partial=00	86	718	-1	76.4	208	3.4e-89	d__Bacteria;p__Bacteroidetes;c__Flavobacteriia;o__Flavobacteriales;f__Flavobacteriaceae;g__Tenacibaculum
WWT_14	JRYI01.1	gb|JRYI01043496.1|	1	gb|JRYI01043496.1|_1	IpdCGramPos	IpdC	CD ring	1.6e-33	0.476879	partial=00	210	1298	-1	51.6	343	5.5e-87	d__Bacteria;p__Firmicutes;c__Bacilli;o__Bacillales;f__Paenibacillaceae;g__Paenibacillus
WWT_14	JRYI01.1	gb|JRYI01014748.1|	1	gb|JRYI01014748.1|_2	IpdCGramPos	IpdC	CD ring	1.9e-29	0.632948	partial=01	762	1457	1	68.7	230	1.4e-83	d__Bacteria;p__Proteobacteria;c__Gammaproteobacteria;s__endosymbiont of Codakia orbicularis
WWT_14	JRYI01.1	gb|JRYI01010023.1|	1	gb|JRYI01010023.1|_1	KstDGramPos	KstD	AB ring	5.6e-85	0.303309	partial=10	1	543	1	78.8	179	1.5e-80	d__Bacteria;p__Chloroflexi;c__Chloroflexia;o__Chloroflexales;f__Chloroflexaceae;g__Chloroflexus;s__Chloroflexus sp. isl-2
WWT_14	JRYI01.1	gb|JRYI01007107.1|	2	gb|JRYI01007107.1|_3	IpdAGramPos	IpdA	CD ring	2e-29	0.609489	partial=00	3205	3993	1	51.6	304	1.4e-79	d__Bacteria;p__Actinobacteria;c__Actinobacteria;o__Corynebacteriales;f__Nocardiaceae;g__Nocardia
WWT_14	JRYI01.1	gb|JRYI01104896.1|	1	gb|JRYI01104896.1|_1	HsaAGramNeg	HsaA	AB ring	9.9e-38	0.363395	partial=11	3	446	1	97.3	148	7.2e-78	d__Bacteria;p__Proteobacteria;c__Alphaproteobacteria;o__Sphingomonadales;f__Sphingomonadaceae;g__Sphingopyxis;s__Sphingopyxis granuli
WWT_14	JRYI01.1	gb|JRYI01007108.1|	2	gb|JRYI01007108.1|_3	IpdBGramNeg	IpdB	CD ring	3.3e-33	0.975309	partial=00	2325	3095	1	58.4	243	2.6e-75	d__Bacteria;p__Proteobacteria;c__Deltaproteobacteria;o__Myxococcales
WWT_14	JRYI01.1	gb|JRYI01064417.1|	1	gb|JRYI01064417.1|_1	HsaAGramNeg	HsaA	AB ring	2.1e-82	0.360743	partial=10	2	412	-1	97.1	137	4e-75	d__Bacteria;p__Proteobacteria;c__Betaproteobacteria;o__Rhodocyclales;f__Rhodocyclaceae;g__Thauera
WWT_14	JRYI01.1	gb|JRYI01007107.1|	2	gb|JRYI01007107.1|_4	IpdBGramNeg	IpdB	CD ring	1.9e-32	0.975309	partial=00	3977	4768	1	58	243	6e-75	d__Bacteria;p__Proteobacteria;c__Deltaproteobacteria;o__Myxococcales
WWT_14	JRYI01.1	gb|JRYI01001992.1|	2	gb|JRYI01001992.1|_5	IpdBGramNeg	IpdB	CD ring	2e-32	0.975309	partial=00	3610	4380	-1	58	243	2.9e-74	d__Bacteria;p__Proteobacteria;c__Deltaproteobacteria;o__Myxococcales;f__Cystobacterineae
WWT_14	JRYI01.1	gb|JRYI01043181.1|	1	gb|JRYI01043181.1|_1	IpdCGramPos	IpdC	CD ring	4.1e-39	0.459538	partial=11	1	501	-1	79	167	3.2e-74	d__Bacteria;p__Proteobacteria;c__Betaproteobacteria;o__Burkholderiales;f__Comamonadaceae;g__Variovorax
WWT_14	JRYI01.1	gb|JRYI01028796.1|	1	gb|JRYI01028796.1|_1	HsaEGramNeg	HsaE	HHDOA	9.6e-81	0.568093	partial=11	3	446	-1	88.5	148	1.9e-70	d__Bacteria;p__Proteobacteria;c__Betaproteobacteria;o__Rhodocyclales;f__Rhodocyclaceae;g__Thauera
WWT_14	JRYI01.1	gb|JRYI01074160.1|	2	gb|JRYI01074160.1|_2	HsaEGramNeg	HsaE	HHDOA	3e-43	0.470817	partial=01	348	740	-1	100	130	3e-67	d__Bacteria;p__Proteobacteria;c__Betaproteobacteria;o__Burkholderiales;f__Burkholderiaceae;g__Cupriavidus
WWT_14	JRYI01.1	gb|JRYI01074170.1|	1	gb|JRYI01074170.1|_1	HsaEGramPos	HsaE	HHDOA	1.6e-39	0.467433	partial=11	1	384	1	93	128	9.3e-58	d__Bacteria;p__Proteobacteria;c__Betaproteobacteria;o__Burkholderiales;f__Burkholderiaceae;g__Cupriavidus
WWT_14	JRYI01.1	gb|JRYI01004260.1|	1	gb|JRYI01004260.1|_2	IpdAGramNeg	IpdA	CD ring	8.1e-26	0.520548	partial=00	227	691	1	71.6	155	9.6e-57	d__Bacteria;p__Proteobacteria;c__Alphaproteobacteria;o__Rhizobiales
WWT_14	JRYI01.1	gb|JRYI01156302.1|	1	gb|JRYI01156302.1|_1	IpdCGramPos	IpdC	CD ring	4.2e-71	0.343931	partial=11	2	364	1	91.7	121	8.3e-56	d__Bacteria;p__Actinobacteria;c__Actinobacteria;o__Corynebacteriales;f__Mycobacteriaceae;g__Mycobacterium
WWT_14	JRYI01.1	gb|JRYI01114599.1|	1	gb|JRYI01114599.1|_1	IpdAGramPos	IpdA	CD ring	2.1e-71	0.5	partial=11	3	530	1	74.7	150	5.6e-53	d__Bacteria;p__Actinobacteria;c__Actinobacteria
WWT_14	JRYI01.1	gb|JRYI01040099.1|	1	gb|JRYI01040099.1|_1	HsaF	HsaF	HHDOA	4.8e-49	0.312312	partial=10	2	328	-1	99.1	109	2.2e-52	d__Bacteria;p__Proteobacteria;c__Betaproteobacteria;o__Burkholderiales;f__Comamonadaceae
WWT_14	JRYI01.1	gb|JRYI01134315.1|	1	gb|JRYI01134315.1|_1	HsaF	HsaF	HHDOA	6.2e-51	0.336336	partial=10	3	374	-1	86.3	117	6.3e-51	d__Bacteria;p__Proteobacteria;c__Gammaproteobacteria;o__Pseudomonadales;f__Pseudomonadaceae;g__Pseudomonas
WWT_14	JRYI01.1	gb|JRYI01136081.1|	1	gb|JRYI01136081.1|_1	HsaF	HsaF	HHDOA	3.5e-53	0.312312	partial=11	3	317	-1	96.2	105	5.9e-50	d__Bacteria;p__Proteobacteria;c__Alphaproteobacteria;o__Sphingomonadales;f__Sphingomonadaceae;g__Sphingomonas
WWT_14	JRYI01.1	gb|JRYI01047654.1|	1	gb|JRYI01047654.1|_1	HsaEGramPos	HsaE	HHDOA	4.2e-26	0.425287	partial=11	3	347	1	86.8	114	1.5e-46	d__Bacteria;p__Proteobacteria;c__Alphaproteobacteria;o__Sphingomonadales;f__Sphingomonadaceae
WWT_14	JRYI01.1	gb|JRYI01095542.1|	1	gb|JRYI01095542.1|_1	IpdCGramNeg	IpdC	CD ring	6.1e-46	0.34	partial=01	36	431	-1	79.8	119	1.9e-45	d__Bacteria;p__Proteobacteria;c__Betaproteobacteria;o__Burkholderiales;f__Comamonadaceae;g__Comamonas
WWT_14	JRYI01.1	gb|JRYI01092616.1|	1	gb|JRYI01092616.1|_1	IpdAGramNeg	IpdA	CD ring	4.5e-63	0.325342	partial=11	1	288	-1	90.5	95	2.9e-43	d__Bacteria;p__Proteobacteria;c__Gammaproteobacteria;o__Pseudomonadales;f__Pseudomonadaceae;g__Pseudomonas
WWT_14	JRYI01.1	gb|JRYI01142086.1|	1	gb|JRYI01142086.1|_1	HsaG	HsaG	HHDOA	1.6e-60	0.364583	partial=11	2	394	-1	83.3	108	1.1e-42	d__Bacteria;p__Actinobacteria;c__Actinobacteria;o__Micrococcales;f__Microbacteriaceae
WWT_14	JRYI01.1	gb|JRYI01084936.1|	1	gb|JRYI01084936.1|_1	IpdAGramNeg	IpdA	CD ring	3.1e-36	0.315068	partial=11	3	284	-1	76.6	94	6.7e-37	d__Bacteria;p__Proteobacteria;c__Gammaproteobacteria;o__Cellvibrionales;f__Spongiibacteraceae;g__Spongiibacter
WWT_14	JRYI01.1	gb|JRYI01130324.1|	1	gb|JRYI01130324.1|_1	HsaCGramNeg	HsaC	AB ring	4e-50	0.403571	partial=11	1	345	1	59.6	114	1.5e-35	d__Bacteria;p__Proteobacteria;c__Gammaproteobacteria;o__Oceanospirillales;f__Oceanospirillaceae;g__Marinobacterium;s__Marinobacterium stanieri
WWT_14	JRYI01.1	gb|JRYI01077917.1|	1	gb|JRYI01077917.1|_1	IpdBGramPos	IpdB	CD ring	6.5e-40	0.378601	partial=11	2	301	-1	72.3	101	8.1e-33	d__Bacteria;p__Actinobacteria;c__Acidimicrobiia;o__Acidimicrobiales;f__Microthrixaceae;g__Candidatus Microthrix;s__Candidatus Microthrix parvicella
WWT_14	JRYI01.1	gb|JRYI01151149.1|	1	gb|JRYI01151149.1|_1	HsaG	HsaG	HHDOA	1.3e-34	0.322917	partial=11	2	307	-1	61.4	101	2e-26	d__Bacteria;p__Actinobacteria;c__Actinobacteria;o__Streptomycetales;f__Streptomycetaceae;g__Streptomyces
WWT_15	JRYJ01.1	gb|JRYJ01014957.1|	3	gb|JRYJ01014957.1|_2	HsaG	HsaG	HHDOA	9.6e-132	0.885417	partial=00	362	1177	1	90.6	265	2.4e-135	d__Bacteria;p__Proteobacteria;c__Betaproteobacteria;o__Burkholderiales;f__Comamonadaceae
WWT_15	JRYJ01.1	gb|JRYJ01014957.1|	3	gb|JRYJ01014957.1|_3	HsaF	HsaF	HHDOA	3.8e-126	0.708709	partial=00	1378	2121	1	92.7	247	5e-124	d__Bacteria;p__Proteobacteria;c__Betaproteobacteria;o__Rhodocyclales;f__Rhodocyclaceae
WWT_15	JRYJ01.1	gb|JRYJ01008965.1|	1	gb|JRYJ01008965.1|_2	HsaEGramPos	HsaE	HHDOA	1.6e-33	0.957854	partial=00	405	1214	-1	82.1	263	5.3e-119	d__Bacteria;p__Proteobacteria;c__Betaproteobacteria;o__Burkholderiales;g__Methylibium
WWT_15	JRYJ01.1	gb|JRYJ01008854.1|	2	gb|JRYJ01008854.1|_15	IpdAGramNeg	IpdA	CD ring	1.2e-39	0.979452	partial=00	19013	19969	-1	65.7	321	1.1e-118	d__Bacteria;p__Planctomycetes;c__Planctomycetia;o__Planctomycetales;f__Planctomycetaceae;g__Gemmata;s__Gemmata obscuriglobus
WWT_15	JRYJ01.1	gb|JRYJ01003654.1|	1	gb|JRYJ01003654.1|_1	HsaF	HsaF	HHDOA	9.8e-114	0.633634	partial=11	3	638	-1	93.4	212	9.6e-108	d__Bacteria;p__Proteobacteria;c__Alphaproteobacteria;o__Sphingomonadales;f__Sphingomonadaceae
WWT_15	JRYJ01.1	gb|JRYJ01036154.1|	1	gb|JRYJ01036154.1|_1	IpdCGramPos	IpdC	CD ring	5.5e-26	0.315029	partial=11	1	630	-1	95.2	210	1.2e-105	d__Bacteria;p__Proteobacteria;c__Betaproteobacteria;o__Burkholderiales;f__Comamonadaceae
WWT_15	JRYJ01.1	gb|JRYJ01008854.1|	2	gb|JRYJ01008854.1|_14	IpdBGramNeg	IpdB	CD ring	8e-34	0.967078	partial=00	18246	19016	-1	72.5	255	3e-103	d__Bacteria;p__Planctomycetes;c__Planctomycetia;o__Planctomycetales;f__Planctomycetaceae;g__Gemmata;s__Gemmata obscuriglobus
WWT_15	JRYJ01.1	gb|JRYJ01000819.1|	1	gb|JRYJ01000819.1|_7	HsaAGramNeg	HsaA	AB ring	6.7e-101	0.981432	partial=00	5783	6988	-1	50.3	382	3.2e-96	d__Bacteria;p__Proteobacteria;c__Alphaproteobacteria;o__Rhizobiales;f__Bradyrhizobiaceae;g__Bradyrhizobium
WWT_15	JRYJ01.1	gb|JRYJ01000387.1|	2	gb|JRYJ01000387.1|_2	IpdBGramPos	IpdB	CD ring	6.9e-33	0.962963	partial=00	661	1431	-1	72.2	245	1.5e-94	d__Bacteria;p__Proteobacteria;c__Deltaproteobacteria;g__Deferrisoma;s__Deferrisoma camini
WWT_15	JRYJ01.1	gb|JRYJ01016361.1|	1	gb|JRYJ01016361.1|_1	IpdCGramPos	IpdC	CD ring	5.8e-62	0.601156	partial=10	3	650	-1	82.9	211	1e-93	d__Bacteria;p__Proteobacteria
WWT_15	JRYJ01.1	gb|JRYJ01006890.1|	2	gb|JRYJ01006890.1|_9	KshAGramNegTwo	KshA	AB ring	2.6e-29	0.50565	partial=00	7835	8938	-1	51	341	2.3e-93	d__Bacteria;p__Proteobacteria;c__Alphaproteobacteria;o__Sphingomonadales;f__Sphingomonadaceae;g__Sphingobium;s__Sphingobium baderi
WWT_15	JRYJ01.1	gb|JRYJ01014957.1|	3	gb|JRYJ01014957.1|_4	HsaEGramPos	HsaE	HHDOA	1.1e-54	0.789272	partial=01	2118	2744	1	78.9	209	3.6e-91	d__Bacteria;p__Proteobacteria;c__Betaproteobacteria
WWT_15	JRYJ01.1	gb|JRYJ01012345.1|	1	gb|JRYJ01012345.1|_2	IpdCGramPos	IpdC	CD ring	1.1e-29	0.462428	partial=00	290	1384	1	52.1	349	5.3e-90	d__Bacteria;p__Firmicutes;c__Bacilli;o__Bacillales
WWT_15	JRYJ01.1	gb|JRYJ01010754.1|	1	gb|JRYJ01010754.1|_1	IpdCGramPos	IpdC	CD ring	4.2e-35	0.742775	partial=00	323	1303	-1	53.1	311	1.2e-88	d__Bacteria;p__Bacteroidetes;c__Cytophagia;o__Cytophagales;f__Flammeovirgaceae
WWT_15	JRYJ01.1	gb|JRYJ01039623.1|	1	gb|JRYJ01039623.1|_1	KstDGramNeg	KstD	AB ring	9e-77	0.507168	partial=11	3	857	-1	55.1	285	8.1e-86	d__Bacteria;p__Proteobacteria;c__Betaproteobacteria;o__Burkholderiales;f__Alcaligenaceae;g__Achromobacter
WWT_15	JRYJ01.1	gb|JRYJ01008890.1|	1	gb|JRYJ01008890.1|_2	KshAGramNegTwo	KshA	AB ring	1.4e-30	0.488701	partial=00	2332	3369	-1	47.8	343	3.7e-85	d__Bacteria;p__Proteobacteria;c__Alphaproteobacteria;o__Sphingomonadales;f__Sphingomonadaceae;g__Sphingobium
WWT_15	JRYJ01.1	gb|JRYJ01039513.1|	1	gb|JRYJ01039513.1|_2	HsaAGramNeg	HsaA	AB ring	9e-37	0.713528	partial=01	185	976	1	55	278	4.9e-77	d__Bacteria;p__Proteobacteria;c__Alphaproteobacteria;s__alpha proteobacterium Mf 1.05b.01
WWT_15	JRYJ01.1	gb|JRYJ01079707.1|	1	gb|JRYJ01079707.1|_1	HsaCGramNeg	HsaC	AB ring	9.9e-41	0.457143	partial=00	23	784	-1	50.3	296	2.2e-74	d__Bacteria;p__Proteobacteria
WWT_15	JRYJ01.1	gb|JRYJ01093807.1|	1	gb|JRYJ01093807.1|_1	HsaG	HsaG	HHDOA	4.3e-79	0.510417	partial=11	2	454	-1	90.1	151	1.2e-72	d__Bacteria;p__Proteobacteria;c__Betaproteobacteria;o__Burkholderiales;f__Comamonadaceae
WWT_15	JRYJ01.1	gb|JRYJ01097793.1|	1	gb|JRYJ01097793.1|_1	IpdCGramPos	IpdC	CD ring	1.1e-36	0.413295	partial=11	2	496	1	94.5	146	5e-72	d__Bacteria;p__Proteobacteria;c__Betaproteobacteria;o__Rhodocyclales;f__Rhodocyclaceae;g__Methyloversatilis
WWT_15	JRYJ01.1	gb|JRYJ01015612.1|	1	gb|JRYJ01015612.1|_3	HsaEGramNeg	HsaE	HHDOA	1.2e-32	0.85214	partial=01	846	1571	-1	59.2	238	8.2e-71	d__Bacteria;p__Proteobacteria;c__Betaproteobacteria;o__Burkholderiales;f__Alcaligenaceae;g__Achromobacter
WWT_15	JRYJ01.1	gb|JRYJ01117734.1|	1	gb|JRYJ01117734.1|_1	HsaEGramNeg	HsaE	HHDOA	2e-54	0.622568	partial=11	3	491	-1	80.4	163	6.7e-69	d__Bacteria;p__Proteobacteria;c__Betaproteobacteria;o__Rhodocyclales;f__Rhodocyclaceae;g__Dechloromonas
WWT_15	JRYJ01.1	gb|JRYJ01080571.1|	1	gb|JRYJ01080571.1|_1	IpdCGramPos	IpdC	CD ring	2.3e-29	0.393064	partial=11	1	453	-1	84.8	151	4.5e-67	d__Bacteria;p__Proteobacteria;c__Alphaproteobacteria
WWT_15	JRYJ01.1	gb|JRYJ01025317.1|	1	gb|JRYJ01025317.1|_2	HsaEGramNeg	HsaE	HHDOA	4.1e-76	0.560311	partial=01	103	759	-1	89.5	143	8.5e-67	d__Bacteria;p__Proteobacteria;c__Betaproteobacteria;o__Burkholderiales;f__Comamonadaceae
WWT_15	JRYJ01.1	gb|JRYJ01077153.1|	1	gb|JRYJ01077153.1|_1	IpdCGramPos	IpdC	CD ring	1.3e-36	0.433526	partial=11	2	460	1	86.3	153	1.7e-66	d__Bacteria;p__Proteobacteria
WWT_15	JRYJ01.1	gb|JRYJ01149426.1|	1	gb|JRYJ01149426.1|_1	IpdCGramNeg	IpdC	CD ring	3.2e-69	0.482857	partial=11	2	508	1	76.3	169	7.2e-66	d__Bacteria;p__Proteobacteria;c__Alphaproteobacteria;o__Sphingomonadales;f__Sphingomonadaceae
WWT_15	JRYJ01.1	gb|JRYJ01135614.1|	1	gb|JRYJ01135614.1|_1	IpdAGramNeg	IpdA	CD ring	8.2e-74	0.40411	partial=11	3	362	1	94.2	120	5.1e-58	d__Bacteria;p__Proteobacteria;c__Alphaproteobacteria;o__Sphingomonadales;f__Sphingomonadaceae;g__Novosphingobium
WWT_15	JRYJ01.1	gb|JRYJ01086981.1|	1	gb|JRYJ01086981.1|_1	IpdBGramNeg	IpdB	CD ring	7e-56	0.497942	partial=11	1	372	-1	88.7	124	1.5e-57	d__Bacteria;p__Proteobacteria;c__Alphaproteobacteria;o__Sphingomonadales;f__Sphingomonadaceae;g__Novosphingobium
WWT_15	JRYJ01.1	gb|JRYJ01053291.1|	1	gb|JRYJ01053291.1|_1	HsaEGramPos	HsaE	HHDOA	2.3e-33	0.455939	partial=11	3	386	-1	82.8	128	1.8e-56	d__Bacteria;p__Proteobacteria;c__Gammaproteobacteria;o__Enterobacterales;f__Enterobacteriaceae
WWT_15	JRYJ01.1	gb|JRYJ01000387.1|	2	gb|JRYJ01000387.1|_3	IpdAGramNeg	IpdA	CD ring	3.6e-29	0.527397	partial=01	1428	1982	-1	62	179	5.7e-56	d__Bacteria;p__Proteobacteria;c__Deltaproteobacteria;g__Deferrisoma;s__Deferrisoma camini
WWT_15	JRYJ01.1	gb|JRYJ01033069.1|	1	gb|JRYJ01033069.1|_1	IpdCGramPos	IpdC	CD ring	2.9e-31	0.416185	partial=11	3	440	1	72.1	147	1.8e-52	d__Bacteria;p__Proteobacteria;c__Betaproteobacteria;o__Burkholderiales;f__Alcaligenaceae
WWT_15	JRYJ01.1	gb|JRYJ01017191.1|	1	gb|JRYJ01017191.1|_2	IpdAGramNeg	IpdA	CD ring	5.9e-40	0.592466	partial=00	232	807	-1	50.8	187	2.6e-51	d__Bacteria;p__Proteobacteria;c__Gammaproteobacteria;o__Methylococcales;f__Methylococcaceae;g__Methylosarcina
WWT_15	JRYJ01.1	gb|JRYJ01071372.1|	1	gb|JRYJ01071372.1|_1	KstDGramPosCholesterolTwo	KstD	AB ring	1.9e-32	0.365809	partial=11	1	582	1	58.2	189	9.8e-51	d__Bacteria;p__Proteobacteria;c__Alphaproteobacteria;o__Rhizobiales;f__Phyllobacteriaceae;g__Mesorhizobium
WWT_15	JRYJ01.1	gb|JRYJ01015322.1|	1	gb|JRYJ01015322.1|_1	HsaG	HsaG	HHDOA	5.5e-51	0.357639	partial=11	2	319	-1	90.6	106	6.6e-49	d__Bacteria;p__Proteobacteria;c__Betaproteobacteria;o__Burkholderiales;f__Comamonadaceae
WWT_15	JRYJ01.1	gb|JRYJ01015366.1|	1	gb|JRYJ01015366.1|_2	HsaEGramNeg	HsaE	HHDOA	6.8e-54	0.459144	partial=01	537	908	1	77.4	124	8.5e-48	d__Bacteria;p__Proteobacteria;c__Betaproteobacteria;o__Burkholderiales;f__Comamonadaceae
WWT_15	JRYJ01.1	gb|JRYJ01081133.1|	1	gb|JRYJ01081133.1|_1	HsaF	HsaF	HHDOA	6.5e-58	0.342342	partial=11	1	351	1	79.5	117	8.9e-47	d__Bacteria;p__Proteobacteria;c__Betaproteobacteria;o__Burkholderiales;f__Burkholderiaceae
WWT_15	JRYJ01.1	gb|JRYJ01086942.1|	1	gb|JRYJ01086942.1|_1	HsaCGramNeg	HsaC	AB ring	6.7e-34	0.35	partial=11	1	312	-1	83.5	103	3.9e-46	d__Bacteria;p__Proteobacteria;c__Alphaproteobacteria;o__Sphingomonadales;f__Sphingomonadaceae;g__Novosphingobium
WWT_15	JRYJ01.1	gb|JRYJ01009808.1|	1	gb|JRYJ01009808.1|_1	HsaEGramPos	HsaE	HHDOA	7.5e-28	0.766284	partial=10	1	609	1	44.8	201	3.9e-42	d__Bacteria;p__Proteobacteria;c__Gammaproteobacteria;o__Alteromonadales;f__Alteromonadaceae;g__Aliagarivorans;s__Aliagarivorans marinus
WWT_15	JRYJ01.1	gb|JRYJ01136522.1|	1	gb|JRYJ01136522.1|_1	KstDGramNeg	KstD	AB ring	3.6e-38	0.304659	partial=11	3	521	1	52.4	170	1.3e-41	d__Bacteria;p__Proteobacteria;c__Alphaproteobacteria;o__Rhizobiales;f__Methylobacteriaceae;g__Methylobacterium;s__Methylobacterium platani
WWT_15	JRYJ01.1	gb|JRYJ01097273.1|	1	gb|JRYJ01097273.1|_1	HsaAGramNeg	HsaA	AB ring	4.3e-31	0.344828	partial=11	2	397	-1	60.5	129	1.5e-39	d__Bacteria;p__Actinobacteria;c__Actinobacteria;o__Corynebacteriales;f__Nocardiaceae;g__Rhodococcus
WWT_15	JRYJ01.1	gb|JRYJ01101417.1|	1	gb|JRYJ01101417.1|_1	HsaEGramNeg	HsaE	HHDOA	1.7e-29	0.346304	partial=11	2	274	1	89	91	5e-37	d__Bacteria;p__Proteobacteria;c__Betaproteobacteria;o__Burkholderiales;f__Comamonadaceae
WWT_15	JRYJ01.1	gb|JRYJ01039840.1|	1	gb|JRYJ01039840.1|_1	HsaEGramNeg	HsaE	HHDOA	1.1e-43	0.36965	partial=10	2	322	1	88	92	8.4e-36	d__Bacteria;p__Proteobacteria;c__Betaproteobacteria
WWT_15	JRYJ01.1	gb|JRYJ01012780.1|	1	gb|JRYJ01012780.1|_1	HsaAGramNeg	HsaA	AB ring	3.4e-32	0.538462	partial=11	2	598	1	38.1	197	1.2e-35	d__Bacteria;p__Proteobacteria
WWT_15	JRYJ01.1	gb|JRYJ01029339.1|	1	gb|JRYJ01029339.1|_1	HsaEGramNeg	HsaE	HHDOA	5.5e-29	0.342412	partial=11	3	293	-1	78.4	97	2.7e-33	d__Bacteria;p__Proteobacteria;c__Alphaproteobacteria;o__Sphingomonadales;f__Sphingomonadaceae;g__Sphingomonas
WWT_15	JRYJ01.1	gb|JRYJ01031030.1|	1	gb|JRYJ01031030.1|_2	HsaEGramNeg	HsaE	HHDOA	1.3e-36	0.322957	partial=01	175	441	1	75.3	89	4.7e-32	d__Bacteria;p__Proteobacteria;c__Betaproteobacteria;o__Burkholderiales;f__Comamonadaceae
WWT_15	JRYJ01.1	gb|JRYJ01043835.1|	1	gb|JRYJ01043835.1|_1	HsaEGramPos	HsaE	HHDOA	2.6e-31	0.363985	partial=11	2	292	1	72.9	96	1.1e-31	d__Bacteria;p__Proteobacteria;c__Alphaproteobacteria;o__Rhizobiales;f__Hyphomicrobiaceae;g__Rhodoplanes;s__Rhodoplanes sp. Z2-YC6860
WWT_15	JRYJ01.1	gb|JRYJ01088450.1|	1	gb|JRYJ01088450.1|_1	HsaEGramNeg	HsaE	HHDOA	2.1e-35	0.338521	partial=10	1	327	1	80	85	8.3e-31	d__Bacteria;p__Proteobacteria;c__Betaproteobacteria;o__Burkholderiales
WWT_15	JRYJ01.1	gb|JRYJ01094833.1|	1	gb|JRYJ01094833.1|_1	HsaAGramPosCholesterol	HsaA	AB ring	3.9e-27	0.382199	partial=11	2	442	1	45.1	144	2.4e-25	d__Bacteria;p__Proteobacteria;c__Betaproteobacteria;o__Burkholderiales;f__Burkholderiaceae;g__Cupriavidus;s__Cupriavidus sp. SK-3
WWT_16	JRYK01.1	gb|JRYK01015624.1|	1	gb|JRYK01015624.1|_1	KstDGramNeg	KstD	AB ring	9.3e-120	0.890681	partial=10	3	1517	1	63.6	503	1.9e-186	d__Bacteria;p__Proteobacteria;c__Alphaproteobacteria;o__Rhizobiales;f__Bradyrhizobiaceae;g__Bradyrhizobium
WWT_16	JRYK01.1	gb|JRYK01048640.1|	1	gb|JRYK01048640.1|_1	KshAGramNegOne	KshA	AB ring	1.8e-48	0.886567	partial=11	1	984	-1	86.6	328	7.2e-179	d__Bacteria;p__Proteobacteria;c__Alphaproteobacteria;o__Sphingomonadales;f__Sphingomonadaceae;g__Novosphingobium
WWT_16	JRYK01.1	gb|JRYK01069303.1|	1	gb|JRYK01069303.1|_2	HsaCGramNeg	HsaC	AB ring	7e-73	0.971429	partial=00	163	1044	-1	97.3	293	9e-165	d__Bacteria;p__Proteobacteria;c__Betaproteobacteria;o__Burkholderiales;f__Comamonadaceae;g__Comamonas;s__Comamonas testosteroni
WWT_16	JRYK01.1	gb|JRYK01003072.1|	1	gb|JRYK01003072.1|_2	IpdCGramPos	IpdC	CD ring	1.1e-29	0.447977	partial=00	1508	2545	-1	79.8	342	5e-154	d__Bacteria;p__Proteobacteria;c__Betaproteobacteria;o__Burkholderiales;f__Comamonadaceae;g__Variovorax
WWT_16	JRYK01.1	gb|JRYK01063566.1|	1	gb|JRYK01063566.1|_1	KshAGramPos	KshA	AB ring	1.2e-27	0.443149	partial=00	36	1037	-1	78.1	329	6.9e-153	d__Bacteria;p__Proteobacteria;c__Betaproteobacteria;o__Burkholderiales;f__Comamonadaceae;g__Comamonas;s__Comamonas badia
WWT_16	JRYK01.1	gb|JRYK01007589.1|	2	gb|JRYK01007589.1|_2	HsaG	HsaG	HHDOA	7.2e-149	0.982639	partial=00	896	2269	1	88.8	285	2.1e-144	d__Bacteria;p__Proteobacteria;c__Betaproteobacteria;o__Burkholderiales;f__Comamonadaceae
WWT_16	JRYK01.1	gb|JRYK01036743.1|	1	gb|JRYK01036743.1|_2	IpdCGramPos	IpdC	CD ring	6.8e-32	0.647399	partial=00	563	1549	1	74.1	317	1.1e-131	d__Bacteria;p__Actinobacteria;c__Actinobacteria;o__Corynebacteriales;f__Mycobacteriaceae;g__Mycobacterium
WWT_16	JRYK01.1	gb|JRYK01000827.1|	2	gb|JRYK01000827.1|_39	IpdAGramNeg	IpdA	CD ring	5.8e-49	0.979452	partial=00	52845	53837	-1	69.2	321	4.5e-128	d__Bacteria;p__Planctomycetes;c__Planctomycetia;o__Planctomycetales;f__Planctomycetaceae;g__Gemmata;s__Gemmata obscuriglobus
WWT_16	JRYK01.1	gb|JRYK01057197.1|	1	gb|JRYK01057197.1|_2	IpdCGramPos	IpdC	CD ring	9.2e-47	0.754335	partial=00	604	1602	-1	67.4	325	9.7e-123	d__Bacteria;p__Bacteroidetes;c__Chitinophagia;o__Chitinophagales;f__Chitinophagaceae;g__Chitinophaga;s__Chitinophaga pinensis
WWT_16	JRYK01.1	gb|JRYK01009218.1|	1	gb|JRYK01009218.1|_3	HsaAGramNeg	HsaA	AB ring	4.6e-64	0.941645	partial=00	799	1950	1	57.7	383	4e-120	d__Bacteria;p__Proteobacteria;c__Alphaproteobacteria;o__Rhizobiales;f__Rhodobiaceae
WWT_16	JRYK01.1	gb|JRYK01004105.1|	1	gb|JRYK01004105.1|_7	IpdCGramPos	IpdC	CD ring	5.7e-58	0.690751	partial=00	4342	5310	1	68.3	309	1e-113	d__Bacteria;p__Proteobacteria;c__Betaproteobacteria;o__Burkholderiales;f__Alcaligenaceae;g__Achromobacter
WWT_16	JRYK01.1	gb|JRYK01000827.1|	2	gb|JRYK01000827.1|_38	IpdBGramNeg	IpdB	CD ring	9.6e-35	0.967078	partial=00	52078	52848	-1	72.5	255	1.7e-103	d__Bacteria;p__Planctomycetes;c__Planctomycetia;o__Planctomycetales;f__Planctomycetaceae;g__Gemmata;s__Gemmata obscuriglobus
WWT_16	JRYK01.1	gb|JRYK01007589.1|	2	gb|JRYK01007589.1|_1	HsaEGramNeg	HsaE	HHDOA	8.5e-108	0.797665	partial=10	2	778	1	93.1	203	1.5e-102	d__Bacteria;p__Proteobacteria;c__Betaproteobacteria;o__Burkholderiales;f__Comamonadaceae
WWT_16	JRYK01.1	gb|JRYK01000516.1|	1	gb|JRYK01000516.1|_2	HsaCGramNeg	HsaC	AB ring	1.7e-81	0.971429	partial=00	1730	2629	1	59.9	297	6.5e-102	d__Bacteria;p__Proteobacteria;c__Betaproteobacteria;o__Burkholderiales;f__Burkholderiaceae
WWT_16	JRYK01.1	gb|JRYK01079786.1|	1	gb|JRYK01079786.1|_1	IpdCGramPos	IpdC	CD ring	3e-36	0.488439	partial=00	25	756	-1	75.4	240	1.9e-99	d__Bacteria;p__Bacteroidetes;c__Chitinophagia;o__Chitinophagales;f__Chitinophagaceae
WWT_16	JRYK01.1	gb|JRYK01009790.1|	1	gb|JRYK01009790.1|_23	HsaEGramPos	HsaE	HHDOA	6.8e-83	0.992337	partial=00	20773	21555	-1	69.2	260	1e-98	d__Bacteria;p__Proteobacteria;c__Alphaproteobacteria;o__Rhizobiales;f__Hyphomicrobiaceae;g__Rhodoplanes;s__Rhodoplanes sp. Z2-YC6860
WWT_16	JRYK01.1	gb|JRYK01067643.1|	1	gb|JRYK01067643.1|_1	HsaEGramNeg	HsaE	HHDOA	2.1e-44	0.404669	partial=00	100	1179	-1	74.5	251	1.1e-98	d__Bacteria;p__Proteobacteria;c__Alphaproteobacteria;o__Rhizobiales;f__Hyphomicrobiaceae;g__Hyphomicrobium
WWT_16	JRYK01.1	gb|JRYK01139280.1|	1	gb|JRYK01139280.1|_1	IpdAGramNeg	IpdA	CD ring	5e-86	0.702055	partial=11	3	617	1	82.9	205	3.6e-96	d__Bacteria;p__Proteobacteria;c__Alphaproteobacteria;o__Sphingomonadales;f__Sphingomonadaceae;g__Novosphingobium
WWT_16	JRYK01.1	gb|JRYK01003028.1|	1	gb|JRYK01003028.1|_1	IpdAGramPos	IpdA	CD ring	1.6e-33	0.927007	partial=10	3	779	-1	65.4	260	1.7e-90	d__Bacteria;p__Actinobacteria;c__Actinobacteria
WWT_16	JRYK01.1	gb|JRYK01005946.1|	2	gb|JRYK01005946.1|_10	IpdAGramNeg	IpdA	CD ring	5.5e-64	0.972603	partial=00	10883	11848	1	54.1	294	3.6e-90	d__Bacteria;p__Proteobacteria;c__Gammaproteobacteria;o__Methylococcales;f__Methylococcaceae;g__Methylosarcina
WWT_16	JRYK01.1	gb|JRYK01000365.1|	1	gb|JRYK01000365.1|_4	IpdCGramPos	IpdC	CD ring	4.2e-35	0.742775	partial=00	3377	4357	1	53.1	311	1.2e-88	d__Bacteria;p__Bacteroidetes;c__Cytophagia;o__Cytophagales;f__Flammeovirgaceae
WWT_16	JRYK01.1	gb|JRYK01005488.1|	2	gb|JRYK01005488.1|_2	IpdAGramNeg	IpdA	CD ring	5.7e-34	0.893836	partial=00	522	1346	1	63.3	267	9.2e-87	d__Bacteria;p__Proteobacteria;c__Alphaproteobacteria;o__Rhodobacterales;f__Rhodobacteraceae
WWT_16	JRYK01.1	gb|JRYK01016152.1|	1	gb|JRYK01016152.1|_1	IpdCGramPos	IpdC	CD ring	2.4e-40	0.413295	partial=11	3	500	-1	99.4	166	9.5e-87	d__Bacteria;p__Proteobacteria;c__Gammaproteobacteria;o__Pseudomonadales;f__Moraxellaceae;g__Acinetobacter
WWT_16	JRYK01.1	gb|JRYK01000310.1|	1	gb|JRYK01000310.1|_2	IpdCGramPos	IpdC	CD ring	1.5e-47	0.517341	partial=01	464	1027	1	82.4	188	3.5e-85	d__Bacteria;p__Actinobacteria;c__Actinobacteria;o__Corynebacteriales;f__Mycobacteriaceae;g__Mycobacterium
WWT_16	JRYK01.1	gb|JRYK01104378.1|	1	gb|JRYK01104378.1|_1	HsaEGramPos	HsaE	HHDOA	8.9e-53	0.720307	partial=10	1	573	-1	78.5	191	3.3e-83	d__Bacteria;p__Proteobacteria;c__Betaproteobacteria;o__Burkholderiales;f__Comamonadaceae
WWT_16	JRYK01.1	gb|JRYK01074541.1|	1	gb|JRYK01074541.1|_1	KshAGramNegTwo	KshA	AB ring	4.8e-104	0.514124	partial=11	2	670	1	71.6	183	3.6e-81	d__Bacteria;p__Proteobacteria;c__Alphaproteobacteria;o__Sphingomonadales;f__Sphingomonadaceae
WWT_16	JRYK01.1	gb|JRYK01007795.1|	1	gb|JRYK01007795.1|_1	IpdCGramPos	IpdC	CD ring	6.4e-30	0.462428	partial=10	2	985	1	50.2	327	2.9e-79	d__Bacteria;p__Firmicutes;c__Bacilli;o__Bacillales
WWT_16	JRYK01.1	gb|JRYK01001908.1|	1	gb|JRYK01001908.1|_2	IpdBGramNeg	IpdB	CD ring	8.4e-34	0.975309	partial=00	313	1080	1	62.5	248	2.1e-77	d__Bacteria;p__Proteobacteria;c__Deltaproteobacteria;o__Myxococcales
WWT_16	JRYK01.1	gb|JRYK01068989.1|	1	gb|JRYK01068989.1|_2	IpdCGramPos	IpdC	CD ring	6.6e-32	0.462428	partial=01	702	1535	1	49.5	277	3.8e-72	d__Bacteria;p__Proteobacteria;c__Betaproteobacteria;o__Rhodocyclales;f__Rhodocyclaceae
WWT_16	JRYK01.1	gb|JRYK01060680.1|	1	gb|JRYK01060680.1|_1	IpdCGramPos	IpdC	CD ring	8.9e-44	0.442197	partial=11	3	575	1	71.8	195	7.9e-69	d__Bacteria;p__Actinobacteria;c__Acidimicrobiia;o__Acidimicrobiales;f__Microthrixaceae;g__Candidatus Microthrix;s__Candidatus Microthrix parvicella
WWT_16	JRYK01.1	gb|JRYK01005946.1|	2	gb|JRYK01005946.1|_11	IpdBGramNeg	IpdB	CD ring	2.2e-28	0.946502	partial=00	11845	12693	1	46.7	276	2.9e-67	d__Bacteria;p__Proteobacteria
WWT_16	JRYK01.1	gb|JRYK01000293.1|	1	gb|JRYK01000293.1|_1	HsaEGramNeg	HsaE	HHDOA	9e-27	0.762646	partial=10	2	646	1	59.8	214	3.9e-64	d__Bacteria;p__Proteobacteria;c__Betaproteobacteria;o__Burkholderiales;f__Alcaligenaceae;g__Achromobacter
WWT_16	JRYK01.1	gb|JRYK01023396.1|	1	gb|JRYK01023396.1|_2	IpdCGramPos	IpdC	CD ring	6.7e-36	0.476879	partial=01	368	922	1	63.4	172	5.7e-56	d__Bacteria;p__Proteobacteria;c__Alphaproteobacteria;o__Sphingomonadales;f__Sphingomonadaceae
WWT_16	JRYK01.1	gb|JRYK01168183.1|	1	gb|JRYK01168183.1|_1	IpdCGramPos	IpdC	CD ring	3.4e-32	0.384393	partial=11	1	414	1	79	138	4.7e-55	d__Bacteria;p__Bacteroidetes;c__Flavobacteriia;o__Flavobacteriales;f__Flavobacteriaceae;g__Maribacter
WWT_16	JRYK01.1	gb|JRYK01074563.1|	1	gb|JRYK01074563.1|_1	KshAGramNegTwo	KshA	AB ring	1e-52	0.375706	partial=10	2	538	1	77.3	132	8.8e-54	d__Bacteria;p__Proteobacteria;c__Alphaproteobacteria;o__Sphingomonadales;f__Erythrobacteraceae;g__Erythrobacter
WWT_16	JRYK01.1	gb|JRYK01190420.1|	1	gb|JRYK01190420.1|_1	IpdCGramPos	IpdC	CD ring	6e-29	0.367052	partial=11	3	407	1	80.9	136	1.5e-53	d__Bacteria;p__Proteobacteria;c__Alphaproteobacteria;o__Sphingomonadales;f__Sphingomonadaceae;g__Sphingomonas
WWT_16	JRYK01.1	gb|JRYK01073567.1|	1	gb|JRYK01073567.1|_1	HsaAGramNeg	HsaA	AB ring	2.2e-63	0.302387	partial=11	1	348	1	84.5	116	4.8e-53	d__Bacteria;p__Proteobacteria;c__Alphaproteobacteria;o__Sphingomonadales;f__Sphingomonadaceae;g__Novosphingobium
WWT_16	JRYK01.1	gb|JRYK01009643.1|	1	gb|JRYK01009643.1|_1	IpdCGramPos	IpdC	CD ring	3.4e-33	0.361272	partial=10	2	394	-1	83.3	126	4.6e-52	d__Bacteria;p__Proteobacteria;c__Gammaproteobacteria;o__Alteromonadales
WWT_16	JRYK01.1	gb|JRYK01070976.1|	1	gb|JRYK01070976.1|_2	HsaAGramNeg	HsaA	AB ring	1.1e-38	0.344828	partial=01	141	539	-1	78.6	131	8e-52	d__Bacteria;p__Proteobacteria;c__Alphaproteobacteria;o__Sphingomonadales;f__Sphingomonadaceae;g__Novosphingobium
WWT_16	JRYK01.1	gb|JRYK01007814.1|	1	gb|JRYK01007814.1|_3	HsaEGramPos	HsaE	HHDOA	7.3e-38	0.97318	partial=00	1041	1841	-1	41.9	260	1.6e-51	d__Bacteria;p__Proteobacteria;c__Gammaproteobacteria;o__Alteromonadales;f__Alteromonadaceae;g__Aliagarivorans;s__Aliagarivorans marinus
WWT_16	JRYK01.1	gb|JRYK01170323.1|	1	gb|JRYK01170323.1|_1	IpdAGramNeg	IpdA	CD ring	4.2e-29	0.431507	partial=11	1	411	-1	71.5	137	3.1e-51	d__Bacteria;p__Planctomycetes;c__Planctomycetia;o__Planctomycetales;f__Planctomycetaceae;g__Gemmata;s__Gemmata obscuriglobus
WWT_16	JRYK01.1	gb|JRYK01159580.1|	2	gb|JRYK01159580.1|_1	IpdBGramPos	IpdB	CD ring	1.3e-60	0.555556	partial=10	2	454	-1	69.1	139	1.7e-50	d__Bacteria;p__Actinobacteria;c__Acidimicrobiia;o__Acidimicrobiales;f__Microthrixaceae;g__Candidatus Microthrix;s__Candidatus Microthrix parvicella
WWT_16	JRYK01.1	gb|JRYK01102709.1|	1	gb|JRYK01102709.1|_1	IpdCGramPos	IpdC	CD ring	7.9e-33	0.372832	partial=10	1	486	-1	62.5	160	2.4e-50	d__Bacteria
WWT_16	JRYK01.1	gb|JRYK01099992.1|	1	gb|JRYK01099992.1|_1	KstDGramNeg	KstD	AB ring	7e-46	0.34767	partial=11	2	664	1	47.5	219	2.5e-50	d__Bacteria;p__Proteobacteria;c__Betaproteobacteria;o__Burkholderiales;f__Alcaligenaceae;g__Achromobacter
WWT_16	JRYK01.1	gb|JRYK01114194.1|	1	gb|JRYK01114194.1|_1	HsaF	HsaF	HHDOA	5.8e-58	0.327327	partial=10	2	352	1	84.5	110	3e-47	d__Bacteria;p__Proteobacteria;c__Betaproteobacteria;o__Burkholderiales
WWT_16	JRYK01.1	gb|JRYK01154151.1|	1	gb|JRYK01154151.1|_1	HsaG	HsaG	HHDOA	1e-51	0.385417	partial=11	2	319	-1	87.7	106	4e-46	d__Bacteria;p__Proteobacteria;c__Betaproteobacteria;o__Burkholderiales;f__Comamonadaceae
WWT_16	JRYK01.1	gb|JRYK01028401.1|	1	gb|JRYK01028401.1|_1	IpdCGramPos	IpdC	CD ring	4.3e-30	0.315029	partial=10	2	361	-1	82	111	8.5e-45	d__Bacteria;p__Proteobacteria;c__Gammaproteobacteria;o__Alteromonadales
WWT_16	JRYK01.1	gb|JRYK01002303.1|	1	gb|JRYK01002303.1|_1	IpdCGramPos	IpdC	CD ring	6.9e-47	0.369942	partial=11	3	389	-1	71.3	129	2.9e-43	d__Bacteria;p__Actinobacteria;c__Acidimicrobiia;o__Acidimicrobiales;f__Microthrixaceae;g__Candidatus Microthrix;s__Candidatus Microthrix parvicella
WWT_16	JRYK01.1	gb|JRYK01155911.1|	1	gb|JRYK01155911.1|_1	HsaG	HsaG	HHDOA	2.1e-47	0.402778	partial=11	2	352	1	83.8	111	4.6e-43	d__Bacteria;p__Proteobacteria;c__Betaproteobacteria;o__Burkholderiales;f__Alcaligenaceae;g__Pusillimonas
WWT_16	JRYK01.1	gb|JRYK01097773.1|	1	gb|JRYK01097773.1|_1	HsaCGramNeg	HsaC	AB ring	3.2e-31	0.442857	partial=11	2	382	-1	66.1	127	4.6e-41	d__Bacteria;p__Proteobacteria;c__Alphaproteobacteria;o__Sphingomonadales;f__Sphingomonadaceae;g__Novosphingobium
WWT_16	JRYK01.1	gb|JRYK01159580.1|	2	gb|JRYK01159580.1|_2	IpdAGramPos	IpdA	CD ring	6.9e-49	0.489051	partial=01	451	885	-1	60.3	136	1.3e-39	d__Bacteria;p__Actinobacteria;c__Actinobacteria;o__Corynebacteriales;f__Nocardiaceae;g__Rhodococcus
WWT_16	JRYK01.1	gb|JRYK01139113.1|	1	gb|JRYK01139113.1|_1	IpdCGramPos	IpdC	CD ring	4.7e-27	0.358382	partial=11	3	398	-1	62.1	132	2e-39	d__Bacteria;p__Bacteroidetes;c__Bacteroidia;o__Bacteroidales
WWT_16	JRYK01.1	gb|JRYK01116282.1|	1	gb|JRYK01116282.1|_1	HsaAGramNeg	HsaA	AB ring	1.5e-45	0.392573	partial=11	1	477	-1	53.5	159	2.4e-39	d__Bacteria;p__Proteobacteria;c__Alphaproteobacteria;o__Rhizobiales;f__Bradyrhizobiaceae;g__Bradyrhizobium
WWT_16	JRYK01.1	gb|JRYK01147694.1|	1	gb|JRYK01147694.1|_2	HsaCGramNeg	HsaC	AB ring	2.2e-49	0.653571	partial=01	71	679	-1	44.9	196	5.5e-36	d__Bacteria;p__Proteobacteria;c__Betaproteobacteria;o__Burkholderiales;f__Burkholderiaceae;g__Burkholderia
WWT_16	JRYK01.1	gb|JRYK01121339.1|	1	gb|JRYK01121339.1|_4	HsaAGramNeg	HsaA	AB ring	6.1e-35	0.541114	partial=01	1404	2027	1	45	191	3.6e-35	d__Bacteria;p__Actinobacteria;c__Actinobacteria;o__Corynebacteriales;f__Mycobacteriaceae;g__Mycobacterium
WWT_16	JRYK01.1	gb|JRYK01086955.1|	1	gb|JRYK01086955.1|_1	HsaEGramPos	HsaE	HHDOA	2.5e-29	0.498084	partial=11	2	412	-1	56.2	137	2e-34	d__Bacteria;p__Planctomycetes;c__Planctomycetia;o__Planctomycetales;f__Planctomycetaceae;g__Gemmata;s__Gemmata obscuriglobus
WWT_16	JRYK01.1	gb|JRYK01113015.1|	1	gb|JRYK01113015.1|_1	HsaAGramNeg	HsaA	AB ring	1.1e-28	0.424403	partial=10	3	530	1	47.8	161	2.4e-32	d__Bacteria;p__Proteobacteria;c__Alphaproteobacteria;o__Rhodospirillales;f__Acetobacteraceae;g__Roseomonas;s__Roseomonas aerilata
WWT_16	JRYK01.1	gb|JRYK01116181.1|	1	gb|JRYK01116181.1|_2	IpdBGramPos	IpdB	CD ring	3.3e-33	0.316872	partial=01	91	366	-1	84.1	82	5e-29	d__Bacteria;p__Actinobacteria;c__Actinobacteria
WWT_17	JRYL01.1	gb|JRYL01001022.1|	1	gb|JRYL01001022.1|_3	HsaAGramNeg	HsaA	AB ring	2.6e-191	0.997347	partial=00	1937	3160	1	96.6	407	6.1e-228	d__Bacteria;p__Proteobacteria;c__Betaproteobacteria;o__Rhodocyclales;f__Rhodocyclaceae;g__Thauera
WWT_17	JRYL01.1	gb|JRYL01040151.1|	1	gb|JRYL01040151.1|_2	IpdCGramPos	IpdC	CD ring	4.7e-41	0.468208	partial=00	790	1923	1	97.6	377	1.9e-207	d__Bacteria;p__Proteobacteria;c__Alphaproteobacteria;o__Rhizobiales;f__Rhodobiaceae;g__Parvibaculum;s__Parvibaculum lavamentivorans
WWT_17	JRYL01.1	gb|JRYL01000648.1|	1	gb|JRYL01000648.1|_3	HsaCGramNeg	HsaC	AB ring	6.7e-52	0.971429	partial=00	2838	3779	-1	100	313	1.3e-188	d__Bacteria;p__Proteobacteria;c__Betaproteobacteria;o__Rhodocyclales;f__Rhodocyclaceae;g__Azoarcus;s__Azoarcus sp. CIB
WWT_17	JRYL01.1	gb|JRYL01030721.1|	1	gb|JRYL01030721.1|_1	KstDGramNeg	KstD	AB ring	1.2e-173	0.582437	partial=01	52	1047	-1	94.6	331	8.3e-183	d__Bacteria;p__Proteobacteria;c__Betaproteobacteria;o__Rhodocyclales;f__Rhodocyclaceae;g__Thauera
WWT_17	JRYL01.1	gb|JRYL01007660.1|	4	gb|JRYL01007660.1|_4	IpdAGramNeg	IpdA	CD ring	5.1e-149	0.996575	partial=00	2283	3158	-1	95.5	291	3.2e-162	d__Bacteria;p__Proteobacteria;c__Betaproteobacteria;o__Rhodocyclales;f__Rhodocyclaceae;g__Thauera
WWT_17	JRYL01.1	gb|JRYL01000120.1|	1	gb|JRYL01000120.1|_11	IpdCGramPos	IpdC	CD ring	3.5e-64	0.699422	partial=00	19453	20424	-1	82.7	323	1.1e-155	d__Bacteria;p__Proteobacteria;c__Betaproteobacteria;o__Burkholderiales;f__Comamonadaceae
WWT_17	JRYL01.1	gb|JRYL01000063.1|	1	gb|JRYL01000063.1|_3	KshAGramPos	KshA	AB ring	4e-27	0.472303	partial=00	2719	3717	1	77.9	330	3.1e-153	d__Bacteria;p__Proteobacteria;c__Betaproteobacteria;o__Burkholderiales;f__Comamonadaceae;g__Comamonas;s__Comamonas badia
WWT_17	JRYL01.1	gb|JRYL01005254.1|	1	gb|JRYL01005254.1|_3	KstDGramPosCholateTwo	KstD	AB ring	1.1e-32	0.573413	partial=01	2566	3372	-1	98.9	268	9.5e-153	d__Bacteria;p__Proteobacteria;c__Betaproteobacteria;o__Rhodocyclales;f__Rhodocyclaceae;g__Thauera;s__Thauera butanivorans
WWT_17	JRYL01.1	gb|JRYL01000375.1|	2	gb|JRYL01000375.1|_4	IpdCGramPos	IpdC	CD ring	1.3e-28	0.471098	partial=00	3408	4481	-1	77.1	354	3.4e-150	d__Bacteria;p__Proteobacteria;c__Betaproteobacteria;o__Burkholderiales;f__Comamonadaceae
WWT_17	JRYL01.1	gb|JRYL01009602.1|	1	gb|JRYL01009602.1|_1	HsaF	HsaF	HHDOA	7.1e-133	0.798799	partial=10	1	828	1	99.3	275	8.5e-149	d__Bacteria;p__Proteobacteria;c__Betaproteobacteria;o__Rhodocyclales;f__Rhodocyclaceae;g__Thauera
WWT_17	JRYL01.1	gb|JRYL01007660.1|	4	gb|JRYL01007660.1|_3	IpdBGramNeg	IpdB	CD ring	3.9e-128	0.995885	partial=00	1468	2268	-1	95.9	266	1.7e-146	d__Bacteria;p__Proteobacteria;c__Betaproteobacteria;o__Rhodocyclales;f__Rhodocyclaceae;g__Thauera
WWT_17	JRYL01.1	gb|JRYL01008215.1|	2	gb|JRYL01008215.1|_2	HsaEGramPos	HsaE	HHDOA	6.5e-74	0.988506	partial=00	405	1208	1	99.3	267	6.1e-144	d__Bacteria;p__Proteobacteria;c__Betaproteobacteria;o__Rhodocyclales;f__Rhodocyclaceae;g__Thauera;s__Thauera butanivorans
WWT_17	JRYL01.1	gb|JRYL01022742.1|	2	gb|JRYL01022742.1|_2	HsaG	HsaG	HHDOA	1e-134	0.895833	partial=01	467	1249	1	98.9	261	1.5e-142	d__Bacteria;p__Proteobacteria;c__Betaproteobacteria;o__Rhodocyclales;f__Rhodocyclaceae;g__Thauera
WWT_17	JRYL01.1	gb|JRYL01000003.1|	2	gb|JRYL01000003.1|_331	IpdCGramPos	IpdC	CD ring	2.3e-56	0.708092	partial=00	375758	376705	1	80.6	310	1.5e-141	d__Bacteria;p__Bacteroidetes;c__Flavobacteriia;o__Flavobacteriales;f__Flavobacteriaceae
WWT_17	JRYL01.1	gb|JRYL01000083.1|	1	gb|JRYL01000083.1|_218	IpdCGramPos	IpdC	CD ring	3.2e-35	0.748555	partial=00	229616	230536	-1	84.6	299	4.7e-140	d__Bacteria;p__Bacteroidetes;c__Flavobacteriia;o__Flavobacteriales;f__Flavobacteriaceae
WWT_17	JRYL01.1	gb|JRYL01006585.1|	1	gb|JRYL01006585.1|_2	HsaEGramPos	HsaE	HHDOA	2.3e-67	0.988506	partial=00	174	968	1	95.8	264	2e-139	d__Bacteria;p__Proteobacteria;c__Betaproteobacteria;o__Rhodocyclales;f__Rhodocyclaceae;g__Thauera;s__Thauera sp. ZV-1-C
WWT_17	JRYL01.1	gb|JRYL01005517.1|	1	gb|JRYL01005517.1|_5	IpdCGramPos	IpdC	CD ring	7.6e-27	0.644509	partial=00	4449	5411	-1	70.3	320	9e-134	d__Bacteria;p__Bacteroidetes;c__Flavobacteriia;o__Flavobacteriales;f__Flavobacteriaceae;g__Myroides
WWT_17	JRYL01.1	gb|JRYL01007660.1|	4	gb|JRYL01007660.1|_5	HsaCGramNeg	HsaC	AB ring	3.1e-117	0.757143	partial=00	3185	3880	-1	98.6	219	2.2e-126	d__Bacteria;p__Proteobacteria;c__Betaproteobacteria;o__Rhodocyclales;f__Rhodocyclaceae;g__Thauera
WWT_17	JRYL01.1	gb|JRYL01052562.1|	1	gb|JRYL01052562.1|_1	KstDGramNeg	KstD	AB ring	1.2e-110	0.4319	partial=11	2	727	1	92.6	242	6.8e-126	d__Bacteria;p__Proteobacteria;c__Betaproteobacteria;o__Rhodocyclales;f__Rhodocyclaceae;g__Thauera
WWT_17	JRYL01.1	gb|JRYL01000375.1|	2	gb|JRYL01000375.1|_13	HsaEGramPos	HsaE	HHDOA	3.8e-78	0.992337	partial=00	10375	11190	1	84.9	271	1.7e-125	d__Bacteria;p__Proteobacteria;c__Betaproteobacteria;o__Burkholderiales;f__Comamonadaceae
WWT_17	JRYL01.1	gb|JRYL01036560.1|	1	gb|JRYL01036560.1|_1	IpdCGramPos	IpdC	CD ring	1.7e-31	0.549133	partial=01	125	877	-1	89.3	261	7.8e-125	d__Bacteria;p__Proteobacteria;c__Alphaproteobacteria;o__Rhizobiales;f__Rhodobiaceae;g__Parvibaculum;s__Parvibaculum lavamentivorans
WWT_17	JRYL01.1	gb|JRYL01000580.1|	1	gb|JRYL01000580.1|_9	IpdCGramPos	IpdC	CD ring	1.5e-30	0.641618	partial=00	11492	12535	-1	72.2	306	2.4e-124	d__Bacteria;p__Proteobacteria;c__Betaproteobacteria;o__Burkholderiales;f__Comamonadaceae
WWT_17	JRYL01.1	gb|JRYL01043567.1|	1	gb|JRYL01043567.1|_1	IpdCGramPos	IpdC	CD ring	1.4e-33	0.32948	partial=10	1	882	-1	78.1	292	7.2e-122	d__Bacteria;p__Proteobacteria;c__Alphaproteobacteria;o__Rhizobiales;f__Bradyrhizobiaceae;g__Bradyrhizobium
WWT_17	JRYL01.1	gb|JRYL01001377.1|	1	gb|JRYL01001377.1|_12	IpdCGramPos	IpdC	CD ring	8.5e-60	0.696532	partial=00	11243	12235	1	68.6	312	1.7e-119	d__Bacteria;p__Bacteroidetes;c__Flavobacteriia;o__Flavobacteriales;f__Flavobacteriaceae
WWT_17	JRYL01.1	gb|JRYL01016961.1|	1	gb|JRYL01016961.1|_4	HsaF	HsaF	HHDOA	5.9e-113	0.645646	partial=01	1194	1862	-1	97.3	222	1.8e-117	d__Bacteria;p__Proteobacteria;c__Betaproteobacteria;o__Rhodocyclales;f__Rhodocyclaceae;g__Thauera
WWT_17	JRYL01.1	gb|JRYL01042466.1|	1	gb|JRYL01042466.1|_1	KstDGramNeg	KstD	AB ring	5.4e-92	0.327957	partial=11	1	561	-1	96.3	187	1.6e-103	d__Bacteria;p__Proteobacteria;c__Betaproteobacteria;o__Rhodocyclales;f__Rhodocyclaceae;g__Thauera
WWT_17	JRYL01.1	gb|JRYL01043186.1|	1	gb|JRYL01043186.1|_1	IpdCGramPos	IpdC	CD ring	1.1e-36	0.557803	partial=10	3	806	1	69.3	267	5.3e-103	d__Bacteria;p__Bacteroidetes;c__Cytophagia;o__Cytophagales
WWT_17	JRYL01.1	gb|JRYL01043961.1|	1	gb|JRYL01043961.1|_1	KshAGramNegTwo	KshA	AB ring	1.3e-78	0.463277	partial=11	1	531	1	97.6	169	2.7e-95	d__Bacteria;p__Proteobacteria;c__Betaproteobacteria;o__Rhodocyclales;f__Rhodocyclaceae;g__Thauera
WWT_17	JRYL01.1	gb|JRYL01007660.1|	4	gb|JRYL01007660.1|_1	IpdCGramNeg	IpdC	CD ring	3.1e-105	0.482857	partial=10	1	537	-1	98.9	179	7.8e-95	d__Bacteria;p__Proteobacteria;c__Betaproteobacteria;o__Rhodocyclales;f__Rhodocyclaceae;g__Thauera
WWT_17	JRYL01.1	gb|JRYL01048140.1|	1	gb|JRYL01048140.1|_3	IpdCGramPos	IpdC	CD ring	7.1e-38	0.323699	partial=01	827	1456	-1	92.5	187	1.6e-94	d__Bacteria;p__Proteobacteria;c__Alphaproteobacteria;o__Rhizobiales;f__Rhodobiaceae;g__Parvibaculum;s__Parvibaculum lavamentivorans
WWT_17	JRYL01.1	gb|JRYL01029019.1|	1	gb|JRYL01029019.1|_1	KstDGramNeg	KstD	AB ring	7.7e-77	0.310036	partial=10	1	522	-1	100	174	3.8e-94	d__Bacteria;p__Proteobacteria;c__Betaproteobacteria;o__Rhodocyclales;f__Rhodocyclaceae;g__Thauera
WWT_17	JRYL01.1	gb|JRYL01016555.1|	1	gb|JRYL01016555.1|_1	HsaEGramNeg	HsaE	HHDOA	2e-77	0.568093	partial=10	3	461	-1	100	153	5e-82	d__Bacteria;p__Proteobacteria;c__Betaproteobacteria;o__Rhodocyclales;f__Rhodocyclaceae;g__Thauera;s__Thauera butanivorans
WWT_17	JRYL01.1	gb|JRYL01021559.1|	1	gb|JRYL01021559.1|_4	HsaEGramNeg	HsaE	HHDOA	3.2e-79	0.59144	partial=01	2231	2701	1	98.1	157	5.7e-81	d__Bacteria;p__Proteobacteria;c__Betaproteobacteria;o__Rhodocyclales;f__Rhodocyclaceae;g__Thauera;s__Thauera butanivorans
WWT_17	JRYL01.1	gb|JRYL01030409.1|	1	gb|JRYL01030409.1|_2	HsaCGramNeg	HsaC	AB ring	6.4e-32	0.653571	partial=01	450	1061	1	71.5	200	4.8e-80	d__Bacteria;p__Proteobacteria;c__Alphaproteobacteria;o__Sphingomonadales;f__Sphingomonadaceae
WWT_17	JRYL01.1	gb|JRYL01053466.1|	1	gb|JRYL01053466.1|_1	IpdCGramPos	IpdC	CD ring	3.7e-39	0.609827	partial=11	2	652	1	66.8	217	3.4e-76	d__Bacteria;p__Bacteroidetes;c__Cytophagia;o__Cytophagales;f__Flammeovirgaceae
WWT_17	JRYL01.1	gb|JRYL01006337.1|	1	gb|JRYL01006337.1|_2	IpdCGramPos	IpdC	CD ring	9.1e-36	0.479769	partial=00	131	1060	-1	50.8	297	1.6e-74	d__Bacteria;p__Firmicutes;c__Bacilli;o__Bacillales
WWT_17	JRYL01.1	gb|JRYL01008215.1|	2	gb|JRYL01008215.1|_1	HsaEGramNeg	HsaE	HHDOA	1e-66	0.498054	partial=10	1	408	1	100	135	5.1e-70	d__Bacteria;p__Proteobacteria;c__Betaproteobacteria;o__Rhodocyclales;f__Rhodocyclaceae
WWT_17	JRYL01.1	gb|JRYL01101446.1|	1	gb|JRYL01101446.1|_1	IpdCGramPos	IpdC	CD ring	1.4e-43	0.453757	partial=11	2	514	1	79	167	1.9e-69	d__Bacteria;p__Tenericutes;c__Mollicutes;o__Acholeplasmatales;f__Acholeplasmataceae;g__Acholeplasma
WWT_17	JRYL01.1	gb|JRYL01008216.1|	1	gb|JRYL01008216.1|_1	HsaG	HsaG	HHDOA	8.7e-68	0.458333	partial=11	3	407	-1	99.3	135	2.8e-68	d__Bacteria;p__Proteobacteria;c__Betaproteobacteria;o__Rhodocyclales;f__Rhodocyclaceae
WWT_17	JRYL01.1	gb|JRYL01001230.1|	1	gb|JRYL01001230.1|_1	KshAGramNegTwo	KshA	AB ring	2.3e-68	0.322034	partial=10	2	361	-1	94.1	119	1.8e-63	d__Bacteria;p__Proteobacteria;c__Betaproteobacteria;o__Rhodocyclales;f__Rhodocyclaceae;g__Thauera
WWT_17	JRYL01.1	gb|JRYL01087757.1|	1	gb|JRYL01087757.1|_1	IpdCGramPos	IpdC	CD ring	8.7e-31	0.401734	partial=11	1	456	1	78.8	146	8.5e-58	d__Bacteria;p__Bacteroidetes;c__Chitinophagia;o__Chitinophagales;f__Chitinophagaceae
WWT_17	JRYL01.1	gb|JRYL01069809.1|	1	gb|JRYL01069809.1|_1	HsaG	HsaG	HHDOA	8.3e-72	0.440972	partial=11	2	418	1	80.4	138	7.3e-56	d__Bacteria;p__Actinobacteria;c__Actinobacteria
WWT_17	JRYL01.1	gb|JRYL01022742.1|	2	gb|JRYL01022742.1|_1	HsaEGramNeg	HsaE	HHDOA	2.5e-56	0.420233	partial=10	1	333	1	98.2	110	4.2e-54	d__Bacteria;p__Proteobacteria;c__Betaproteobacteria;o__Rhodocyclales;f__Rhodocyclaceae;g__Thauera
WWT_17	JRYL01.1	gb|JRYL01100546.1|	1	gb|JRYL01100546.1|_1	IpdBGramNeg	IpdB	CD ring	6.8e-49	0.436214	partial=10	3	371	-1	82.9	117	1.1e-47	d__Bacteria;p__Proteobacteria;c__Gammaproteobacteria;o__Oceanospirillales;f__Hahellaceae;g__Endozoicomonas
WWT_17	JRYL01.1	gb|JRYL01005375.1|	1	gb|JRYL01005375.1|_1	HsaEGramNeg	HsaE	HHDOA	3.4e-50	0.365759	partial=11	1	282	1	98.9	94	1.1e-44	d__Bacteria;p__Proteobacteria;c__Betaproteobacteria;o__Burkholderiales
WWT_17	JRYL01.1	gb|JRYL01056049.1|	1	gb|JRYL01056049.1|_1	HsaEGramNeg	HsaE	HHDOA	1.4e-53	0.361868	partial=11	3	287	-1	91.6	95	2.2e-43	d__Bacteria;p__Proteobacteria;c__Betaproteobacteria;o__Rhodocyclales;f__Rhodocyclaceae;g__Thauera
WWT_17	JRYL01.1	gb|JRYL01016554.1|	1	gb|JRYL01016554.1|_1	HsaEGramNeg	HsaE	HHDOA	1.5e-44	0.342412	partial=11	3	266	-1	100	88	2.2e-42	d__Bacteria;p__Proteobacteria;c__Betaproteobacteria;o__Rhodocyclales;f__Rhodocyclaceae;g__Azoarcus
WWT_17	JRYL01.1	gb|JRYL01034742.1|	1	gb|JRYL01034742.1|_1	IpdCGramPos	IpdC	CD ring	1.3e-28	0.343931	partial=10	1	384	-1	71	124	2.7e-41	d__Bacteria;p__Proteobacteria;c__Betaproteobacteria;o__Burkholderiales;f__Burkholderiaceae;g__Burkholderia
WWT_17	JRYL01.1	gb|JRYL01065357.1|	1	gb|JRYL01065357.1|_1	HsaAGramNeg	HsaA	AB ring	1.8e-35	0.427056	partial=11	1	525	-1	50	186	6.4e-41	d__Bacteria;p__Proteobacteria;c__Deltaproteobacteria;o__Myxococcales;f__Sandaracinaceae;g__Sandaracinus;s__Sandaracinus amylolyticus
WWT_17	JRYL01.1	gb|JRYL01081815.1|	1	gb|JRYL01081815.1|_1	HsaEGramNeg	HsaE	HHDOA	4.9e-35	0.33463	partial=10	2	268	1	98.9	88	1.6e-40	d__Bacteria;p__Proteobacteria;c__Betaproteobacteria;o__Rhodocyclales;f__Rhodocyclaceae;g__Thauera
WWT_17	JRYL01.1	gb|JRYL01011443.1|	1	gb|JRYL01011443.1|_2	IpdBGramNeg	IpdB	CD ring	9.6e-34	0.316872	partial=01	136	396	1	83.9	87	2.6e-35	d__Bacteria;p__Proteobacteria;c__Betaproteobacteria;o__Burkholderiales;f__Comamonadaceae;g__Comamonas;s__Comamonas testosteroni
WWT_17	JRYL01.1	gb|JRYL01026686.1|	1	gb|JRYL01026686.1|_2	HsaEGramPos	HsaE	HHDOA	1e-25	0.574713	partial=01	276	797	-1	47.3	167	1.1e-32	d__Bacteria;p__Proteobacteria;c__Alphaproteobacteria;o__Rhodospirillales;s__Rhodospirillales bacterium URHD0088
WWT_17	JRYL01.1	gb|JRYL01116245.1|	1	gb|JRYL01116245.1|_1	KstDGramPosCholesterolTwo	KstD	AB ring	6.5e-37	0.327206	partial=11	2	547	-1	42.7	185	1.3e-31	d__Bacteria;p__Proteobacteria
WWT_17	JRYL01.1	gb|JRYL01002855.1|	1	gb|JRYL01002855.1|_2	HsaEGramPos	HsaE	HHDOA	3.7e-30	0.360153	partial=01	188	487	1	64.3	98	6e-28	d__Bacteria;p__Proteobacteria;c__Betaproteobacteria;o__Burkholderiales;f__Alcaligenaceae;g__Bordetella
WWT_17	JRYL01.1	gb|JRYL01045045.1|	1	gb|JRYL01045045.1|_1	KshAGramPos	KshA	AB ring	8.4e-31	0.300292	partial=11	2	733	-1	42	138	2.9e-23	d__Bacteria;p__Proteobacteria;c__Deltaproteobacteria;o__Myxococcales;f__Nannocystaceae;g__Plesiocystis;s__Plesiocystis pacifica
WWT_19	JTFP01.1	gb|JTFP01008220.1|	1	gb|JTFP01008220.1|_2	KstDGramNeg	KstD	AB ring	8.9e-194	0.994624	partial=00	719	2437	1	92.8	572	0	d__Bacteria;p__Proteobacteria;c__Gammaproteobacteria;o__Pseudomonadales;f__Pseudomonadaceae;g__Pseudomonas
WWT_19	JTFP01.1	gb|JTFP01003659.1|	1	gb|JTFP01003659.1|_6	HsaAGramPosCholesterol	HsaA	AB ring	3.8e-51	0.926702	partial=00	6354	7526	1	100	390	1.7e-219	d__Bacteria;p__Proteobacteria;c__Gammaproteobacteria;o__Pseudomonadales;f__Pseudomonadaceae;g__Pseudomonas;s__Pseudomonas fluorescens
WWT_19	JTFP01.1	gb|JTFP01064636.1|	1	gb|JTFP01064636.1|_1	HsaAGramPosCholesterol	HsaA	AB ring	2.4e-41	0.856021	partial=01	138	1214	1	100	359	3.2e-204	d__Bacteria;p__Proteobacteria;c__Betaproteobacteria;o__Burkholderiales;f__Alcaligenaceae;g__Alcaligenes;s__Alcaligenes faecalis
WWT_19	JTFP01.1	gb|JTFP01002554.1|	4	gb|JTFP01002554.1|_10	HsaF	HsaF	HHDOA	7.1e-164	0.993994	partial=00	5301	6356	-1	100	351	1.1e-196	d__Bacteria;p__Proteobacteria;c__Gammaproteobacteria;o__Pseudomonadales;f__Pseudomonadaceae;g__Pseudomonas
WWT_19	JTFP01.1	gb|JTFP01017748.1|	1	gb|JTFP01017748.1|_1	IpdCGramPos	IpdC	CD ring	2.8e-28	0.66763	partial=00	93	1184	-1	94.8	363	3.2e-196	d__Bacteria;p__Proteobacteria;c__Deltaproteobacteria;o__Desulfovibrionales;f__Desulfomicrobiaceae
WWT_19	JTFP01.1	gb|JTFP01000152.1|	1	gb|JTFP01000152.1|_6	IpdCGramPos	IpdC	CD ring	5.4e-30	0.653179	partial=00	3352	4314	-1	99.7	320	2.7e-178	d__Bacteria;p__Proteobacteria;c__Gammaproteobacteria;o__Pseudomonadales;f__Pseudomonadaceae;g__Pseudomonas
WWT_19	JTFP01.1	gb|JTFP01101782.1|	1	gb|JTFP01101782.1|_1	HsaF	HsaF	HHDOA	6.6e-162	0.927928	partial=11	1	960	-1	99.7	316	3.5e-178	d__Bacteria;p__Proteobacteria;c__Betaproteobacteria;o__Burkholderiales;f__Alcaligenaceae;g__Alcaligenes
WWT_19	JTFP01.1	gb|JTFP01001209.1|	4	gb|JTFP01001209.1|_3	HsaF	HsaF	HHDOA	2.4e-176	0.990991	partial=00	1485	2501	1	94	336	7e-177	d__Bacteria;p__Proteobacteria;c__Gammaproteobacteria;o__Pseudomonadales;f__Pseudomonadaceae;g__Pseudomonas
WWT_19	JTFP01.1	gb|JTFP01014716.1|	1	gb|JTFP01014716.1|_2	KstDGramPosCholesterolTwo	KstD	AB ring	1.2e-63	0.556985	partial=01	143	1084	1	99	314	2.4e-176	d__Bacteria;p__Proteobacteria;c__Gammaproteobacteria;o__Enterobacterales;f__Enterobacteriaceae;g__Klebsiella;s__Klebsiella pneumoniae
WWT_19	JTFP01.1	gb|JTFP01000726.1|	1	gb|JTFP01000726.1|_2	IpdCGramPos	IpdC	CD ring	1.4e-69	0.687861	partial=00	168	1133	-1	99.1	321	1.1e-171	d__Bacteria;p__Firmicutes;c__Bacilli;o__Lactobacillales;f__Streptococcaceae;g__Streptococcus
WWT_19	JTFP01.1	gb|JTFP01002554.1|	4	gb|JTFP01002554.1|_11	HsaG	HsaG	HHDOA	1.9e-145	0.996528	partial=00	6356	7270	-1	100	304	1.2e-167	d__Bacteria;p__Proteobacteria;c__Gammaproteobacteria;o__Pseudomonadales;f__Pseudomonadaceae;g__Pseudomonas
WWT_19	JTFP01.1	gb|JTFP01014624.1|	2	gb|JTFP01014624.1|_6	IpdAGramNeg	IpdA	CD ring	2.4e-31	0.934932	partial=00	5267	6124	1	100	285	9.7e-164	d__Bacteria;p__Proteobacteria;c__Gammaproteobacteria;o__Pseudomonadales;f__Pseudomonadaceae;g__Pseudomonas
WWT_19	JTFP01.1	gb|JTFP01001209.1|	4	gb|JTFP01001209.1|_2	HsaG	HsaG	HHDOA	8e-139	0.996528	partial=00	533	1474	1	94.2	313	7.6e-162	d__Bacteria;p__Proteobacteria;c__Gammaproteobacteria;o__Pseudomonadales;f__Pseudomonadaceae;g__Pseudomonas
WWT_19	JTFP01.1	gb|JTFP01001209.1|	4	gb|JTFP01001209.1|_22	HsaCGramNeg	HsaC	AB ring	5.4e-63	0.971429	partial=00	26232	27191	1	83.4	319	2.2e-156	d__Bacteria;p__Proteobacteria;c__Gammaproteobacteria;o__Pseudomonadales;f__Pseudomonadaceae;g__Pseudomonas
WWT_19	JTFP01.1	gb|JTFP01094457.1|	1	gb|JTFP01094457.1|_2	IpdBGramNeg	IpdB	CD ring	1e-126	0.995885	partial=01	475	1275	-1	99.2	266	1e-151	d__Bacteria;p__Proteobacteria;c__Gammaproteobacteria;o__Pseudomonadales;f__Pseudomonadaceae;g__Pseudomonas
WWT_19	JTFP01.1	gb|JTFP01026810.1|	2	gb|JTFP01026810.1|_2	HsaEGramNeg	HsaE	HHDOA	2.9e-80	0.984436	partial=00	351	1157	-1	100	268	9.2e-148	d__Bacteria;p__Proteobacteria;c__Gammaproteobacteria;o__Pseudomonadales;f__Pseudomonadaceae;g__Pseudomonas
WWT_19	JTFP01.1	gb|JTFP01135848.1|	2	gb|JTFP01135848.1|_2	HsaCGramNeg	HsaC	AB ring	1.9e-129	0.875	partial=00	281	1045	-1	98.8	254	5.6e-147	d__Bacteria;p__Proteobacteria;c__Gammaproteobacteria;o__Pseudomonadales;f__Pseudomonadaceae;g__Pseudomonas
WWT_19	JTFP01.1	gb|JTFP01010498.1|	1	gb|JTFP01010498.1|_9	HsaEGramPos	HsaE	HHDOA	2e-42	0.900383	partial=00	7110	7889	-1	100	259	1.9e-145	d__Bacteria;p__Proteobacteria;c__Gammaproteobacteria;o__Pseudomonadales;f__Pseudomonadaceae;g__Pseudomonas
WWT_19	JTFP01.1	gb|JTFP01002554.1|	4	gb|JTFP01002554.1|_14	HsaEGramNeg	HsaE	HHDOA	1.7e-124	0.988327	partial=00	8303	9100	-1	100	265	3.2e-145	d__Bacteria;p__Proteobacteria;c__Gammaproteobacteria;o__Pseudomonadales;f__Pseudomonadaceae;g__Pseudomonas
WWT_19	JTFP01.1	gb|JTFP01002554.1|	4	gb|JTFP01002554.1|_13	HsaEGramPos	HsaE	HHDOA	1e-70	0.988506	partial=00	7503	8306	-1	100	267	6.1e-144	d__Bacteria;p__Proteobacteria;c__Gammaproteobacteria;o__Pseudomonadales;f__Pseudomonadaceae;g__Pseudomonas
WWT_19	JTFP01.1	gb|JTFP01000863.1|	1	gb|JTFP01000863.1|_1	IpdCGramPos	IpdC	CD ring	5.5e-27	0.352601	partial=10	1	783	-1	99.6	261	6.6e-143	d__Bacteria;p__Proteobacteria;c__Gammaproteobacteria;o__Pseudomonadales;f__Pseudomonadaceae;g__Pseudomonas
WWT_19	JTFP01.1	gb|JTFP01014624.1|	2	gb|JTFP01014624.1|_7	IpdBGramNeg	IpdB	CD ring	9.9e-37	0.971193	partial=00	6124	6903	1	100	259	5.6e-142	d__Bacteria;p__Proteobacteria;c__Gammaproteobacteria;o__Pseudomonadales;f__Pseudomonadaceae;g__Pseudomonas
WWT_19	JTFP01.1	gb|JTFP01022457.1|	1	gb|JTFP01022457.1|_1	IpdCGramPos	IpdC	CD ring	1e-29	0.473988	partial=10	3	794	1	99.6	263	1.1e-140	d__Bacteria;p__Proteobacteria;c__Gammaproteobacteria;o__Enterobacterales;f__Enterobacteriaceae;g__Klebsiella;s__Klebsiella pneumoniae
WWT_19	JTFP01.1	gb|JTFP01013621.1|	3	gb|JTFP01013621.1|_3	HsaEGramNeg	HsaE	HHDOA	1.3e-82	0.980545	partial=00	2289	3071	-1	100	260	2.4e-140	d__Bacteria;p__Proteobacteria;c__Gammaproteobacteria;o__Pseudomonadales;f__Pseudomonadaceae;g__Pseudomonas
WWT_19	JTFP01.1	gb|JTFP01007503.1|	1	gb|JTFP01007503.1|_1	IpdCGramPos	IpdC	CD ring	8.7e-37	0.523121	partial=10	2	754	1	97.6	250	9.2e-134	d__Bacteria;p__Bacteroidetes;c__Bacteroidia;o__Bacteroidales;f__Bacteroidaceae;g__Bacteroides
WWT_19	JTFP01.1	gb|JTFP01079422.1|	1	gb|JTFP01079422.1|_1	HsaEGramNeg	HsaE	HHDOA	8.6e-115	0.894942	partial=10	2	697	1	97.8	231	2.2e-121	d__Bacteria;p__Proteobacteria;c__Betaproteobacteria;o__Rhodocyclales;f__Rhodocyclaceae;g__Thauera
WWT_19	JTFP01.1	gb|JTFP01090712.1|	1	gb|JTFP01090712.1|_1	KstDGramNeg	KstD	AB ring	1.6e-60	0.353047	partial=10	1	636	1	100	211	1.4e-119	d__Bacteria;p__Proteobacteria;c__Gammaproteobacteria;o__Enterobacterales;f__Enterobacteriaceae;g__Klebsiella;s__Klebsiella pneumoniae
WWT_19	JTFP01.1	gb|JTFP01094754.1|	1	gb|JTFP01094754.1|_1	IpdBGramNeg	IpdB	CD ring	3.4e-26	0.617284	partial=10	1	630	1	98.1	209	6.5e-117	d__Bacteria;p__Proteobacteria;c__Deltaproteobacteria;o__Desulfuromonadales;f__Geobacteraceae
WWT_19	JTFP01.1	gb|JTFP01133908.1|	2	gb|JTFP01133908.1|_2	HsaEGramNeg	HsaE	HHDOA	2.1e-75	0.828794	partial=01	398	1051	-1	96.3	217	8.6e-112	d__Bacteria;p__Proteobacteria;c__Gammaproteobacteria;o__Pseudomonadales;f__Moraxellaceae;g__Acinetobacter
WWT_19	JTFP01.1	gb|JTFP01051530.1|	1	gb|JTFP01051530.1|_1	KshAGramNegOne	KshA	AB ring	2.9e-92	0.534328	partial=11	2	544	1	98.9	181	3.1e-107	d__Bacteria;p__Proteobacteria;c__Gammaproteobacteria;o__Pseudomonadales;f__Pseudomonadaceae;g__Pseudomonas;s__Pseudomonas balearica
WWT_19	JTFP01.1	gb|JTFP01152842.1|	1	gb|JTFP01152842.1|_1	KstDGramPos	KstD	AB ring	4.7e-33	0.415441	partial=11	3	638	-1	92.9	212	1.5e-105	d__Bacteria;p__Proteobacteria;c__Gammaproteobacteria;o__Aeromonadales;f__Aeromonadaceae
WWT_19	JTFP01.1	gb|JTFP01195641.1|	1	gb|JTFP01195641.1|_1	HsaAGramPosCholesterol	HsaA	AB ring	2.1e-53	0.486911	partial=11	3	596	1	90.3	195	2.4e-100	d__Bacteria;p__Proteobacteria;c__Gammaproteobacteria;o__Oceanospirillales;f__Oceanospirillaceae;g__Marinobacterium
WWT_19	JTFP01.1	gb|JTFP01072104.1|	1	gb|JTFP01072104.1|_2	HsaEGramPos	HsaE	HHDOA	4.6e-65	0.819923	partial=01	397	1044	1	83.8	216	3.7e-99	d__Bacteria;p__Proteobacteria;c__Gammaproteobacteria;o__Oceanospirillales;f__Oceanospirillaceae;g__Marinobacterium;s__Marinobacterium stanieri
WWT_19	JTFP01.1	gb|JTFP01099364.1|	1	gb|JTFP01099364.1|_1	IpdCGramPos	IpdC	CD ring	1.1e-30	0.557803	partial=10	3	788	1	66.3	258	6.3e-93	d__Bacteria;p__Fusobacteria;c__Fusobacteriia;o__Fusobacteriales;f__Fusobacteriaceae
WWT_19	JTFP01.1	gb|JTFP01154593.1|	1	gb|JTFP01154593.1|_1	HsaAGramPosCholesterol	HsaA	AB ring	5.1e-31	0.473822	partial=10	1	585	1	90.6	191	8e-93	d__Bacteria;p__Proteobacteria
WWT_19	JTFP01.1	gb|JTFP01124536.1|	1	gb|JTFP01124536.1|_1	HsaG	HsaG	HHDOA	3.5e-90	0.59375	partial=11	2	547	1	89.6	182	1.6e-87	d__Bacteria;p__Proteobacteria;c__Gammaproteobacteria;o__Pseudomonadales;f__Pseudomonadaceae;g__Pseudomonas
WWT_19	JTFP01.1	gb|JTFP01050057.1|	1	gb|JTFP01050057.1|_1	HsaG	HsaG	HHDOA	1e-81	0.541667	partial=10	1	492	-1	99.4	164	1e-85	d__Bacteria;p__Proteobacteria;c__Gammaproteobacteria;o__Oceanospirillales;f__Oceanospirillaceae;g__Marinobacterium
WWT_19	JTFP01.1	gb|JTFP01186624.1|	1	gb|JTFP01186624.1|_1	IpdCGramNeg	IpdC	CD ring	4.8e-93	0.428571	partial=11	2	454	1	100	151	6.6e-79	d__Bacteria;p__Proteobacteria;c__Betaproteobacteria;o__Rhodocyclales;f__Rhodocyclaceae;g__Thauera
WWT_19	JTFP01.1	gb|JTFP01152068.1|	1	gb|JTFP01152068.1|_1	IpdCGramPos	IpdC	CD ring	3.6e-42	0.398844	partial=11	3	479	-1	93.1	159	3.8e-77	d__Bacteria;p__Firmicutes;c__Bacilli;o__Lactobacillales;f__Carnobacteriaceae
WWT_19	JTFP01.1	gb|JTFP01114735.1|	2	gb|JTFP01114735.1|_2	HsaEGramNeg	HsaE	HHDOA	5.9e-78	0.988327	partial=00	365	1156	-1	56.6	258	6.4e-77	d__Bacteria;p__Proteobacteria;c__Betaproteobacteria;o__Burkholderiales
WWT_19	JTFP01.1	gb|JTFP01027622.1|	1	gb|JTFP01027622.1|_1	HsaF	HsaF	HHDOA	1.5e-71	0.423423	partial=11	3	428	-1	100	142	1.3e-73	d__Bacteria;p__Proteobacteria;c__Gammaproteobacteria;o__Pseudomonadales;f__Pseudomonadaceae;g__Pseudomonas
WWT_19	JTFP01.1	gb|JTFP01139959.1|	1	gb|JTFP01139959.1|_1	HsaF	HsaF	HHDOA	6.2e-83	0.501502	partial=01	37	561	-1	79.9	174	3.7e-73	d__Bacteria;p__Proteobacteria;c__Betaproteobacteria;o__Neisseriales
WWT_19	JTFP01.1	gb|JTFP01092560.1|	1	gb|JTFP01092560.1|_1	HsaEGramPos	HsaE	HHDOA	1.2e-44	0.528736	partial=01	83	499	1	100	139	1.2e-71	d__Bacteria;p__Proteobacteria;c__Gammaproteobacteria;o__Enterobacterales;f__Enterobacteriaceae;g__Klebsiella;s__Klebsiella pneumoniae
WWT_19	JTFP01.1	gb|JTFP01001209.1|	4	gb|JTFP01001209.1|_1	HsaEGramNeg	HsaE	HHDOA	7.7e-58	0.622568	partial=10	1	501	1	81.9	166	2.5e-71	d__Bacteria;p__Proteobacteria;c__Gammaproteobacteria;o__Pseudomonadales;f__Pseudomonadaceae;g__Pseudomonas
WWT_19	JTFP01.1	gb|JTFP01178053.1|	1	gb|JTFP01178053.1|_1	KshAGramNegOne	KshA	AB ring	4.8e-61	0.364179	partial=11	2	370	1	99.2	123	6e-70	d__Bacteria;p__Proteobacteria;c__Gammaproteobacteria;o__Pseudomonadales;f__Pseudomonadaceae;g__Pseudomonas;s__Pseudomonas balearica
WWT_19	JTFP01.1	gb|JTFP01158217.1|	1	gb|JTFP01158217.1|_1	HsaG	HsaG	HHDOA	1.6e-70	0.440972	partial=11	1	396	-1	100	132	4.8e-65	d__Bacteria;p__Proteobacteria;c__Gammaproteobacteria;o__Enterobacterales;f__Enterobacteriaceae;g__Klebsiella;s__Klebsiella pneumoniae
WWT_19	JTFP01.1	gb|JTFP01150589.1|	1	gb|JTFP01150589.1|_1	HsaEGramNeg	HsaE	HHDOA	1.8e-33	0.498054	partial=10	2	394	1	96.9	130	1.7e-62	d__Bacteria;p__Proteobacteria;c__Betaproteobacteria;o__Rhodocyclales;f__Rhodocyclaceae;g__Thauera;s__Thauera sp. ZV-1-C
WWT_19	JTFP01.1	gb|JTFP01088272.1|	1	gb|JTFP01088272.1|_1	HsaEGramPos	HsaE	HHDOA	5.8e-28	0.440613	partial=11	2	367	1	95.1	122	2.3e-61	d__Bacteria;p__Proteobacteria;c__Betaproteobacteria;o__Rhodocyclales;f__Rhodocyclaceae;g__Thauera;s__Thauera sp. ZV-1-C
WWT_19	JTFP01.1	gb|JTFP01133908.1|	2	gb|JTFP01133908.1|_1	HsaG	HsaG	HHDOA	3.7e-56	0.381944	partial=10	3	359	-1	99.2	119	3.2e-60	d__Bacteria;p__Proteobacteria;c__Gammaproteobacteria;o__Pseudomonadales;f__Moraxellaceae;g__Acinetobacter
WWT_19	JTFP01.1	gb|JTFP01180467.1|	1	gb|JTFP01180467.1|_1	HsaEGramNeg	HsaE	HHDOA	2.6e-30	0.392996	partial=11	1	315	-1	100	105	3.9e-54	d__Bacteria;p__Proteobacteria;c__Gammaproteobacteria;o__Aeromonadales;f__Aeromonadaceae;g__Aeromonas
WWT_19	JTFP01.1	gb|JTFP01089217.1|	1	gb|JTFP01089217.1|_1	HsaG	HsaG	HHDOA	4.5e-67	0.378472	partial=11	2	331	1	100	110	1.2e-53	d__Bacteria;p__Proteobacteria;c__Gammaproteobacteria;o__Pseudomonadales;f__Pseudomonadaceae;g__Pseudomonas
WWT_19	JTFP01.1	gb|JTFP01172056.1|	1	gb|JTFP01172056.1|_1	HsaG	HsaG	HHDOA	4.5e-67	0.378472	partial=11	2	331	1	100	110	1.2e-53	d__Bacteria;p__Proteobacteria;c__Gammaproteobacteria;o__Pseudomonadales;f__Pseudomonadaceae;g__Pseudomonas
WWT_19	JTFP01.1	gb|JTFP01013621.1|	3	gb|JTFP01013621.1|_1	HsaG	HsaG	HHDOA	2.6e-41	0.336806	partial=10	1	324	-1	100	108	1.7e-52	d__Bacteria;p__Proteobacteria;c__Gammaproteobacteria;o__Pseudomonadales;f__Pseudomonadaceae;g__Pseudomonas
WWT_19	JTFP01.1	gb|JTFP01026810.1|	2	gb|JTFP01026810.1|_1	HsaG	HsaG	HHDOA	2.5e-41	0.336806	partial=10	1	318	-1	100	106	3.2e-51	d__Bacteria;p__Proteobacteria;c__Gammaproteobacteria;o__Pseudomonadales;f__Pseudomonadaceae;g__Pseudomonas
WWT_19	JTFP01.1	gb|JTFP01181144.1|	1	gb|JTFP01181144.1|_1	HsaF	HsaF	HHDOA	1.5e-52	0.303303	partial=11	2	316	-1	98.1	105	5.3e-51	d__Bacteria;p__Proteobacteria;c__Gammaproteobacteria;o__Oceanospirillales;f__Oceanospirillaceae;g__Marinobacterium
WWT_19	JTFP01.1	gb|JTFP01044804.1|	1	gb|JTFP01044804.1|_1	HsaEGramNeg	HsaE	HHDOA	1.3e-41	0.373541	partial=10	2	295	1	100	97	4.8e-46	d__Bacteria;p__Proteobacteria;c__Gammaproteobacteria;o__Aeromonadales;f__Aeromonadaceae;g__Aeromonas
WWT_19	JTFP01.1	gb|JTFP01135848.1|	2	gb|JTFP01135848.1|_1	IpdAGramNeg	IpdA	CD ring	1.6e-54	0.308219	partial=10	3	284	-1	100	92	1.9e-44	d__Bacteria;p__Proteobacteria;c__Gammaproteobacteria;o__Pseudomonadales;f__Pseudomonadaceae;g__Pseudomonas
WWT_19	JTFP01.1	gb|JTFP01114735.1|	2	gb|JTFP01114735.1|_1	HsaG	HsaG	HHDOA	1.2e-41	0.354167	partial=10	1	333	-1	73.9	111	1.5e-40	d__Bacteria;p__Proteobacteria;c__Betaproteobacteria
WWT_20	mgm4455295.3	s_1_1_sequence(paired)trimmed(paired)contig268340DeNovoAssembly	3	s_1_1_sequence(paired)trimmed(paired)contig268340DeNovoAssembly_2	KstDGramNeg	KstD	AB ring	3.2e-248	0.996416	partial=00	1664	3400	-1	77.6	576	2.4e-270	d__Bacteria;p__Proteobacteria;c__Betaproteobacteria;o__Burkholderiales;f__Comamonadaceae
WWT_20	mgm4455295.3	s_1_1_sequence(paired)trimmed(paired)contig259051DeNovoAssembly	1	s_1_1_sequence(paired)trimmed(paired)contig259051DeNovoAssembly_2	KstDGramNeg	KstD	AB ring	4e-36	0.614695	partial=00	932	2617	-1	75.1	562	5.1e-249	d__Bacteria;p__Proteobacteria;c__Gammaproteobacteria;o__Alteromonadales;f__Shewanellaceae;g__Shewanella
WWT_20	mgm4455295.3	s_1_1_sequence(paired)trimmed(paired)contig260223DeNovoAssembly	1	s_1_1_sequence(paired)trimmed(paired)contig260223DeNovoAssembly_3	KstDGramPosCholesterolTwo	KstD	AB ring	2.2e-191	0.992647	partial=00	2320	3954	1	73.8	541	1.7e-241	d__Bacteria;p__Actinobacteria;c__Actinobacteria;o__Micrococcales;f__Cellulomonadaceae;g__Cellulomonas
WWT_20	mgm4455295.3	s_1_1_sequence(paired)trimmed(paired)contig258500DeNovoAssembly	1	s_1_1_sequence(paired)trimmed(paired)contig258500DeNovoAssembly_3	KstDGramPosCholesterolTwo	KstD	AB ring	9.5e-197	0.996324	partial=00	1238	2881	1	72.6	548	1.9e-232	d__Bacteria;p__Actinobacteria;c__Actinobacteria
WWT_20	mgm4455295.3	s_1_1_sequence(paired)trimmed(paired)contig270681DeNovoAssembly	1	s_1_1_sequence(paired)trimmed(paired)contig270681DeNovoAssembly_1	HsaAGramPosCholate	HsaA	AB ring	2.7e-51	0.969466	partial=00	115	1272	1	99.5	385	1.5e-220	d__Bacteria;p__Actinobacteria;c__Acidimicrobiia;o__Acidimicrobiales;f__Microthrixaceae;g__Candidatus Microthrix;s__Candidatus Microthrix parvicella
WWT_20	mgm4455295.3	s_1_1_sequence(paired)trimmed(paired)contig259256DeNovoAssembly	1	s_1_1_sequence(paired)trimmed(paired)contig259256DeNovoAssembly_3	IpdCGramPos	IpdC	CD ring	1.8e-37	0.482659	partial=00	1802	2932	1	100	376	3.1e-218	d__Bacteria;p__Actinobacteria;c__Acidimicrobiia;o__Acidimicrobiales;f__Microthrixaceae;g__Candidatus Microthrix;s__Candidatus Microthrix parvicella
WWT_20	mgm4455295.3	s_1_1_sequence(paired)trimmed(paired)contig268924DeNovoAssembly	1	s_1_1_sequence(paired)trimmed(paired)contig268924DeNovoAssembly_5	KshAGramPos	KshA	AB ring	1e-61	0.915452	partial=00	2656	3732	1	99.7	358	5.6e-217	d__Bacteria;p__Actinobacteria;c__Acidimicrobiia;o__Acidimicrobiales;f__Microthrixaceae;g__Candidatus Microthrix;s__Candidatus Microthrix parvicella
WWT_20	mgm4455295.3	s_1_1_sequence(paired)trimmed(paired)contig43531DeNovoAssembly	1	s_1_1_sequence(paired)trimmed(paired)contig43531DeNovoAssembly_2	IpdCGramPos	IpdC	CD ring	3e-41	0.465318	partial=00	153	1295	1	100	380	1.4e-213	d__Bacteria;p__Proteobacteria;c__Alphaproteobacteria;o__Rhodobacterales;f__Hyphomonadaceae;g__Hyphomonas
WWT_20	mgm4455295.3	s_1_1_sequence(paired)trimmed(paired)contig262685DeNovoAssembly	2	s_1_1_sequence(paired)trimmed(paired)contig262685DeNovoAssembly_2	IpdCGramPos	IpdC	CD ring	4.8e-137	0.99422	partial=00	1234	2379	-1	99.7	381	3.6e-206	d__Bacteria;p__Actinobacteria;c__Acidimicrobiia;o__Acidimicrobiales;f__Microthrixaceae;g__Candidatus Microthrix;s__Candidatus Microthrix parvicella
WWT_20	mgm4455295.3	s_1_1_sequence(paired)trimmed(paired)contig264979DeNovoAssembly	1	s_1_1_sequence(paired)trimmed(paired)contig264979DeNovoAssembly_3	IpdCGramPos	IpdC	CD ring	5.2e-31	0.49711	partial=00	835	1968	-1	91.5	377	8e-198	d__Bacteria;p__Proteobacteria;c__Alphaproteobacteria;o__Sphingomonadales;f__Sphingomonadaceae;g__Sphingopyxis
WWT_20	mgm4455295.3	s_1_1_sequence(paired)trimmed(paired)contig268340DeNovoAssembly	3	s_1_1_sequence(paired)trimmed(paired)contig268340DeNovoAssembly_3	HsaAGramNeg	HsaA	AB ring	4.6e-186	0.997347	partial=00	3505	4707	-1	77.9	393	4.5e-183	d__Bacteria;p__Proteobacteria;c__Gammaproteobacteria
WWT_20	mgm4455295.3	s_1_1_sequence(paired)trimmed(paired)contig260373DeNovoAssembly	1	s_1_1_sequence(paired)trimmed(paired)contig260373DeNovoAssembly_3	KshAGramNegTwo	KshA	AB ring	1.7e-178	0.985876	partial=00	973	2082	-1	78.6	369	1.3e-181	d__Bacteria;p__Proteobacteria;c__Betaproteobacteria;o__Rhodocyclales;f__Rhodocyclaceae;g__Thauera
WWT_20	mgm4455295.3	s_1_1_sequence(paired)trimmed(paired)contig258570DeNovoAssembly	1	s_1_1_sequence(paired)trimmed(paired)contig258570DeNovoAssembly_5	IpdCGramPos	IpdC	CD ring	1.4e-66	0.710983	partial=00	3615	4604	-1	99.4	329	5.9e-181	d__Bacteria;p__Actinobacteria;c__Acidimicrobiia;o__Acidimicrobiales;f__Microthrixaceae;g__Candidatus Microthrix;s__Candidatus Microthrix parvicella
WWT_20	mgm4455295.3	s_1_1_sequence(paired)trimmed(paired)contig273853DeNovoAssembly	1	s_1_1_sequence(paired)trimmed(paired)contig273853DeNovoAssembly_2	IpdCGramPos	IpdC	CD ring	1.8e-61	0.615607	partial=00	814	1794	1	95.1	325	9.1e-174	d__Bacteria;p__Proteobacteria;c__Alphaproteobacteria;o__Sphingomonadales;f__Sphingomonadaceae;g__Sphingopyxis
WWT_20	mgm4455295.3	s_1_1_sequence(paired)trimmed(paired)contig258979DeNovoAssembly	2	s_1_1_sequence(paired)trimmed(paired)contig258979DeNovoAssembly_12	HsaF	HsaF	HHDOA	3.8e-173	0.990991	partial=00	13255	14298	-1	86.7	339	1.9e-169	d__Bacteria;p__Proteobacteria;c__Betaproteobacteria;o__Burkholderiales;f__Burkholderiaceae
WWT_20	mgm4455295.3	s_1_1_sequence(paired)trimmed(paired)contig258807DeNovoAssembly	2	s_1_1_sequence(paired)trimmed(paired)contig258807DeNovoAssembly_13	IpdCGramPos	IpdC	CD ring	1.3e-65	0.702312	partial=00	8721	9695	-1	91	324	9.7e-168	d__Bacteria;p__Proteobacteria;c__Betaproteobacteria;o__Burkholderiales;f__Comamonadaceae
WWT_20	mgm4455295.3	s_1_1_sequence(paired)trimmed(paired)contig45159DeNovoAssembly	1	s_1_1_sequence(paired)trimmed(paired)contig45159DeNovoAssembly_2	IpdAGramPos	IpdA	CD ring	1.8e-112	0.967153	partial=01	100	978	-1	99.7	287	1.3e-160	d__Bacteria;p__Actinobacteria;c__Acidimicrobiia;o__Acidimicrobiales;f__Microthrixaceae;g__Candidatus Microthrix;s__Candidatus Microthrix parvicella
WWT_20	mgm4455295.3	s_1_1_sequence(paired)trimmed(paired)contig264255DeNovoAssembly	1	s_1_1_sequence(paired)trimmed(paired)contig264255DeNovoAssembly_1	IpdCGramPos	IpdC	CD ring	3.9e-60	0.679191	partial=00	200	1213	1	84.4	326	3.2e-158	d__Bacteria;p__Actinobacteria;c__Actinobacteria;o__Micrococcales;f__Intrasporangiaceae;g__Janibacter
WWT_20	mgm4455295.3	s_1_1_sequence(paired)trimmed(paired)contig258268DeNovoAssembly	1	s_1_1_sequence(paired)trimmed(paired)contig258268DeNovoAssembly_6	IpdCGramPos	IpdC	CD ring	2.1e-39	0.491329	partial=00	5483	6628	1	71.9	381	6.5e-155	d__Bacteria;p__Actinobacteria;c__Acidimicrobiia;o__Acidimicrobiales;f__Acidimicrobiaceae;g__Ilumatobacter;s__Ilumatobacter coccineus
WWT_20	mgm4455295.3	s_1_1_sequence(paired)trimmed(paired)contig378016DeNovoAssembly	2	s_1_1_sequence(paired)trimmed(paired)contig378016DeNovoAssembly_1	HsaF	HsaF	HHDOA	4e-161	0.987988	partial=00	30	1058	1	78.2	339	3.4e-147	d__Bacteria;p__Actinobacteria;c__Actinobacteria;o__Corynebacteriales
WWT_20	mgm4455295.3	s_1_1_sequence(paired)trimmed(paired)contig316758DeNovoAssembly	1	s_1_1_sequence(paired)trimmed(paired)contig316758DeNovoAssembly_1	HsaF	HsaF	HHDOA	1.2e-143	0.915916	partial=11	3	1019	1	86	308	4.4e-147	d__Bacteria;p__Actinobacteria;c__Actinobacteria
WWT_20	mgm4455295.3	s_1_1_sequence(paired)trimmed(paired)contig486774DeNovoAssembly	1	s_1_1_sequence(paired)trimmed(paired)contig486774DeNovoAssembly_1	KstDGramPosCholateTwo	KstD	AB ring	9.9e-63	0.755952	partial=10	3	1268	-1	66.1	404	1.9e-144	d__Bacteria;p__Actinobacteria;c__Actinobacteria;o__Corynebacteriales;f__Nocardiaceae;g__Rhodococcus
WWT_20	mgm4455295.3	s_1_1_sequence(paired)trimmed(paired)contig263419DeNovoAssembly	1	s_1_1_sequence(paired)trimmed(paired)contig263419DeNovoAssembly_2	IpdCGramPos	IpdC	CD ring	5.1e-44	0.528902	partial=00	1418	2542	-1	68.4	373	5e-144	d__Bacteria;p__Actinobacteria;c__Actinobacteria;o__Corynebacteriales;f__Mycobacteriaceae;g__Mycobacterium
WWT_20	mgm4455295.3	s_1_1_sequence(paired)trimmed(paired)contig39430DeNovoAssembly	2	s_1_1_sequence(paired)trimmed(paired)contig39430DeNovoAssembly_2	IpdAGramNeg	IpdA	CD ring	4.5e-156	0.982877	partial=00	182	1045	1	81.9	287	1.3e-139	d__Bacteria;p__Proteobacteria;c__Betaproteobacteria;o__Burkholderiales;f__Comamonadaceae
WWT_20	mgm4455295.3	s_1_1_sequence(paired)trimmed(paired)contig323296DeNovoAssembly	1	s_1_1_sequence(paired)trimmed(paired)contig323296DeNovoAssembly_1	IpdCGramPos	IpdC	CD ring	6.7e-67	0.708092	partial=10	2	862	-1	91.2	272	5e-136	d__Bacteria;p__Actinobacteria;c__Acidimicrobiia;o__Acidimicrobiales;f__Microthrixaceae;g__Candidatus Microthrix;s__Candidatus Microthrix parvicella
WWT_20	mgm4455295.3	s_1_1_sequence(paired)trimmed(paired)contig262685DeNovoAssembly	2	s_1_1_sequence(paired)trimmed(paired)contig262685DeNovoAssembly_3	IpdBGramPos	IpdB	CD ring	6.1e-90	0.909465	partial=01	2372	3085	-1	100	237	7.9e-135	d__Bacteria;p__Actinobacteria;c__Acidimicrobiia;o__Acidimicrobiales;f__Microthrixaceae;g__Candidatus Microthrix;s__Candidatus Microthrix parvicella
WWT_20	mgm4455295.3	s_1_1_sequence(paired)trimmed(paired)contig260960DeNovoAssembly	1	s_1_1_sequence(paired)trimmed(paired)contig260960DeNovoAssembly_5	IpdCGramPos	IpdC	CD ring	3.2e-30	0.647399	partial=00	5854	6870	1	72.4	326	1.4e-132	d__Bacteria;p__Actinobacteria;c__Actinobacteria;o__Corynebacteriales;f__Mycobacteriaceae;g__Mycobacterium
WWT_20	mgm4455295.3	s_1_1_sequence(paired)trimmed(paired)contig300436DeNovoAssembly	1	s_1_1_sequence(paired)trimmed(paired)contig300436DeNovoAssembly_1	HsaF	HsaF	HHDOA	1.9e-130	0.738739	partial=10	3	752	1	95.6	249	1.9e-131	d__Bacteria;p__Proteobacteria;c__Alphaproteobacteria;o__Sphingomonadales;f__Sphingomonadaceae;g__Sphingopyxis
WWT_20	mgm4455295.3	s_1_1_sequence(paired)trimmed(paired)contig258296DeNovoAssembly	1	s_1_1_sequence(paired)trimmed(paired)contig258296DeNovoAssembly_17	KstDGramPosCholesterolTwo	KstD	AB ring	8.3e-138	0.994485	partial=00	17277	18905	-1	48.9	528	2.6e-125	d__Bacteria;p__Firmicutes;c__Clostridia;o__Clostridiales;f__Peptococcaceae;g__Dehalobacter;s__Dehalobacter sp. FTH1
WWT_20	mgm4455295.3	s_1_1_sequence(paired)trimmed(paired)contig269931DeNovoAssembly	1	s_1_1_sequence(paired)trimmed(paired)contig269931DeNovoAssembly_2	HsaF	HsaF	HHDOA	2e-162	0.987988	partial=00	369	1409	-1	68.8	330	1.1e-124	d__Bacteria;p__Proteobacteria;c__Betaproteobacteria;o__Burkholderiales
WWT_20	mgm4455295.3	s_1_1_sequence(paired)trimmed(paired)contig43281DeNovoAssembly	1	s_1_1_sequence(paired)trimmed(paired)contig43281DeNovoAssembly_1	HsaAGramNeg	HsaA	AB ring	3.4e-151	0.973475	partial=10	1	1140	-1	59.6	371	1.2e-124	d__Bacteria;p__Proteobacteria;c__Gammaproteobacteria;o__Cellvibrionales;f__Halieaceae
WWT_20	mgm4455295.3	s_1_1_sequence(paired)trimmed(paired)contig263532DeNovoAssembly	1	s_1_1_sequence(paired)trimmed(paired)contig263532DeNovoAssembly_9	IpdCGramPos	IpdC	CD ring	2.3e-62	0.713873	partial=00	7649	8593	-1	78.5	303	8.3e-124	d__Bacteria;p__Proteobacteria
WWT_20	mgm4455295.3	s_1_1_sequence(paired)trimmed(paired)contig275701DeNovoAssembly	1	s_1_1_sequence(paired)trimmed(paired)contig275701DeNovoAssembly_1	HsaEGramNeg	HsaE	HHDOA	1.5e-61	0.968872	partial=10	2	865	-1	83.1	260	4.2e-122	d__Bacteria;p__Actinobacteria;c__Actinobacteria;o__Micrococcales;f__Intrasporangiaceae;g__Janibacter
WWT_20	mgm4455295.3	s_1_1_sequence(paired)trimmed(paired)contig267479DeNovoAssembly	2	s_1_1_sequence(paired)trimmed(paired)contig267479DeNovoAssembly_2	HsaF	HsaF	HHDOA	1.9e-107	0.666667	partial=01	430	1200	1	86.4	257	3.8e-119	d__Bacteria;p__Actinobacteria;c__Actinobacteria;o__Micrococcales;f__Intrasporangiaceae
WWT_20	mgm4455295.3	s_1_1_sequence(paired)trimmed(paired)contig266785DeNovoAssembly	1	s_1_1_sequence(paired)trimmed(paired)contig266785DeNovoAssembly_1	IpdCGramPos	IpdC	CD ring	9.1e-27	0.604046	partial=01	112	990	-1	73.5	291	2.2e-118	d__Bacteria;p__Proteobacteria;c__Betaproteobacteria;o__Rhodocyclales;f__Rhodocyclaceae;g__Thauera
WWT_20	mgm4455295.3	s_1_1_sequence(paired)trimmed(paired)contig288147DeNovoAssembly	2	s_1_1_sequence(paired)trimmed(paired)contig288147DeNovoAssembly_2	HsaG	HsaG	HHDOA	1.2e-97	0.708333	partial=01	462	1217	-1	86.8	243	1.7e-116	d__Bacteria;p__Actinobacteria;c__Actinobacteria;o__Micrococcales;f__Intrasporangiaceae;g__Tetrasphaera
WWT_20	mgm4455295.3	s_1_1_sequence(paired)trimmed(paired)contig258807DeNovoAssembly	2	s_1_1_sequence(paired)trimmed(paired)contig258807DeNovoAssembly_7	IpdCGramPos	IpdC	CD ring	3.3e-37	0.644509	partial=00	3606	4508	1	69.2	308	7.9e-116	d__Bacteria;p__Proteobacteria;c__Betaproteobacteria;o__Burkholderiales;f__Alcaligenaceae
WWT_20	mgm4455295.3	s_1_1_sequence(paired)trimmed(paired)contig270640DeNovoAssembly	2	s_1_1_sequence(paired)trimmed(paired)contig270640DeNovoAssembly_2	HsaEGramPos	HsaE	HHDOA	4.3e-94	0.980843	partial=00	203	994	1	80.2	263	1.6e-115	d__Bacteria;p__Actinobacteria;c__Actinobacteria;o__Micrococcales;f__Intrasporangiaceae
WWT_20	mgm4455295.3	s_1_1_sequence(paired)trimmed(paired)contig376591DeNovoAssembly	1	s_1_1_sequence(paired)trimmed(paired)contig376591DeNovoAssembly_4	IpdCGramPos	IpdC	CD ring	1.2e-67	0.699422	partial=00	3742	4713	-1	65.1	321	5.5e-115	d__Bacteria;p__Actinobacteria;c__Acidimicrobiia;o__Acidimicrobiales;f__Microthrixaceae;g__Candidatus Microthrix;s__Candidatus Microthrix parvicella
WWT_20	mgm4455295.3	s_1_1_sequence(paired)trimmed(paired)contig272972DeNovoAssembly	2	s_1_1_sequence(paired)trimmed(paired)contig272972DeNovoAssembly_2	HsaEGramNeg	HsaE	HHDOA	4.6e-133	0.992218	partial=00	406	1197	-1	81.4	263	1.3e-114	d__Bacteria;p__Proteobacteria;c__Betaproteobacteria;o__Rhodocyclales;f__Rhodocyclaceae;g__Thauera
WWT_20	mgm4455295.3	s_1_1_sequence(paired)trimmed(paired)contig72094DeNovoAssembly	1	s_1_1_sequence(paired)trimmed(paired)contig72094DeNovoAssembly_1	HsaF	HsaF	HHDOA	1.3e-126	0.735736	partial=11	3	740	1	81.3	246	1e-113	d__Bacteria;p__Proteobacteria;c__Gammaproteobacteria
WWT_20	mgm4455295.3	s_1_1_sequence(paired)trimmed(paired)contig259182DeNovoAssembly	1	s_1_1_sequence(paired)trimmed(paired)contig259182DeNovoAssembly_4	HsaCGramNeg	HsaC	AB ring	3.7e-63	0.964286	partial=00	1623	2576	1	65.8	304	2.5e-112	d__Bacteria;p__Proteobacteria;c__Betaproteobacteria;o__Burkholderiales;f__Burkholderiaceae;g__Cupriavidus
WWT_20	mgm4455295.3	s_1_1_sequence(paired)trimmed(paired)contig39430DeNovoAssembly	2	s_1_1_sequence(paired)trimmed(paired)contig39430DeNovoAssembly_3	IpdBGramNeg	IpdB	CD ring	2.3e-122	0.995885	partial=00	1056	1835	1	76.9	260	3.5e-112	d__Bacteria;p__Proteobacteria;c__Betaproteobacteria;o__Burkholderiales;f__Comamonadaceae
WWT_20	mgm4455295.3	s_1_1_sequence(paired)trimmed(paired)contig277004DeNovoAssembly	1	s_1_1_sequence(paired)trimmed(paired)contig277004DeNovoAssembly_2	IpdAGramPos	IpdA	CD ring	3e-33	0.956204	partial=00	563	1492	-1	61.7	308	1.9e-104	d__Bacteria;p__Actinobacteria;c__Actinobacteria;o__Corynebacteriales;f__Nocardiaceae
WWT_20	mgm4455295.3	s_1_1_sequence(paired)trimmed(paired)contig376922DeNovoAssembly	1	s_1_1_sequence(paired)trimmed(paired)contig376922DeNovoAssembly_1	KstDGramNeg	KstD	AB ring	3.2e-49	0.575269	partial=11	3	953	1	63.1	325	2.5e-104	d__Bacteria;p__Proteobacteria;c__Betaproteobacteria;o__Burkholderiales;f__Comamonadaceae;g__Variovorax
WWT_20	mgm4455295.3	s_1_1_sequence(paired)trimmed(paired)contig281732DeNovoAssembly	1	s_1_1_sequence(paired)trimmed(paired)contig281732DeNovoAssembly_1	KstDGramNeg	KstD	AB ring	1.2e-31	0.369176	partial=11	3	641	1	89.2	213	2.9e-104	d__Bacteria;p__Proteobacteria;c__Betaproteobacteria;o__Burkholderiales;f__Comamonadaceae;g__Hydrogenophaga
WWT_20	mgm4455295.3	s_1_1_sequence(paired)trimmed(paired)contig258529DeNovoAssembly	1	s_1_1_sequence(paired)trimmed(paired)contig258529DeNovoAssembly_8	HsaAGramPosCholesterol	HsaA	AB ring	1.2e-46	0.984293	partial=00	6851	8014	1	50.4	385	2e-103	d__Bacteria;p__Proteobacteria;c__Alphaproteobacteria;o__Rhizobiales;f__Rhizobiaceae
WWT_20	mgm4455295.3	s_1_1_sequence(paired)trimmed(paired)contig258802DeNovoAssembly	1	s_1_1_sequence(paired)trimmed(paired)contig258802DeNovoAssembly_3	HsaAGramPosCholate	HsaA	AB ring	8e-54	0.918575	partial=00	1340	2455	-1	52	373	2.1e-102	d__Bacteria;p__Actinobacteria;c__Acidimicrobiia;o__Acidimicrobiales;f__Acidimicrobiaceae;g__Ilumatobacter;s__Ilumatobacter coccineus
WWT_20	mgm4455295.3	s_1_1_sequence(paired)trimmed(paired)contig41675DeNovoAssembly	1	s_1_1_sequence(paired)trimmed(paired)contig41675DeNovoAssembly_1	IpdBGramNeg	IpdB	CD ring	9.6e-28	0.987654	partial=10	2	787	1	71.9	253	7.7e-99	d__Bacteria;p__Proteobacteria;c__Gammaproteobacteria;o__Xanthomonadales;f__Rhodanobacteraceae
WWT_20	mgm4455295.3	s_1_1_sequence(paired)trimmed(paired)contig274994DeNovoAssembly	2	s_1_1_sequence(paired)trimmed(paired)contig274994DeNovoAssembly_2	HsaEGramPos	HsaE	HHDOA	1.3e-94	0.977011	partial=00	714	1505	1	73.5	260	2.9e-98	d__Bacteria;p__Actinobacteria;c__Actinobacteria;o__Pseudonocardiales;f__Pseudonocardiaceae;g__Amycolatopsis
WWT_20	mgm4455295.3	s_1_1_sequence(paired)trimmed(paired)contig40810DeNovoAssembly	1	s_1_1_sequence(paired)trimmed(paired)contig40810DeNovoAssembly_1	KstDGramNeg	KstD	AB ring	8.4e-64	0.483871	partial=10	1	849	-1	68.2	274	9.2e-98	d__Bacteria;p__Proteobacteria;c__Betaproteobacteria;o__Burkholderiales;f__Comamonadaceae;g__Variovorax
WWT_20	mgm4455295.3	s_1_1_sequence(paired)trimmed(paired)contig291297DeNovoAssembly	1	s_1_1_sequence(paired)trimmed(paired)contig291297DeNovoAssembly_1	KshAGramPos	KshA	AB ring	6.1e-53	0.862974	partial=10	3	923	-1	53.4	307	4.9e-97	d__Bacteria;p__Proteobacteria;c__Gammaproteobacteria;o__Oceanospirillales;f__Hahellaceae;g__Endozoicomonas
WWT_20	mgm4455295.3	s_1_1_sequence(paired)trimmed(paired)contig42868DeNovoAssembly	1	s_1_1_sequence(paired)trimmed(paired)contig42868DeNovoAssembly_1	HsaG	HsaG	HHDOA	4.6e-118	0.847222	partial=10	3	791	-1	70.9	261	9.4e-97	d__Bacteria;p__Proteobacteria;c__Betaproteobacteria;o__Burkholderiales;f__Burkholderiaceae
[truncated: 17,154 more rows]
